# Supplementary material for: Which casein micelle removal method is suitable for studies of human milk extracellular vesicles? A systematic comparison of four different treatments for casein depletion before extracellular vesicle isolation from human milk
Source: Extracell Vesicles Circ Nucl Acids. 2024 May 22;5(2):221–32. doi: 10.20517/evcna.2024.02 (PMC11648521; doi:10.20517/evcna.2024.02)
Supplement: Supplementary file 1 [file evcna-5-2-221-SupplementaryMaterials.zip]

Archive with 2 entries (2 files):
- evcna4002-SupplementaryMaterials.pdf
- evcna4002-SupplementaryMaterials.xlsx
