# Supplementary material for: Which casein micelle removal method is suitable for studies of human milk extracellular vesicles? A systematic comparison of four different treatments for casein depletion before extracellular vesicle isolation from human milk
Source: Extracell Vesicles Circ Nucl Acids. 2024 May 22;5(2):221–32. doi: 10.20517/evcna.2024.02 (PMC11648521; doi:10.20517/evcna.2024.02)
Supplement: Supplementary file 1 [file evcna-5-2-221-SupplementaryMaterials.zip › evcna4002-SupplementaryMaterials.xlsx]

## Sheet: Table S1
Table S1. Full details of 393 HMEV proteins identified by DDA and BoxCAR protomics with MaxQuant search
Protein IDs	Majority protein IDs	Peptide counts (all)	Peptide counts (razor+unique)	Peptide counts (unique)	Protein names	Gene names	Fasta headers	Number of proteins	Peptides	Razor + unique peptides	Unique peptides	Peptides Acid (BoxCAR)	Peptides Acid (DDA)	Peptides Chymosin (BoxCAR)	Peptides Chymosin (DDA)	Peptides EDTA (BoxCAR)	Peptides EDTA (DDA)	Peptides NaCit (BoxCAR)	Peptides NaCit (DDA)	Peptides Untreat (BoxCAR)	Peptides Untreat (DDA)	Razor + unique peptides Acid (BoxCAR)	Razor + unique peptides Acid (DDA)	Razor + unique peptides Chymosin (BoxCAR)	Razor + unique peptides Chymosin (DDA)	Razor + unique peptides EDTA (BoxCAR)	Razor + unique peptides EDTA (DDA)	Razor + unique peptides NaCit (BoxCAR)	Razor + unique peptides NaCit (DDA)	Razor + unique peptides Untreat (BoxCAR)	Razor + unique peptides Untreat (DDA)	Unique peptides Acid (BoxCAR)	Unique peptides Acid (DDA)	Unique peptides Chymosin (BoxCAR)	Unique peptides Chymosin (DDA)	Unique peptides EDTA (BoxCAR)	Unique peptides EDTA (DDA)	Unique peptides NaCit (BoxCAR)	Unique peptides NaCit (DDA)	Unique peptides Untreat (BoxCAR)	Unique peptides Untreat (DDA)	Sequence coverage [%]	Unique + razor sequence coverage [%]	Unique sequence coverage [%]	Mol. weight [kDa]	Sequence length	Sequence lengths	Fraction average	Fraction 1
G0Z6Y8;A0A678ZV49;A0A4P2SS02;A0A4P2ST36;A0A3S6RGF0;A0A3S6RGB8;A0A1J0A2H1;A0A3S6RGJ8;A0A4P2ST13;A0A1L4A1D9;A0A224AUD7;A0A4P2SUQ8;A0A5H2UZ53;A0A678ZDF7;A0A3S6RIV6;A0A0N9MR73;A0A678ZDR7;A0A678ZSL7;A0A678ZUL2;A0A4P2SRZ9;A0A455JVY4;A0A3S6RIZ1;A0A186VNG5;Q30136;A0A6C0SGK9;G9HRN3;Q29818;A0A5K1TT57;A0A288QCK3;F4NBM2;A0A160YJE9;A0A3S6RIW7;A0A4P2SSB7;A0A3S6RGF2;A0A3S6RGG6;A0A3S6RGI9;A0A3S6RGJ1;A0A3S6RII4;A…	G0Z6Y8;A0A678ZV49;A0A4P2SS02;A0A4P2ST36;A0A3S6RGF0;A0A3S6RGB8;A0A1J0A2H1;A0A3S6RGJ8;A0A4P2ST13;A0A1L4A1D9;A0A224AUD7;A0A4P2SUQ8;A0A5H2UZ53;A0A678ZDF7;A0A3S6RIV6;A0A0N9MR73;A0A678ZDR7;A0A678ZSL7;A0A678ZUL2;A0A4P2SRZ9;A0A455JVY4;A0A3S6RIZ1;A0A186VNG5;Q30136;A0A6C0SGK9;G9HRN3;Q29818;A0A5K1TT57;A0A288QCK3;F4NBM2;A0A160YJE9;A0A3S6RIW7;A0A4P2SSB7;A0A3S6RGF2;A0A3S6RGG6;A0A3S6RGI9;A0A3S6RGJ1;A0A3S6RII4;A…	3;3;3;3;3;3;3;3;3;3;3;3;3;3;3;3;3;3;3;3;3;3;3;3;3;3;3;3;3;3;3;3;3;3;3;3;3;3;3;3;3;3;3;3;3;3;3;3;3;3;3;3;3;3;3;3;3;3;3;3;3;3;3;3;3;3;3;3;3;3;3;3;3;3;3;3;3;3;3;3;3;3;3;3;3;3;3;3;3;3;3;3;3;3;3;3;2;2;2;2;2;2;2;2;2;2;2;2;2;2;2;2;2;2;2;2;2;2;2;2;2;2;2;2;2;2;2;2;2;2;2;2;2;2;2;2;2;2;2;2;2;2;2;2;2;2;2;2;2;2;2;2;2;2;2;2;2;2;2;2;2;2;2;2;2;2;2;2;2;2;2;2;2;2;2;2;2;2;2;2;2;2;2;2;2;2;2;2;2;2;2;2;2;2;2;2;2;2;2;2…	3;3;3;3;3;3;3;3;3;3;3;3;3;3;3;3;3;3;3;3;3;3;3;3;3;3;3;3;3;3;3;3;3;3;3;3;3;3;3;3;3;3;3;3;3;3;3;3;3;3;3;3;3;3;3;3;3;3;3;3;3;3;3;3;3;3;3;3;3;3;3;3;3;3;3;3;3;3;3;3;3;3;3;3;3;3;3;3;3;3;3;3;3;3;3;3;2;2;2;2;2;2;2;2;2;2;2;2;2;2;2;2;2;2;2;2;2;2;2;2;2;2;2;2;2;2;2;2;2;2;2;2;2;2;2;2;2;2;2;2;2;2;2;2;2;2;2;2;2;2;2;2;2;2;2;2;2;2;2;2;2;2;2;2;2;2;2;2;2;2;2;2;2;2;2;2;2;2;2;2;2;2;2;2;2;2;2;2;2;2;2;2;2;2;2;2;2;2;2;2…	0;0;0;0;0;0;0;0;0;0;0;0;0;0;0;0;0;0;0;0;0;0;0;0;0;0;0;0;0;0;0;0;0;0;0;0;0;0;0;0;0;0;0;0;0;0;0;0;0;0;0;0;0;0;0;0;0;0;0;0;0;0;0;0;0;0;0;0;0;0;0;0;0;0;0;0;0;0;0;0;0;0;0;0;0;0;0;0;0;0;0;0;0;0;0;0;0;0;0;0;0;0;0;0;0;0;0;0;0;0;0;0;0;0;0;0;0;0;0;0;0;0;0;0;0;0;0;0;0;0;0;0;0;0;0;0;0;0;0;0;0;0;0;0;0;0;0;0;0;0;0;0;0;0;0;0;0;0;0;0;0;0;0;0;0;0;0;0;0;0;0;0;0;0;0;0;0;0;0;0;0;0;0;0;0;0;0;0;0;0;0;0;0;0;0;0;0;0;0;0…	HLA class II histocompatibility antigen, DR beta 3 chain	HLA-DRB1;HLA-DRB7;HLA-DR9;HLA-DRB5;HLA-DRB3;HLA-DRB2;HLA-Dw12;DRB1;HLA DRB1;HLA-DRB;HLA-DRB3*01	tr|G0Z6Y8|G0Z6Y8_HUMAN MHC class II antigen (Fragment) OS=Homo sapiens OX=9606 GN=HLA-DRB1 PE=4 SV=1;tr|A0A678ZV49|A0A678ZV49_HUMAN MHC class II antigen (Fragment) OS=Homo sapiens OX=9606 GN=HLA-DRB1 PE=4 SV=1;tr|A0A4P2SS02|A0A4P2SS02_HUMAN MHC class II an	3223	3	3	0	0	2	0	3	0	2	0	2	0	0	0	2	0	3	0	2	0	2	0	0	0	0	0	0	0	0	0	0	0	0	40.4	40.4	0	10.719	89	89;183;183;183;183;183;183;183;183;183;183;183;183;183;89;89;183;183;183;183;183;183;89;220;214;89;82;86;89;89;89;183;89;183;183;183;183;183;183;183;183;79;183;89;89;89;89;89;89;89;89;89;89;89;89;89;89;89;89;89;89;89;89;89;183;183;183;89;89;89;183;89;89;183;89;89;123;89;89;89;220;89;228;232;232;266;266;232;266;73;232;232;77;226;226;220;89;89;89;89;89;89;89;89;89;89;89;89;89;89;89;89;89;89;89;89;8…	2.7	2
B7Z2X6;B7Z440;B7Z2G0;B7Z9M4;A0A024QYX2;B7Z831;Q9NZH0;Q9NZH0-2	B7Z2X6;B7Z440;B7Z2G0;B7Z9M4;A0A024QYX2;B7Z831;Q9NZH0;Q9NZH0-2	5;5;5;5;5;5;5;4	5;5;5;5;5;5;5;4	5;5;5;5;5;5;5;4	G-protein coupled receptor family C group 5 member B	GPRC5B	tr|B7Z2X6|B7Z2X6_HUMAN cDNA FLJ52145, highly similar to G-protein coupled receptor family C group 5 member B OS=Homo sapiens OX=9606 PE=2 SV=1;tr|B7Z440|B7Z440_HUMAN cDNA FLJ53055, highly similar to G-protein coupled receptor family C group 5 member B OS=H	8	5	5	5	4	5	3	5	3	5	3	5	1	3	4	5	3	5	3	5	3	5	1	3	4	5	3	5	3	5	3	5	1	3	36.8	36.8	36.8	20.727	190	190;251;307;312;403;429;403;404	4.46	8
A0A024QZ42;Q53FC3;O75340-2;O75340;H0Y9X3;A0A087WZ38	A0A024QZ42;Q53FC3;O75340-2;O75340;H0Y9X3;A0A087WZ38	2;2;2;2;1;1	2;2;2;2;1;1	2;2;2;2;1;1	Programmed cell death protein 6	PDCD6	tr|A0A024QZ42|A0A024QZ42_HUMAN HCG1985580, isoform CRA_c OS=Homo sapiens OX=9606 GN=PDCD6 PE=1 SV=1;tr|Q53FC3|Q53FC3_HUMAN Programmed cell death 6 variant (Fragment) OS=Homo sapiens OX=9606 PE=2 SV=1;sp|O75340-2|PDCD6_HUMAN Isoform 2 of Programmed cell dea	6	2	2	2	0	0	0	0	0	0	0	1	0	1	0	0	0	0	0	0	0	1	0	1	0	0	0	0	0	0	0	1	0	1	17.4	17.4	17.4	14.45	121	121;191;189;191;104;123	3	1
G3V203;A0A024QZD1;J3QQ67;Q07020;Q0QEW2;H0YHA7;Q07020-2;F8VUA6;F8VYV2;B4DDY5;A0A075B7A0;F8VXR6	G3V203;A0A024QZD1;J3QQ67;Q07020;Q0QEW2;H0YHA7;Q07020-2;F8VUA6;F8VYV2;B4DDY5;A0A075B7A0	6;6;6;6;5;5;5;4;4;4;4;1	6;6;6;6;5;5;5;4;4;4;4;1	6;6;6;6;5;5;5;4;4;4;4;1	60S ribosomal protein L18	RPL18	tr|G3V203|G3V203_HUMAN Ribosomal protein L18 OS=Homo sapiens OX=9606 GN=RPL18 PE=1 SV=1;tr|A0A024QZD1|A0A024QZD1_HUMAN Ribosomal protein L18, isoform CRA_c OS=Homo sapiens OX=9606 GN=RPL18 PE=3 SV=1;tr|J3QQ67|J3QQ67_HUMAN Ribosomal protein L18 (Fragment) O	12	6	6	6	1	6	1	5	0	5	0	2	1	4	1	6	1	5	0	5	0	2	1	4	1	6	1	5	0	5	0	2	1	4	39.6	39.6	39.6	18.756	164	164;188;190;188;164;167;159;130;133;137;138;84	3.88	2
A0A0J9YXB8;B4DEK5;Q53FJ5;A0A024QZQ2;B4DRB7;Q59EN5;P07602;P07602-2;P07602-3	A0A0J9YXB8;B4DEK5;Q53FJ5;A0A024QZQ2;B4DRB7;Q59EN5;P07602;P07602-2;P07602-3	1;1;1;1;1;1;1;1;1	1;1;1;1;1;1;1;1;1	1;1;1;1;1;1;1;1;1	Prosaposin;Saposin-A;Saposin-B-Val;Saposin-B;Saposin-C;Saposin-D	PSAP	tr|A0A0J9YXB8|A0A0J9YXB8_HUMAN Prosaposin (Fragment) OS=Homo sapiens OX=9606 GN=PSAP PE=1 SV=1;tr|B4DEK5|B4DEK5_HUMAN cDNA FLJ54596, highly similar to Proactivator polypeptide OS=Homo sapiens OX=9606 PE=2 SV=1;tr|Q53FJ5|Q53FJ5_HUMAN Prosaposin (Variant Gau	9	1	1	1	0	0	0	0	0	0	0	1	0	0	0	0	0	0	0	0	0	1	0	0	0	0	0	0	0	0	0	1	0	0	6	6	6	18.745	167	167;452;524;524;527;530;524;526;527	1	1
Q1KSF8;A0A024QZU2;A0A384NYT8;B3KML9;A0A075B736;I0CMK4;Q5SQY0;B7ZAF0;B4DP54;Q5JP53;Q6LC01;Q5SU16;Q9UGA2;Q8N6N5;Q8IWP6;B2R6L0;A0A384MEE3;Q8IZ29;B3KS31;B4DE77;Q5ST81;Q96HX0;B4DFH6;Q96B85;B4E052;B4DXZ5;B4E386;B4DQN9;B4DMU8;B4DY90;K7ESM5;Q9BUU9;O43209;B7Z4N1;Q9BUF5;B4DJ43;B7ZAK1;P04350;A6NNZ2;Q3ZCM7;Q9BVA1;P68371;Q13885;P07437	Q1KSF8;A0A024QZU2;A0A384NYT8;B3KML9;A0A075B736;I0CMK4;Q5SQY0;B7ZAF0;B4DP54;Q5JP53;Q6LC01;Q5SU16;Q9UGA2;Q8N6N5;Q8IWP6;B2R6L0;A0A384MEE3;Q8IZ29;B3KS31;B4DE77;Q5ST81;Q96HX0;B4DFH6;Q96B85;B4E052;B4DXZ5;B4E386;B4DQN9;B4DMU8;B4DY90;K7ESM5;Q9BUU9;O43209;B7Z4N1;Q9BUF5;B4DJ43;B7ZAK1;P04350;A6NNZ2;Q3ZCM7;Q9BVA1;P68371;Q13885;P07437	1;1;1;1;1;1;1;1;1;1;1;1;1;1;1;1;1;1;1;1;1;1;1;1;1;1;1;1;1;1;1;1;1;1;1;1;1;1;1;1;1;1;1;1	1;1;1;1;1;1;1;1;1;1;1;1;1;1;1;1;1;1;1;1;1;1;1;1;1;1;1;1;1;1;1;1;1;1;1;1;1;1;1;1;1;1;1;1	1;1;1;1;1;1;1;1;1;1;1;1;1;1;1;1;1;1;1;1;1;1;1;1;1;1;1;1;1;1;1;1;1;1;1;1;1;1;1;1;1;1;1;1	Tubulin beta-6 chain;Tubulin beta-4A chain;Tubulin beta-8 chain-like protein LOC260334;Tubulin beta-8 chain;Tubulin beta-2B chain;Tubulin beta-4B chain;Tubulin beta-2A chain;Tubulin beta chain	XTP3TPATP1;TUBB2B;TUBB8;TUBB4Q;TUBB;DKFZp566F223;TUBB2C;TUBB6;TUBB4A;TUBB4B;TUBB2A	tr|Q1KSF8|Q1KSF8_HUMAN XTP3TPA-transactivated protein 1 OS=Homo sapiens OX=9606 GN=XTP3TPATP1 PE=2 SV=1;tr|A0A024QZU2|A0A024QZU2_HUMAN Tubulin beta chain OS=Homo sapiens OX=9606 GN=TUBB2B PE=3 SV=1;tr|A0A384NYT8|A0A384NYT8_HUMAN Tubulin beta chain (Fragmen	44	1	1	1	0	0	0	0	0	1	0	1	0	0	0	0	0	0	0	1	0	1	0	0	0	0	0	0	0	1	0	1	0	0	6.7	6.7	6.7	23.626	208	208;373;442;397;407;218;410;415;418;426;437;444;325;445;445;445;445;445;374;409;372;227;236;266;353;271;300;372;317;464;338;340;342;354;446;362;372;444;444;444;445;445;445;444	1.5	1
Q6FI13;P16104;C9J0D1;A0A494C189;A0A0U1RRH7;Q99878;A0A024RAS2;B2R5B3;B2R5B6;Q08AJ9;A0A024R017;A0A3B3IS11;A0A0U1RR32;A4FTV9;Q7L7L0;A3KPC7;Q9BTM1-2;Q96KK5;Q71UI9;Q96QV6;P20671;P0C0S8;P0C0S5;Q93077;Q71UI9-2;P04908;Q9BTM1;Q16777;Q8IUE6;Q71UI9-5;Q71UI9-4;C9J386;H0YFX9;Q71UI9-3;B4E0B3;V9GZN0	Q6FI13;P16104;C9J0D1;A0A494C189;A0A0U1RRH7;Q99878;A0A024RAS2;B2R5B3;B2R5B6;Q08AJ9;A0A024R017;A0A3B3IS11;A0A0U1RR32;A4FTV9;Q7L7L0;A3KPC7;Q9BTM1-2;Q96KK5;Q71UI9;Q96QV6;P20671;P0C0S8;P0C0S5;Q93077;Q71UI9-2;P04908;Q9BTM1;Q16777;Q8IUE6;Q71UI9-5;Q71UI9-4;C9J386;H0YFX9;Q71UI9-3;B4E0B3;V9GZN0	2;2;2;2;2;2;2;2;2;2;2;2;2;2;2;2;2;2;2;2;2;2;2;2;2;2;2;2;1;1;1;1;1;1;1;1	2;2;2;2;2;2;2;2;2;2;2;2;2;2;2;2;2;2;2;2;2;2;2;2;2;2;2;2;1;1;1;1;1;1;1;1	2;2;2;2;2;2;2;2;2;2;2;2;2;2;2;2;2;2;2;2;2;2;2;2;2;2;2;2;1;1;1;1;1;1;1;1	Histone H2A type 2-A;Histone H2AX;Histone H2A;Histone H2A type 1-J;Histone H2A type 3;Histone H2A.J;Histone H2A type 1-H;Histone H2A.V;Histone H2A type 1-A;Histone H2A type 1-D;Histone H2A type 1;Histone H2A.Z;Histone H2A type 1-C;Histone H2A type 1-B/E;Histone H2A type 2-C;Histone H2A type 2-B	HIST2H2AA3;H2AFX;H2AFV;HIST1H2AJ;H2AFJ;HIST1H2AB;HIST1H2AC;HIST1H2AK;HIST3H2A;HIST1H2AH;HIST1H2AA;HIST1H2AD;HIST1H2AG;H2AFZ;HIST2H2AC;HIST2H2AB	sp|Q6FI13|H2A2A_HUMAN Histone H2A type 2-A OS=Homo sapiens OX=9606 GN=H2AC18 PE=1 SV=3;sp|P16104|H2AX_HUMAN Histone H2AX OS=Homo sapiens OX=9606 GN=H2AX PE=1 SV=2;tr|C9J0D1|C9J0D1_HUMAN Histone H2A OS=Homo sapiens OX=9606 GN=H2AZ2 PE=1 SV=1;tr|A0A494C189|A	36	2	2	2	0	2	0	2	0	2	0	1	0	1	0	2	0	2	0	2	0	1	0	1	0	2	0	2	0	2	0	1	0	1	12.3	12.3	12.3	14.095	130	130;143;122;127;170;128;129;130;130;130;130;140;169;130;130;128;151;128;128;131;130;130;128;130;114;130;129;129;130;66;102;76;92;90;111;47	3	1
A0A8V8TNZ0;A0A8V8TQP8;B4E190;A0A8V8TNZ5;A0A8V8TQC0;A0A024R3Q0;A0A024R0Y6;P61204-2;P84077;P61204;H0YGG7;B4DN70;F5H423	A0A8V8TNZ0;A0A8V8TQP8;B4E190;A0A8V8TNZ5;A0A8V8TQC0;A0A024R3Q0;A0A024R0Y6;P61204-2;P84077;P61204;H0YGG7;B4DN70;F5H423	2;2;2;2;2;2;2;2;2;2;1;1;1	2;2;2;2;2;2;2;2;2;2;1;1;1	2;2;2;2;2;2;2;2;2;2;1;1;1	ADP-ribosylation factor 3;ADP-ribosylation factor 1	ARF3;ARF1	tr|A0A8V8TNZ0|A0A8V8TNZ0_HUMAN ADP ribosylation factor 1 (Fragment) OS=Homo sapiens OX=9606 GN=ARF1 PE=1 SV=1;tr|A0A8V8TQP8|A0A8V8TQP8_HUMAN ADP ribosylation factor 1 (Fragment) OS=Homo sapiens OX=9606 GN=ARF1 PE=1 SV=1;tr|B4E190|B4E190_HUMAN cDNA FLJ57770	13	2	2	2	0	0	0	0	0	1	1	1	0	1	0	0	0	0	0	1	1	1	0	1	0	0	0	0	0	1	1	1	0	1	16.2	16.2	16.2	16.199	142	142;143;144;158;160;181;181;144;181;181;62;170;210	3.5	1
A0A024R1K7;Q04917;B2R6N6;F8WEB6;A2IDB1;Q3YBA8;A2IDB2;Q9H4N8	A0A024R1K7;Q04917;B2R6N6	4;4;3;1;1;1;1;1	1;1;0;0;0;0;0;0	1;1;0;0;0;0;0;0	14-3-3 protein eta	YWHAH	tr|A0A024R1K7|A0A024R1K7_HUMAN Tyrosine 3-monooxygenase/tryptophan 5-monooxygenase activation protein, eta polypeptide, isoform CRA_b OS=Homo sapiens OX=9606 GN=YWHAH PE=3 SV=1;sp|Q04917|1433F_HUMAN 14-3-3 protein eta OS=Homo sapiens OX=9606 GN=YWHAH PE=1	8	4	1	1	1	2	1	3	2	4	1	4	0	1	0	0	0	0	0	1	0	1	0	0	0	0	0	0	0	1	0	1	0	0	15.9	5.7	5.7	28.218	246	246;246;246;39;72;74;162;176	1.5	1
A0A024R1N1;A0A8I5KWT8;P35579;A0A0U4BW16;P35579-2;Q6ZNL4;Q86XU5;Q2PS10;A0A8I5KZ38;A0A024QZJ4;A0A024QZJ6;Q68D89;B4E3S1;REV__Q9UKV3;A0A7R6KYT5;REV__E7EQT4;REV__B4DQZ7;Q7Z7R0;B1PS43;B4E177;REV__Q9UKV3-5;P35580-3;O14794;O14729;P35580-2;Q7Z406-2;P35580-4;Q7Z406-6;Q7Z406;A1L2Z2;P35749-2;P35580-5;P35580;P35749;P35749-4;REV__S4R3H4;P35749-3	A0A024R1N1;A0A8I5KWT8;P35579;A0A0U4BW16;P35579-2	11;11;11;10;7;4;4;1;1;1;1;1;1;1;1;1;1;1;1;1;1;1;1;1;1;1;1;1;1;1;1;1;1;1;1;1;1	11;11;11;10;7;4;4;1;1;1;1;1;1;1;1;1;1;1;1;1;1;1;1;1;1;1;1;1;1;1;1;1;1;1;1;1;1	11;11;11;10;7;4;4;1;1;1;1;1;1;1;1;1;1;1;1;1;1;1;1;1;1;1;1;1;1;1;1;1;1;1;1;1;1	Myosin-9	MYH9	tr|A0A024R1N1|A0A024R1N1_HUMAN Myosin, heavy polypeptide 9, non-muscle, isoform CRA_a OS=Homo sapiens OX=9606 GN=MYH9 PE=3 SV=1;tr|A0A8I5KWT8|A0A8I5KWT8_HUMAN Myosin heavy chain 9 OS=Homo sapiens OX=9606 GN=MYH9 PE=1 SV=1;sp|P35579|MYH9_HUMAN Myosin-9 OS=H	37	11	11	11	0	2	0	8	0	9	0	5	0	1	0	2	0	8	0	9	0	5	0	1	0	2	0	8	0	9	0	5	0	1	6.6	6.6	6.6	226.53	1960	1960;1981;1960;1963;1382;563;1374;71;1986;1972;1938;128;964;1341;3315;1301;1096;1052;2029;638;1328;1997;622;588;1992;2036;2007;2003;1995;638;1979;1985;1976;1972;1938;1283;1945	2.64	5
A0A024R1T5;P09543-2;P09543;K7EN66;C9K0L8;K7ERZ0;K7ERC4;B4DFN6;B4DI06	A0A024R1T5;P09543-2;P09543;K7EN66;C9K0L8;K7ERZ0;K7ERC4;B4DFN6;B4DI06	2;2;2;1;1;1;1;1;1	2;2;2;1;1;1;1;1;1	2;2;2;1;1;1;1;1;1	2,3-cyclic-nucleotide 3-phosphodiesterase	CNP	tr|A0A024R1T5|A0A024R1T5_HUMAN 2,3-cyclic-nucleotide 3-phosphodiesterase OS=Homo sapiens OX=9606 GN=CNP PE=3 SV=1;sp|P09543-2|CN37_HUMAN Isoform CNPI of 2,3-cyclic-nucleotide 3-phosphodiesterase OS=Homo sapiens OX=9606 GN=CNP;sp|P09543|CN37_HUMAN 2,	9	2	2	2	0	0	0	0	0	1	0	2	0	0	0	0	0	0	0	1	0	2	0	0	0	0	0	0	0	1	0	2	0	0	5	5	5	45.098	401	401;401;421;120;144;153;164;186;298	1.33	2
A0A024R1Y2;A0A024R1T9;Q4LE36;P53396-2;P53396;P53396-3;Q8N9C4;K7ESG8;K7EIE7	A0A024R1Y2;A0A024R1T9;Q4LE36;P53396-2;P53396;P53396-3	15;15;15;15;15;11;6;4;1	15;15;15;15;15;11;6;4;1	15;15;15;15;15;11;6;4;1	ATP-citrate synthase	ACLY;ACLY variant protein	tr|A0A024R1Y2|A0A024R1Y2_HUMAN ATP-citrate synthase OS=Homo sapiens OX=9606 GN=ACLY PE=3 SV=1;tr|A0A024R1T9|A0A024R1T9_HUMAN ATP-citrate synthase OS=Homo sapiens OX=9606 GN=ACLY PE=3 SV=1;tr|Q4LE36|Q4LE36_HUMAN ATP-citrate synthase (Fragment) OS=Homo sapie	9	15	15	15	2	15	1	7	0	7	0	2	0	0	2	15	1	7	0	7	0	2	0	0	2	15	1	7	0	7	0	2	0	0	15.9	15.9	15.9	119.77	1091	1091;1101;1137;1091;1101;830;701;109;133	3.32	2
P51148-2;P51148;A0A024R1U4;K7EIP6;F8VVZ0;A0A024R2K1;A0A024RB09;A0A0A1HAN9;F8WCY6;K7ERI8;K7ERQ8;F8VUA5;F8VWU4;F8VVK3;F8VWZ7;F8VSF8;F8VPW9;F8WD79;P20339-2;P61020;P20339;P61020-2	P51148-2;P51148;A0A024R1U4;K7EIP6;F8VVZ0;A0A024R2K1;A0A024RB09;A0A0A1HAN9;F8WCY6;K7ERI8;K7ERQ8;F8VUA5;F8VWU4;F8VVK3;F8VWZ7;F8VSF8;F8VPW9;F8WD79;P20339-2;P61020;P20339;P61020-2	2;2;2;1;1;1;1;1;1;1;1;1;1;1;1;1;1;1;1;1;1;1	2;2;2;1;1;1;1;1;1;1;1;1;1;1;1;1;1;1;1;1;1;1	2;2;2;1;1;1;1;1;1;1;1;1;1;1;1;1;1;1;1;1;1;1	Ras-related protein Rab-5C;Ras-related protein Rab-5A;Ras-related protein Rab-5B	RAB5C;RAB5B;RAB5A	sp|P51148-2|RAB5C_HUMAN Isoform 2 of Ras-related protein Rab-5C OS=Homo sapiens OX=9606 GN=RAB5C;sp|P51148|RAB5C_HUMAN Ras-related protein Rab-5C OS=Homo sapiens OX=9606 GN=RAB5C PE=1 SV=2;tr|A0A024R1U4|A0A024R1U4_HUMAN RAB5C, member RAS oncogene family, i	22	2	2	2	0	0	0	1	0	1	0	1	0	1	0	0	0	1	0	1	0	1	0	1	0	0	0	1	0	1	0	1	0	1	9.2	9.2	9.2	27.035	249	249;216;216;27;100;215;215;215;62;161;282;115;91;124;79;74;73;65;201;215;215;174	3	1
E4W6B6;B2R4D8;A0A024R1V4;K7ELC7;P61353	E4W6B6;B2R4D8;A0A024R1V4;K7ELC7;P61353	2;2;2;2;2	2;2;2;2;2	2;2;2;2;2	60S ribosomal protein L27	RPL27	tr|E4W6B6|E4W6B6_HUMAN 60S ribosomal protein L27 (Fragment) OS=Homo sapiens OX=9606 GN=RPL27 PE=2 SV=1;tr|B2R4D8|B2R4D8_HUMAN 60S ribosomal protein L27 OS=Homo sapiens OX=9606 PE=2 SV=1;tr|A0A024R1V4|A0A024R1V4_HUMAN 60S ribosomal protein L27 OS=Homo sapie	5	2	2	2	0	2	0	0	0	0	0	0	0	0	0	2	0	0	0	0	0	0	0	0	0	2	0	0	0	0	0	0	0	0	15.9	15.9	15.9	14.257	126	126;136;136;144;136	3
A0A024R240;P50148;G9FP35;B1AM21;B7Z581;K7EL62;A0A024R8M0;B4DEJ3;E9PC54;Q8N652;G3V1P7;Q8IY73;Q59FM5;Q14344;O95837;P29992;P19086;Q03113-2;Q03113-3;Q14344-2;Q03113	A0A024R240;P50148;G9FP35;B1AM21	4;4;3;3;1;1;1;1;1;1;1;1;1;1;1;1;1;1;1;1;1	4;4;3;3;1;1;1;1;1;1;1;1;1;1;1;1;1;1;1;1;1	4;4;3;3;1;1;1;1;1;1;1;1;1;1;1;1;1;1;1;1;1	Guanine nucleotide-binding protein G(q) subunit alpha	GNAQ	tr|A0A024R240|A0A024R240_HUMAN Epididymis secretory sperm binding protein OS=Homo sapiens OX=9606 GN=GNAQ PE=2 SV=1;sp|P50148|GNAQ_HUMAN Guanine nucleotide-binding protein G(q) subunit alpha OS=Homo sapiens OX=9606 GN=GNAQ PE=1 SV=4;tr|G9FP35|G9FP35_HUMAN	21	4	4	4	0	2	0	2	0	3	0	2	0	1	0	2	0	2	0	3	0	2	0	1	0	2	0	2	0	3	0	2	0	1	12.3	12.3	12.3	42.142	359	359;359;359;170;157;236;377;303;305;355;157;355;357;377;355;359;355;322;288;282;381	2.7	2
P18621-3;J3QQT2;A0A0A6YYL6;A0A024R261;J3KRX5;A0A087WXM6;P18621;J3KRB3;A0A087WWH0;J3QS96;J3QLC8;P18621-2;A0A0A0MRF8;A0A087WY81;A4D1R6;A4D1R5;J3KSJ0	P18621-3;J3QQT2;A0A0A6YYL6;A0A024R261;J3KRX5;A0A087WXM6;P18621;J3KRB3;A0A087WWH0;J3QS96;J3QLC8;P18621-2;A0A0A0MRF8	3;3;3;3;3;3;3;2;2;2;2;2;2;1;1;1;1	3;3;3;3;3;3;3;2;2;2;2;2;2;1;1;1;1	3;3;3;3;3;3;3;2;2;2;2;2;2;1;1;1;1	60S ribosomal protein L17	RPL17;RPL17-C18orf32;hCG_24487	sp|P18621-3|RL17_HUMAN Isoform 3 of Large ribosomal subunit protein uL22 OS=Homo sapiens OX=9606 GN=RPL17;tr|J3QQT2|J3QQT2_HUMAN 60S ribosomal protein L17 (Fragment) OS=Homo sapiens OX=9606 GN=RPL17 PE=3 SV=1;tr|A0A0A6YYL6|A0A0A6YYL6_HUMAN 60S ribosomal pr	17	3	3	3	2	3	1	3	1	3	0	1	2	3	2	3	1	3	1	3	0	1	2	3	2	3	1	3	1	3	0	1	2	3	17.5	17.5	17.5	26.372	228	228;171;228;184;174;169;184;129;131;138;174;146;190;97;102;282;56	4.58	2
B4DLP4;A0A024R2Q4;P61313;E7ERA2;E7EX53;A0A2R8Y738;A0A2R8YEM3;E7EQV9;P61313-2	B4DLP4;A0A024R2Q4;P61313;E7ERA2;E7EX53;A0A2R8Y738;A0A2R8YEM3;E7EQV9;P61313-2	2;2;2;1;1;1;1;1;1	2;2;2;1;1;1;1;1;1	2;2;2;1;1;1;1;1;1	Ribosomal protein L15;60S ribosomal protein L15	RPL15	tr|B4DLP4|B4DLP4_HUMAN Ribosomal protein L15 OS=Homo sapiens OX=9606 PE=2 SV=1;tr|A0A024R2Q4|A0A024R2Q4_HUMAN Ribosomal protein L15 OS=Homo sapiens OX=9606 GN=RPL15 PE=3 SV=1;sp|P61313|RL15_HUMAN Large ribosomal subunit protein eL15 OS=Homo sapiens OX=9606	9	2	2	2	1	2	1	2	0	2	0	1	1	2	1	2	1	2	0	2	0	1	1	2	1	2	1	2	0	2	0	1	1	2	9.8	9.8	9.8	19.338	164	164;204;204;44;133;138;169;174;145	4.67	1
P61586;A0A024R324;B4DKN9;A0A994J514;Q9BVT0;A0A024R0C8;P08134;Q5JR08;C9JX21;Q5JR05;E9PQH6;C9JNR4;A0A7I2V3G1;A0A7I2YQV1;Q5JR07;A0A0B6XK12;E9PN11;Q5JR06;U3KQA9;U3KQV3;A0A7I2V5E6;E9PLA2;C9JRM1;P62745	P61586;A0A024R324;B4DKN9;A0A994J514;Q9BVT0;A0A024R0C8;P08134;Q5JR08;C9JX21;Q5JR05;E9PQH6;C9JNR4;A0A7I2V3G1;A0A7I2YQV1;Q5JR07	8;8;7;6;6;5;5;5;4;4;4;4;4;4;4;3;2;2;2;2;1;1;1;1	8;8;7;6;6;5;5;5;4;4;4;4;4;4;4;3;2;2;2;2;1;1;1;1	8;8;7;6;6;5;5;5;4;4;4;4;4;4;4;3;2;2;2;2;1;1;1;1	Transforming protein RhoA;Rho-related GTP-binding protein RhoC	RHOA;ARHA;RHOC	sp|P61586|RHOA_HUMAN Transforming protein RhoA OS=Homo sapiens OX=9606 GN=RHOA PE=1 SV=1;tr|A0A024R324|A0A024R324_HUMAN Epididymis secretory sperm binding protein OS=Homo sapiens OX=9606 GN=RHOA PE=2 SV=1;tr|B4DKN9|B4DKN9_HUMAN cDNA FLJ57740, highly simila	24	8	8	8	0	2	1	1	1	6	0	4	0	1	0	2	1	1	1	6	0	4	0	1	0	2	1	1	1	6	0	4	0	1	38.9	38.9	38.9	21.768	193	193;193;173;163;101;193;193;188;187;199;169;138;137;109;127;101;129;91;248;271;65;66;90;196	2.78	5
A0A024R326;Q6IPI1;A0A3B3ITT5;P47914	A0A024R326;Q6IPI1;A0A3B3ITT5;P47914	1;1;1;1	1;1;1;1	1;1;1;1	60S ribosomal protein L29	RPL29	tr|A0A024R326|A0A024R326_HUMAN 60S ribosomal protein L29 OS=Homo sapiens OX=9606 GN=RPL29 PE=1 SV=1;tr|Q6IPI1|Q6IPI1_HUMAN 60S ribosomal protein L29 OS=Homo sapiens OX=9606 GN=RPL29 PE=2 SV=1;tr|A0A3B3ITT5|A0A3B3ITT5_HUMAN 60S ribosomal protein L29 OS=Homo	4	1	1	1	1	1	1	1	0	1	0	1	1	1	1	1	1	1	0	1	0	1	1	1	1	1	1	1	0	1	0	1	1	1	9.6	9.6	9.6	17.553	157	157;161;167;159	5.25	1
Q8TDS1;Q8TDS2;E9PIN0;A0A6Q8PH76;A0A024R3C7;Q13315	Q8TDS1;Q8TDS2;E9PIN0;A0A6Q8PH76;A0A024R3C7;Q13315	1;1;1;1;1;1	1;1;1;1;1;1	1;1;1;1;1;1	Serine-protein kinase ATM	ATM	tr|Q8TDS1|Q8TDS1_HUMAN ATM (Fragment) OS=Homo sapiens OX=9606 GN=ATM PE=2 SV=1;tr|Q8TDS2|Q8TDS2_HUMAN ATM (Fragment) OS=Homo sapiens OX=9606 GN=ATM PE=2 SV=1;tr|E9PIN0|E9PIN0_HUMAN ATM serine/threonine kinase OS=Homo sapiens OX=9606 GN=ATM PE=1 SV=2;tr|A0A	6	1	1	1	0	1	1	0	0	1	0	1	0	1	0	1	1	0	0	1	0	1	0	1	0	1	1	0	0	1	0	1	0	1	34.4	34.4	34.4	3.7637	32	32;87;1545;1545;3056;3056	3.5	2
A0A024R3E3;P02647;F8W696;Q9Y355;Q8TDB0;CON__P15497	A0A024R3E3;P02647;F8W696	15;15;13;4;2;1	15;15;13;4;2;1	15;15;13;4;2;1	Apolipoprotein A-I;Proapolipoprotein A-I;Truncated apolipoprotein A-I	APOA1	tr|A0A024R3E3|A0A024R3E3_HUMAN Apolipoprotein A-I, isoform CRA_a OS=Homo sapiens OX=9606 GN=APOA1 PE=2 SV=1;sp|P02647|APOA1_HUMAN Apolipoprotein A-I OS=Homo sapiens OX=9606 GN=APOA1 PE=1 SV=1;tr|F8W696|F8W696_HUMAN Apolipoprotein A1 OS=Homo sapiens OX=9606	6	15	15	15	13	15	12	14	6	13	10	14	9	13	13	15	12	14	6	13	10	14	9	13	13	15	12	14	6	13	10	14	9	13	57.7	57.7	57.7	30.777	267	267;267;245;67;50;265	4.9	20
Q0QER2;V9HW78;Q6FIA4;Q6FI37;B2R5M8;A0A024R3Y6;O75874;C9J4N6;B4DXS4;A0A0A0U6N4;B4DSZ6;Q53GL5;P48735-2;P48735	Q0QER2;V9HW78;Q6FIA4;Q6FI37;B2R5M8;A0A024R3Y6;O75874;C9J4N6;B4DXS4	4;4;4;4;4;4;4;2;2;1;1;1;1;1	4;4;4;4;4;4;4;2;2;1;1;1;1;1	4;4;4;4;4;4;4;2;2;1;1;1;1;1	Isocitrate dehydrogenase [NADP];Isocitrate dehydrogenase [NADP] cytoplasmic	IDH1;HEL-216	tr|Q0QER2|Q0QER2_HUMAN isocitrate dehydrogenase (NADP(+)) (Fragment) OS=Homo sapiens OX=9606 GN=IDH1 PE=2 SV=1;tr|V9HW78|V9HW78_HUMAN Isocitrate dehydrogenase [NADP] OS=Homo sapiens OX=9606 GN=HEL-216 PE=2 SV=1;tr|Q6FIA4|Q6FIA4_HUMAN Isocitrate dehydrogena	14	4	4	4	1	4	0	1	0	1	0	1	1	1	1	4	0	1	0	1	0	1	1	1	1	4	0	1	0	1	0	1	1	1	10.8	10.8	10.8	41.832	371	371;414;414;414;414;414;414;157;235;72;322;452;400;452	3.92	1
A0A384MR03;Q6MZM7;A0A024R462;B7ZLE5;P02751-12;P02751-8;P02751-7;P02751-1;P02751-11;P02751-3;P02751-17;P02751-14;P02751-13;P02751-4;P02751-9;P02751-5;P02751-6;P02751-10;P02751	A0A384MR03;Q6MZM7;A0A024R462;B7ZLE5;P02751-12;P02751-8;P02751-7;P02751-1;P02751-11;P02751-3;P02751-17;P02751-14;P02751-13;P02751-4;P02751-9;P02751-5;P02751-6;P02751-10;P02751	1;1;1;1;1;1;1;1;1;1;1;1;1;1;1;1;1;1;1	1;1;1;1;1;1;1;1;1;1;1;1;1;1;1;1;1;1;1	1;1;1;1;1;1;1;1;1;1;1;1;1;1;1;1;1;1;1	Fibronectin;Anastellin;Ugl-Y1;Ugl-Y2;Ugl-Y3	DKFZp686O12165;FN1	tr|A0A384MR03|A0A384MR03_HUMAN Fibronectin OS=Homo sapiens OX=9606 PE=2 SV=1;tr|Q6MZM7|Q6MZM7_HUMAN Fibronectin (Fragment) OS=Homo sapiens OX=9606 GN=DKFZp686O12165 PE=2 SV=1;tr|A0A024R462|A0A024R462_HUMAN Fibronectin OS=Homo sapiens OX=9606 GN=FN1 PE=4 SV	19	1	1	1	0	1	0	1	0	1	0	1	1	1	0	1	0	1	0	1	0	1	1	1	0	1	0	1	0	1	0	1	1	1	0.6	0.6	0.6	239.62	2176	2176;2193;2355;2240;2008;2296;2446;2386;2386;2355;2330;2265;2267;2031;2240;2211;2184;2176;2477	4.17	1
Q969X1;C9IYT2;Q1MW40;B4DUD2;C9JWV9;C9JW19;C9IZ27;F8WDY4;C9JEN3;A0A024R472;C9JAK9;C9JAP5;C9JDV0;C9JI44;C9JN47;B4DNZ1;C9JM62	Q969X1;C9IYT2;Q1MW40;B4DUD2;C9JWV9;C9JW19;C9IZ27;F8WDY4;C9JEN3;A0A024R472;C9JAK9;C9JAP5;C9JDV0;C9JI44;C9JN47;B4DNZ1;C9JM62	2;2;2;2;2;2;2;2;2;2;1;1;1;1;1;1;1	2;2;2;2;2;2;2;2;2;2;1;1;1;1;1;1;1	2;2;2;2;2;2;2;2;2;2;1;1;1;1;1;1;1	Protein lifeguard 3	TMBIM1;RECS1	sp|Q969X1|LFG3_HUMAN Protein lifeguard 3 OS=Homo sapiens OX=9606 GN=TMBIM1 PE=1 SV=2;tr|C9IYT2|C9IYT2_HUMAN Transmembrane BAX inhibitor motif containing 1 (Fragment) OS=Homo sapiens OX=9606 GN=TMBIM1 PE=1 SV=1;tr|Q1MW40|Q1MW40_HUMAN Responsive to centrifug	17	2	2	2	0	0	0	1	0	0	0	1	0	1	0	0	0	1	0	0	0	1	0	1	0	0	0	1	0	0	0	1	0	1	8.4	8.4	8.4	34.607	311	311;107;311;215;171;167;150;140;106;311;67;91;90;84;73;249;46	3.33	1
Q6PIM8;B3KMA6;A0A7P0T8L6;B4DH39;A0A804HI36;Q8TAF6;A0A7P0TBB1;B3KN05;A0A7P0TA76;B2RBE0;A0A024R487;O60488-2;O60488;O95573;A0A7P0TB52	Q6PIM8;B3KMA6;A0A7P0T8L6;B4DH39;A0A804HI36;Q8TAF6;A0A7P0TBB1;B3KN05;A0A7P0TA76;B2RBE0;A0A024R487;O60488-2;O60488;O95573;A0A7P0TB52	2;2;2;2;2;2;2;2;2;2;2;2;2;2;1	2;2;2;2;2;2;2;2;2;2;2;2;2;2;1	2;2;2;2;2;2;2;2;2;2;2;2;2;2;1	Long-chain-fatty-acid--CoA ligase 4;Long-chain-fatty-acid--CoA ligase 3	ACSL3;FACL4;ACSL4	tr|Q6PIM8|Q6PIM8_HUMAN ACSL3 protein (Fragment) OS=Homo sapiens OX=9606 GN=ACSL3 PE=2 SV=1;tr|B3KMA6|B3KMA6_HUMAN cDNA FLJ10609 fis, clone NT2RP2005276, highly similar to Long-chain-fatty-acid--CoA ligase 3 OS=Homo sapiens OX=9606 PE=2 SV=1;tr|A0A7P0T8L6|A	15	2	2	2	0	2	0	2	0	2	0	2	1	1	0	2	0	2	0	2	0	2	1	1	0	2	0	2	0	2	0	2	1	1	17.7	17.7	17.7	18.619	164	164;465;568;650;659;670;695;709;712;720;720;670;711;720;659	3.5	2
A0A0C4DG67;A0A024R4E8;B2R7S7;A8MUH7-2;A8MUH7;Q5T2W1	A0A0C4DG67;A0A024R4E8;B2R7S7;A8MUH7-2;A8MUH7;Q5T2W1	1;1;1;1;1;1	1;1;1;1;1;1	1;1;1;1;1;1	Putative PDZ domain-containing protein 1P;Na(+)/H(+) exchange regulatory cofactor NHE-RF3	PDZK1;PDZK1P1	tr|A0A0C4DG67|A0A0C4DG67_HUMAN PDZ domain containing 1 (Fragment) OS=Homo sapiens OX=9606 GN=PDZK1 PE=1 SV=1;tr|A0A024R4E8|A0A024R4E8_HUMAN PDZ domain containing 1, isoform CRA_a (Fragment) OS=Homo sapiens OX=9606 GN=PDZK1 PE=4 SV=1;tr|B2R7S7|B2R7S7_HUMAN	6	1	1	1	0	1	0	1	0	1	0	1	1	1	0	1	0	1	0	1	0	1	1	1	0	1	0	1	0	1	0	1	1	1	6.1	6.1	6.1	29.56	264	264;330;519;268;402;519	4.17	1
A0A024R4F1;P06733;A0A2R8Y6G6;E2DRY6;P06733-2;K7EM90;A4UCS8;A0A2R8YEM5;A0A2R8Y879;L0R849;A4QMW8;K7ERS8;A0A2R8Y6I8;Q6FHV6;K7EKN2;F5H0C8;A8K3B0;A0A2R8Y798;B4DUJ6;A0A2R8YEG5;E5RGZ4;K7EPM1;F5H1C3;E5RI09;E5RG95;P13929-3;P13929-2;P09104;P13929;P09104-2	A0A024R4F1;P06733;A0A2R8Y6G6;E2DRY6;P06733-2	15;15;13;10;10;7;6;5;5;4;3;2;2;1;1;1;1;1;1;1;1;1;1;1;1;1;1;1;1;1	15;15;13;10;10;7;6;5;5;4;3;2;2;1;1;1;1;1;1;1;1;1;1;1;1;1;1;1;1;1	15;15;13;10;10;7;6;5;5;4;3;2;2;1;1;1;1;1;1;1;1;1;1;1;1;1;1;1;1;1	Alpha-enolase;Enolase	ENO1	tr|A0A024R4F1|A0A024R4F1_HUMAN phosphopyruvate hydratase OS=Homo sapiens OX=9606 GN=HEL-S-17 PE=2 SV=1;sp|P06733|ENOA_HUMAN Alpha-enolase OS=Homo sapiens OX=9606 GN=ENO1 PE=1 SV=2;tr|A0A2R8Y6G6|A0A2R8Y6G6_HUMAN phosphopyruvate hydratase OS=Homo sapiens OX=	30	15	15	15	3	7	5	9	3	12	4	10	5	7	3	7	5	9	3	12	4	10	5	7	3	7	5	9	3	12	4	10	5	7	43.1	43.1	43.1	47.168	434	434;434;434;338;341;195;166;171;125;388;135;83;33;434;212;315;434;70;273;101;283;196;103;148;154;391;406;434;434;391	4.38	12
A0A024R4M0;P46781;A5D904;B5MCT8;C9JM19;B7Z732;F2Z3C0;A8MXK4	A0A024R4M0;P46781;A5D904;B5MCT8;C9JM19;B7Z732	3;3;2;2;2;2;1;1	3;3;2;2;2;2;1;1	3;3;2;2;2;2;1;1	40S ribosomal protein S9	RPS9	tr|A0A024R4M0|A0A024R4M0_HUMAN 40S ribosomal protein S9 OS=Homo sapiens OX=9606 GN=RPS9 PE=1 SV=1;sp|P46781|RS9_HUMAN Small ribosomal subunit protein uS4 OS=Homo sapiens OX=9606 GN=RPS9 PE=1 SV=3;tr|A5D904|A5D904_HUMAN RPS9 protein (Fragment) OS=Homo sapie	8	3	3	3	0	2	0	0	1	3	1	2	0	0	0	2	0	0	1	3	1	2	0	0	0	2	0	0	1	3	1	2	0	0	12.4	12.4	12.4	22.591	194	194;194;113;139;156;157;77;79	3	2
M0QZN2;M0R0F0;Q53G25;A0A024R4Q8;M0R0R2;P46782	M0QZN2;M0R0F0;Q53G25;A0A024R4Q8;M0R0R2;P46782	2;2;2;2;2;2	2;2;2;2;2;2	2;2;2;2;2;2	40S ribosomal protein S5;40S ribosomal protein S5, N-terminally processed	RPS5	tr|M0QZN2|M0QZN2_HUMAN Ribosomal protein S5 OS=Homo sapiens OX=9606 GN=RPS5 PE=1 SV=1;tr|M0R0F0|M0R0F0_HUMAN Ribosomal protein S5 (Fragment) OS=Homo sapiens OX=9606 GN=RPS5 PE=1 SV=1;tr|Q53G25|Q53G25_HUMAN Ribosomal protein S5 variant (Fragment) OS=Homo sa	6	2	2	2	0	2	0	0	0	1	0	1	0	0	0	2	0	0	0	1	0	1	0	0	0	2	0	0	0	1	0	1	0	0	17.9	17.9	17.9	14.763	134	134;200;204;204;225;204	2.25	1
A0A024R525;P02794;Q6NZ44;B3KXC3;Q6NS36;G3V1D1;G3V192;Q8TD27;E9PPQ4;E9PRK8;E9PKY7;E9PQR3;E9PKM5;E9PK45;D3DPG2;A9JQE1	A0A024R525;P02794;Q6NZ44;B3KXC3;Q6NS36;G3V1D1;G3V192;Q8TD27	7;7;6;6;6;5;5;4;3;3;3;2;2;2;1;1	7;7;6;6;6;5;5;4;3;3;3;2;2;2;1;1	7;7;6;6;6;5;5;4;3;3;3;2;2;2;1;1	Ferritin;Ferritin heavy chain;Ferritin heavy chain, N-terminally processed	FTH1	tr|A0A024R525|A0A024R525_HUMAN Ferritin OS=Homo sapiens OX=9606 GN=FTH1 PE=3 SV=1;sp|P02794|FRIH_HUMAN Ferritin heavy chain OS=Homo sapiens OX=9606 GN=FTH1 PE=1 SV=2;tr|Q6NZ44|Q6NZ44_HUMAN Ferritin OS=Homo sapiens OX=9606 GN=FTH1 PE=2 SV=1;tr|B3KXC3|B3KXC3	16	7	7	7	1	1	1	4	2	7	2	4	1	3	1	1	1	4	2	7	2	4	1	3	1	1	1	4	2	7	2	4	1	3	48.1	48.1	48.1	21.225	183	183;183;183;183;232;113;153;165;58;95;114;50;81;102;32;49	3.87	5
A0A172Q3A8;A0A024R5H1;P15328;Q9NP04;O14597;Q96QD1;Q6LDL1;A0A650DF42;A0A650DF39;A0A650DF38	A0A172Q3A8;A0A024R5H1;P15328;Q9NP04	8;8;8;4;2;2;1;1;1;1	8;8;8;4;2;2;1;1;1;1	8;8;8;4;2;2;1;1;1;1	Folate receptor alpha	FOLR1	tr|A0A172Q3A8|A0A172Q3A8_HUMAN Folate receptor (Fragment) OS=Homo sapiens OX=9606 PE=2 SV=1;tr|A0A024R5H1|A0A024R5H1_HUMAN Folate receptor 1 (Adult), isoform CRA_a OS=Homo sapiens OX=9606 GN=FOLR1 PE=3 SV=1;sp|P15328|FOLR1_HUMAN Folate receptor alpha OS=Ho	10	8	8	8	5	6	4	6	5	8	3	4	2	5	5	6	4	6	5	8	3	4	2	5	5	6	4	6	5	8	3	4	2	5	52.7	52.7	52.7	24.281	207	207;257;257;105;85;96;22;56;56;56	4.54	5
A0A7I2V4P4;H0YMD0;H0YNP5;H0YMM1;H0YNB8;B4DNH8;H0YMU9;H0YN42;V9HW65;A0A024R5Z7;P07355;A6NMY6;H0YKS4;H0YM50;H0YMD9;H0YL33;B3KRQ1;H0YLE2;H0YN28;H0YKX9;H0YMT9;H0YLV6;H0YKZ7;H0YKL9;H0YKV8;H0YNA0;H0YKN4;H0YMW4;P07355-2	A0A7I2V4P4;H0YMD0;H0YNP5;H0YMM1;H0YNB8;B4DNH8;H0YMU9;H0YN42;V9HW65;A0A024R5Z7;P07355;A6NMY6;H0YKS4;H0YM50;H0YMD9;H0YL33;B3KRQ1;H0YLE2;H0YN28;H0YKX9;H0YMT9;H0YLV6;H0YKZ7;H0YKL9;H0YKV8;H0YNA0;H0YKN4;H0YMW4;P07355-2	2;2;2;2;2;2;2;2;2;2;2;2;2;1;1;1;1;1;1;1;1;1;1;1;1;1;1;1;1	2;2;2;2;2;2;2;2;2;2;2;2;2;1;1;1;1;1;1;1;1;1;1;1;1;1;1;1;1	2;2;2;2;2;2;2;2;2;2;2;2;2;1;1;1;1;1;1;1;1;1;1;1;1;1;1;1;1	Annexin;Annexin A2;Putative annexin A2-like protein	ANXA2;HEL-S-270;ANXA2P2	tr|A0A7I2V4P4|A0A7I2V4P4_HUMAN Annexin OS=Homo sapiens OX=9606 GN=ANXA2 PE=1 SV=1;tr|H0YMD0|H0YMD0_HUMAN Annexin (Fragment) OS=Homo sapiens OX=9606 GN=ANXA2 PE=1 SV=1;tr|H0YNP5|H0YNP5_HUMAN Annexin (Fragment) OS=Homo sapiens OX=9606 GN=ANXA2 PE=1 SV=1;tr|H	29	2	2	2	0	1	0	1	0	1	0	1	0	0	0	1	0	1	0	1	0	1	0	0	0	1	0	1	0	1	0	1	0	0	12.3	12.3	12.3	17.18	155	155;227;175;149;189;194;230;256;339;339;339;339;176;248;65;222;181;45;139;134;133;132;119;110;81;79;69;367;357	2.5	1
Q7Z612;Q6ICQ4;A0A024R608;P05386;Q6FG99	Q7Z612;Q6ICQ4;A0A024R608;P05386;Q6FG99	2;2;2;2;1	2;2;2;2;1	2;2;2;2;1	60S acidic ribosomal protein P1	RPLP1	tr|Q7Z612|Q7Z612_HUMAN Acidic ribosomal phosphoprotein P1 OS=Homo sapiens OX=9606 PE=2 SV=1;tr|Q6ICQ4|Q6ICQ4_HUMAN RPLP1 protein (Fragment) OS=Homo sapiens OX=9606 GN=RPLP1 PE=2 SV=1;tr|A0A024R608|A0A024R608_HUMAN Ribosomal protein, large, P1, isoform CRA_	5	2	2	2	0	0	2	0	0	1	0	0	1	0	0	0	2	0	0	1	0	0	1	0	0	0	2	0	0	1	0	0	1	0	52.2	52.2	52.2	11.399	113	113;114;114;114;114	7.5
P43490;A0A024R718;A0A7P0T9I9;A0A7P0T973;A0A7P0T931;A0A7P0T862;A0A7P0T895;A0A7P0T8L3;A0A7P0TAS5;A0A7P0T8D2;A0A0C4DFS8;B7Z8W6;A0A7P0TBB7;A0A7P0TA73;A0A7P0T941;A0A7P0Z466;A0A7P0Z437;A0A7P0Z4N0;A0A7P0T9F0;A0A7P0TB17;A0A7P0T8Z3;A0A7P0T8R4;A0A7P0TAI8;Q658Z1	P43490;A0A024R718;A0A7P0T9I9;A0A7P0T973;A0A7P0T931;A0A7P0T862;A0A7P0T895;A0A7P0T8L3;A0A7P0TAS5;A0A7P0T8D2;A0A0C4DFS8;B7Z8W6	8;8;8;8;8;8;7;6;6;6;6;5;3;3;3;3;2;2;2;2;2;2;2;2	8;8;8;8;8;8;7;6;6;6;6;5;3;3;3;3;2;2;2;2;2;2;2;2	8;8;8;8;8;8;7;6;6;6;6;5;3;3;3;3;2;2;2;2;2;2;2;2	Nicotinamide phosphoribosyltransferase	NAMPT;PBEF1	sp|P43490|NAMPT_HUMAN Nicotinamide phosphoribosyltransferase OS=Homo sapiens OX=9606 GN=NAMPT PE=1 SV=1;tr|A0A024R718|A0A024R718_HUMAN Nicotinamide phosphoribosyltransferase OS=Homo sapiens OX=9606 GN=PBEF1 PE=3 SV=1;tr|A0A7P0T9I9|A0A7P0T9I9_HUMAN Nicotina	24	8	8	8	0	8	0	1	0	1	0	0	0	0	0	8	0	1	0	1	0	0	0	0	0	8	0	1	0	1	0	0	0	0	25.1	25.1	25.1	55.52	491	491;491;488;444;425;404;490;464;426;375;368;241;283;253;253;252;124;188;175;173;162;152;150;81	3
A0A024R7D2;A0A024R798;A0A088QF11;Q8IWA5;Q8IWA5-2;K7ER17;K7EPV6;A0A088QCU6;Q8IWA5-3;K7EMR2;A0A0S2YRM7;K7ESF5	A0A024R7D2;A0A024R798;A0A088QF11;Q8IWA5;Q8IWA5-2	5;4;3;3;3;2;2;2;2;1;1;1	5;4;3;3;3;2;2;2;2;1;1;1	5;4;3;3;3;2;2;2;2;1;1;1	Choline transporter-like protein 2	SLC44A2	tr|A0A024R7D2|A0A024R7D2_HUMAN Choline transporter-like protein OS=Homo sapiens OX=9606 GN=SLC44A2 PE=3 SV=1;tr|A0A024R798|A0A024R798_HUMAN Choline transporter-like protein OS=Homo sapiens OX=9606 GN=SLC44A2 PE=3 SV=1;tr|A0A088QF11|A0A088QF11_HUMAN Choline	12	5	5	5	0	4	1	3	0	3	0	3	0	0	0	4	1	3	0	3	0	3	0	0	0	4	1	3	0	3	0	3	0	0	7.1	7.1	7.1	80.151	706	706;704;704;706;711;95;146;704;704;42;85;170	3	3
A0A024R7H5;B4E0Z6;Q10589-2;Q10589	A0A024R7H5;B4E0Z6;Q10589-2;Q10589	3;3;3;3	3;3;3;3	3;3;3;3	Bone marrow stromal antigen 2	BST2	tr|A0A024R7H5|A0A024R7H5_HUMAN Bone marrow stromal antigen 2 OS=Homo sapiens OX=9606 GN=BST2 PE=4 SV=1;tr|B4E0Z6|B4E0Z6_HUMAN cDNA FLJ59809, highly similar to Bone marrow stromal antigen 2 OS=Homo sapiens OX=9606 PE=2 SV=1;sp|Q10589-2|BST2_HUMAN Isoform 2	4	3	3	3	1	3	1	3	1	2	1	3	2	2	1	3	1	3	1	2	1	3	2	2	1	3	1	3	1	2	1	3	2	2	18.3	18.3	18.3	19.769	180	180;216;168;180	4.63	3
A0A024R7Z5;O00560;O00560-3;B4DHN5;E9PBU7;B4DQ93	A0A024R7Z5;O00560;O00560-3;B4DHN5;E9PBU7;B4DQ93	10;10;9;7;7;7	1;1;1;0;0;0	1;1;1;0;0;0	Syntenin-1	SDCBP	tr|A0A024R7Z5|A0A024R7Z5_HUMAN Syndecan binding protein (Syntenin), isoform CRA_c OS=Homo sapiens OX=9606 GN=SDCBP PE=4 SV=1;sp|O00560|SDCB1_HUMAN Syntenin-1 OS=Homo sapiens OX=9606 GN=SDCBP PE=1 SV=1;sp|O00560-3|SDCB1_HUMAN Isoform 3 of Syntenin-1 OS=Homo	6	10	1	1	6	8	8	10	4	8	8	7	7	7	1	1	1	1	1	1	1	1	1	1	1	1	1	1	1	1	1	1	1	1	57.4	6	6	32.444	298	298;298;292;239;244;266	5	3
A0A024R814;P18124;A8MUD9;O95036;C9JIJ5;C9JZ88	A0A024R814;P18124;A8MUD9;O95036	10;10;8;6;3;2	10;10;8;6;3;2	10;10;8;6;3;2	60S ribosomal protein L7	RPL7;WUGSC:H_RG054D04.1	tr|A0A024R814|A0A024R814_HUMAN Ribosomal protein L7, isoform CRA_a OS=Homo sapiens OX=9606 GN=RPL7 PE=3 SV=1;sp|P18124|RL7_HUMAN Large ribosomal subunit protein uL30 OS=Homo sapiens OX=9606 GN=RPL7 PE=1 SV=1;tr|A8MUD9|A8MUD9_HUMAN Ribosomal protein L7 OS=H	6	10	10	10	4	10	3	7	2	9	1	2	4	7	4	10	3	7	2	9	1	2	4	7	4	10	3	7	2	9	1	2	4	7	36.3	36.3	36.3	30.438	259	259;248;208;247;99;88	4.53	2
F2Z388;A4D2M5;A0A024R866;P42766	F2Z388;A4D2M5;A0A024R866;P42766	1;1;1;1	1;1;1;1	1;1;1;1	60S ribosomal protein L35	RPL35;LOC154880	tr|F2Z388|F2Z388_HUMAN 60S ribosomal protein L35 OS=Homo sapiens OX=9606 GN=RPL35 PE=1 SV=1;tr|A4D2M5|A4D2M5_HUMAN 60S ribosomal protein L35 OS=Homo sapiens OX=9606 GN=LOC154880 PE=3 SV=1;tr|A0A024R866|A0A024R866_HUMAN 60S ribosomal protein L35 OS=Homo sap	4	1	1	1	1	1	1	1	1	1	1	1	0	1	1	1	1	1	1	1	1	1	0	1	1	1	1	1	1	1	1	1	0	1	7.3	7.3	7.3	10.645	96	96;99;169;123	5	1
B4E2V5;B4DZK8;A0A024R882;P27105;P27105-2;F8VSL7;B4E310	B4E2V5;B4DZK8;A0A024R882;P27105	12;12;12;12;4;3;3	12;12;12;12;4;3;3	12;12;12;12;4;3;3	Erythrocyte band 7 integral membrane protein	STOM	tr|B4E2V5|B4E2V5_HUMAN cDNA FLJ52062, highly similar to Erythrocyte band 7 integral membrane protein OS=Homo sapiens OX=9606 PE=2 SV=1;tr|B4DZK8|B4DZK8_HUMAN cDNA FLJ61192, highly similar to Erythrocyte band 7 integral membrane protein OS=Homo sapiens OX=9	7	12	12	12	4	7	4	10	4	7	4	8	3	6	4	7	4	10	4	7	4	8	3	6	4	7	4	10	4	7	4	8	3	6	62.4	62.4	62.4	25.964	237	237;280;288;288;123;168;187	4.6	10
A0A024R884;Q4LE33;A0A994J7R0;A0A994J4S6;A0A994J5G0;Q6MZI1;A0A994J7R4;F5H5D6	A0A024R884;Q4LE33	105;104;50;41;7;2;2;1	105;104;50;41;7;2;2;1	2;2;0;0;0;0;0;0		TNC;TNC variant protein	tr|A0A024R884|A0A024R884_HUMAN Tenascin C (Hexabrachion), isoform CRA_a OS=Homo sapiens OX=9606 GN=TNC PE=3 SV=1;tr|Q4LE33|Q4LE33_HUMAN TNC variant protein (Fragment) OS=Homo sapiens OX=9606 GN=TNC variant protein PE=2 SV=1	8	105	105	2	84	98	90	102	84	98	74	99	76	91	84	98	90	102	84	98	74	99	76	91	2	2	2	2	1	2	2	2	1	2	64.1	64.1	1	240.91	2201	2201;2233;1182;734;254;124;274;92	4.93	188
A8MXZ4;A0A024R8N9;A0A0C4DFY5;Q9NQ84;Q9NQ84-2;J9JIE0;Q9NXI0	A8MXZ4;A0A024R8N9;A0A0C4DFY5;Q9NQ84;Q9NQ84-2;J9JIE0;Q9NXI0	7;7;7;7;7;6;6	7;7;7;7;7;6;6	7;7;7;7;7;6;6	G-protein coupled receptor family C group 5 member C	GPRC5C	tr|A8MXZ4|A8MXZ4_HUMAN G protein-coupled receptor class C group 5 member C OS=Homo sapiens OX=9606 GN=GPRC5C PE=1 SV=3;tr|A0A024R8N9|A0A024R8N9_HUMAN G protein-coupled receptor, family C, group 5, member C, isoform CRA_d OS=Homo sapiens OX=9606 GN=GPRC5C P	7	7	7	7	0	3	0	4	0	3	2	6	0	6	0	3	0	4	0	3	2	6	0	6	0	3	0	4	0	3	2	6	0	6	20.4	20.4	20.4	48.186	442	442;453;486;441;453;126;162	3.25	6
Q96C96;H0Y3Z3;A0A7P0TA35;I3L4M2;A0A7P0TB26;A0A7P0T9D6;A0A024R8S5;B4DNL5;A0A7P0T8J3;A0A7P0T9U6;A0A7P0T8C0;A0A7P0T8X1;A0A7P0TA97;I3L3P5;I3L0S0;H7BZ94;I3L514;B4DUA5;B4DLN6;A0A7P0T9K9;A0A7P0TA71;P07237	Q96C96;H0Y3Z3;A0A7P0TA35;I3L4M2;A0A7P0TB26;A0A7P0T9D6;A0A024R8S5;B4DNL5;A0A7P0T8J3;A0A7P0T9U6;A0A7P0T8C0;A0A7P0T8X1;A0A7P0TA97;I3L3P5;I3L0S0;H7BZ94;I3L514;B4DUA5;B4DLN6;A0A7P0T9K9;A0A7P0TA71;P07237	1;1;1;1;1;1;1;1;1;1;1;1;1;1;1;1;1;1;1;1;1;1	1;1;1;1;1;1;1;1;1;1;1;1;1;1;1;1;1;1;1;1;1;1	1;1;1;1;1;1;1;1;1;1;1;1;1;1;1;1;1;1;1;1;1;1	Protein disulfide-isomerase	P4HB	tr|Q96C96|Q96C96_HUMAN protein disulfide-isomerase (Fragment) OS=Homo sapiens OX=9606 GN=P4HB PE=2 SV=2;tr|H0Y3Z3|H0Y3Z3_HUMAN protein disulfide-isomerase OS=Homo sapiens OX=9606 GN=P4HB PE=1 SV=2;tr|A0A7P0TA35|A0A7P0TA35_HUMAN Protein disulfide-isomerase	22	1	1	1	0	0	0	0	0	0	0	1	0	0	0	0	0	0	0	0	0	1	0	0	0	0	0	0	0	0	0	1	0	0	3.7	3.7	3.7	31.463	273	273;418;542;537;533;521;508;492;488;486;481;479;479;472;466;464;463;452;451;439;557;508	1	1
A0A024R972;P11047	A0A024R972;P11047	2;2	2;2	2;2	Laminin subunit gamma-1	LAMC1	tr|A0A024R972|A0A024R972_HUMAN Laminin, gamma 1 (Formerly LAMB2), isoform CRA_a OS=Homo sapiens OX=9606 GN=LAMC1 PE=4 SV=1;sp|P11047|LAMC1_HUMAN Laminin subunit gamma-1 OS=Homo sapiens OX=9606 GN=LAMC1 PE=1 SV=3	2	2	2	2	0	1	0	1	0	1	0	2	0	1	0	1	0	1	0	1	0	2	0	1	0	1	0	1	0	1	0	2	0	1	1.7	1.7	1.7	174.01	1573	1573;1609	2.67	2
A0A024R9B9;O00339-2;H0YBJ4;A0A024R9H1;A0A140VKH7;O00339;O00339-4;O00339-3;Q96AA0;H0YBU5;Q8N2G3;H0YBM3;E5RJM4;H0YBF2;H0YBD5;H0YBV5	A0A024R9B9;O00339-2;H0YBJ4;A0A024R9H1;A0A140VKH7;O00339;O00339-4;O00339-3;Q96AA0;H0YBU5	10;10;9;9;9;9;8;8;7;5;3;2;1;1;1;1	10;10;9;9;9;9;8;8;7;5;3;2;1;1;1;1	10;10;9;9;9;9;8;8;7;5;3;2;1;1;1;1	Matrilin-2	MATN2	tr|A0A024R9B9|A0A024R9B9_HUMAN Matrilin 2, isoform CRA_b OS=Homo sapiens OX=9606 GN=MATN2 PE=4 SV=1;sp|O00339-2|MATN2_HUMAN Isoform 2 of Matrilin-2 OS=Homo sapiens OX=9606 GN=MATN2;tr|H0YBJ4|H0YBJ4_HUMAN Matrilin 2 (Fragment) OS=Homo sapiens OX=9606 GN=MAT	16	10	10	10	0	7	1	8	0	6	0	4	1	6	0	7	1	8	0	6	0	4	1	6	0	7	1	8	0	6	0	4	1	6	12	12	12	102.87	922	922;937;720;941;956;956;672;915;537;176;451;195;115;131;155;181	3.58	4
A0A024R9N6;A8K9B9;Q9H223	A0A024R9N6;A8K9B9;Q9H223	4;4;4	4;4;4	4;4;4	EH domain-containing protein 4	EHD4	tr|A0A024R9N6|A0A024R9N6_HUMAN EH-domain containing 4, isoform CRA_a OS=Homo sapiens OX=9606 GN=EHD4 PE=4 SV=1;tr|A8K9B9|A8K9B9_HUMAN cDNA FLJ77391, highly similar to Homo sapiens EH-domain containing 4 (EHD4), mRNA OS=Homo sapiens OX=9606 PE=2 SV=1;sp|Q9H	3	4	4	4	0	3	0	3	0	4	0	3	0	0	0	3	0	3	0	4	0	3	0	0	0	3	0	3	0	4	0	3	0	0	7.6	7.6	7.6	61.174	541	541;541;541	2.46	3
A0A024R9Q1;A0PJG0;A8MZG1;Q6MZL6;A0A7I2YQ86;A0A7I2V585;A0A7I2YQT6;A0A3B3ITK0;P35442	A0A024R9Q1	11;5;1;1;1;1;1;1;1	1;0;0;0;0;0;0;0;0	1;0;0;0;0;0;0;0;0		THBS1	tr|A0A024R9Q1|A0A024R9Q1_HUMAN Thrombospondin 1, isoform CRA_a OS=Homo sapiens OX=9606 GN=THBS1 PE=3 SV=1	9	11	1	1	0	11	0	3	0	6	0	0	0	4	0	1	0	1	0	1	0	0	0	0	0	1	0	1	0	1	0	0	0	0	12.3	1	1	129.35	1170	1170;401;94;430;827;1114;1115;1177;1172	3
P60953;A0A024RAA5;B4E1U9;B4DMH5;B7ZAY4;A0A024RAA6;A0A8Q3WLC5;A0A590UJK8;A0A8Q3SI43;A0A024R9T1;P60953-1;Q9UJM1;Q5JYX0;Q9UJM0;A0A494C1M1;A0A494BZX6;V9HWD0;A0A3B3IRV0;Q7Z513;Q59G91;A0A024R692;F8WET9;A0A8Q3WKT2;G3V476;Q6ICQ8;Q59FQ0;B1AH79;G3V4H1;Q9H4E5-2;P17081;Q9H4E5;P84095	P60953;A0A024RAA5;B4E1U9;B4DMH5;B7ZAY4;A0A024RAA6;A0A8Q3WLC5;A0A590UJK8;A0A8Q3SI43;A0A024R9T1;P60953-1	5;5;5;4;4;3;3;3;3;3;3;2;2;2;2;2;1;1;1;1;1;1;1;1;1;1;1;1;1;1;1;1	4;4;4;4;4;2;2;2;2;3;2;1;1;1;1;1;0;0;0;0;0;0;0;0;0;0;0;0;0;0;0;0	4;4;4;4;4;2;2;2;2;3;2;1;1;1;1;1;0;0;0;0;0;0;0;0;0;0;0;0;0;0;0;0	Cell division control protein 42 homolog	CDC42;hCG_39634	sp|P60953|CDC42_HUMAN Cell division control protein 42 homolog OS=Homo sapiens OX=9606 GN=CDC42 PE=1 SV=2;tr|A0A024RAA5|A0A024RAA5_HUMAN Cell division control protein 42 homolog OS=Homo sapiens OX=9606 GN=CDC42 PE=3 SV=1;tr|B4E1U9|B4E1U9_HUMAN Cell divisio	32	5	4	4	0	3	2	3	2	4	1	2	1	2	0	3	2	3	2	3	1	2	1	2	0	3	2	3	2	3	1	2	1	2	31.4	25.7	25.7	21.258	191	191;191;236;233;233;191;155;166;175;191;191;142;136;116;115;156;205;41;214;225;214;50;45;178;191;144;86;153;192;205;214;191	4.28	3
A0A024RAG3;P11234;P11233;P11234-3;P11234-2;F8WEQ6;B4E364;C9JPE8;C9JYR1;H7C3P7;C9J6B1;C9JQB3	A0A024RAG3;P11234;P11233;P11234-3;P11234-2;F8WEQ6;B4E364;C9JPE8;C9JYR1;H7C3P7;C9J6B1;C9JQB3	2;2;2;2;2;1;1;1;1;1;1;1	2;2;2;2;2;1;1;1;1;1;1;1	2;2;2;2;2;1;1;1;1;1;1;1	Ras-related protein Ral-B;Ras-related protein Ral-A	RALB;RALA	tr|A0A024RAG3|A0A024RAG3_HUMAN V-ral simian leukemia viral oncogene homolog B (Ras related GTP binding protein), isoform CRA_a OS=Homo sapiens OX=9606 GN=RALB PE=4 SV=1;sp|P11234|RALB_HUMAN Ras-related protein Ral-B OS=Homo sapiens OX=9606 GN=RALB PE=1 SV=	12	2	2	2	0	0	0	2	0	1	0	2	0	1	0	0	0	2	0	1	0	2	0	1	0	0	0	2	0	1	0	2	0	1	8.7	8.7	8.7	23.408	206	206;206;206;227;228;46;101;101;112;164;167;171	2.83	2
F8VNT9;F8VV56;F8W022;F8VWK8;W6A4U0;A0A024RB05;P08962-3;P08962-2;P08962	F8VNT9;F8VV56;F8W022;F8VWK8;W6A4U0;A0A024RB05;P08962-3;P08962-2;P08962	3;3;3;3;3;3;3;3;3	3;3;3;3;3;3;3;3;3	3;3;3;3;3;3;3;3;3	Tetraspanin;CD63 antigen	CD63	tr|F8VNT9|F8VNT9_HUMAN CD63 molecule (Fragment) OS=Homo sapiens OX=9606 GN=CD63 PE=1 SV=1;tr|F8VV56|F8VV56_HUMAN CD63 molecule OS=Homo sapiens OX=9606 GN=CD63 PE=1 SV=1;tr|F8W022|F8W022_HUMAN Tetraspanin (Fragment) OS=Homo sapiens OX=9606 GN=CD63 PE=1 SV=1	9	3	3	3	1	1	1	1	0	2	0	2	0	2	1	1	1	1	0	2	0	2	0	2	1	1	1	1	0	2	0	2	0	2	15	15	15	14.265	133	133;145;215;217;238;238;156;215;238	4	2
F5GZD9;Q53XY9;A0A024RB29;P12272-2;P12272;P12272-3;F5H485	F5GZD9;Q53XY9;A0A024RB29;P12272-2;P12272;P12272-3;F5H485	5;5;5;5;5;5;3	5;5;5;5;5;5;3	5;5;5;5;5;5;3	Parathyroid hormone-related protein;PTHrP[1-36];PTHrP[38-94];Osteostatin	PTHLH	tr|F5GZD9|F5GZD9_HUMAN Parathyroid hormone-related protein (Fragment) OS=Homo sapiens OX=9606 GN=PTHLH PE=1 SV=1;tr|Q53XY9|Q53XY9_HUMAN Parathyroid hormone-related protein OS=Homo sapiens OX=9606 GN=PTHLH PE=2 SV=1;tr|A0A024RB29|A0A024RB29_HUMAN Parathyroi	7	5	5	5	4	4	0	3	3	4	4	4	2	3	4	4	0	3	3	4	4	4	2	3	4	4	0	3	3	4	4	4	2	3	27.9	27.9	27.9	19.542	172	172;175;177;175;177;209;111	4.34	6
P61224-2;P61224;A8KAH9;P62834;P61224-3;P61224-4;Q5U0C3;B7ZAY2;A0A024RB87;F5H6R7;F5H7Y6;E7ESV4;Q9BXV4;F5GX62;F5H4H0;F5GYB5;F8WBC0;F5GZG1;F5H004;F5H823;F5H500;F5H0B7;F5H491;F5GWU8;F5H077;F5GYH7;A6NIZ1;B7ZB78	P61224-2;P61224;A8KAH9;P62834;P61224-3;P61224-4;Q5U0C3;B7ZAY2;A0A024RB87;F5H6R7;F5H7Y6;E7ESV4;Q9BXV4;F5GX62;F5H4H0;F5GYB5;F8WBC0;F5GZG1;F5H004;F5H823;F5H500;F5H0B7;F5H491;F5GWU8;F5H077;F5GYH7;A6NIZ1;B7ZB78	2;2;2;2;2;2;2;2;2;1;1;1;1;1;1;1;1;1;1;1;1;1;1;1;1;1;1;1	2;2;2;2;2;2;2;2;2;1;1;1;1;1;1;1;1;1;1;1;1;1;1;1;1;1;1;1	2;2;2;2;2;2;2;2;2;1;1;1;1;1;1;1;1;1;1;1;1;1;1;1;1;1;1;1	Ras-related protein Rap-1b;Ras-related protein Rap-1A;Ras-related protein Rap-1b-like protein	RAP1B;RAP1A	sp|P61224-2|RAP1B_HUMAN Isoform 2 of Ras-related protein Rap-1b OS=Homo sapiens OX=9606 GN=RAP1B;sp|P61224|RAP1B_HUMAN Ras-related protein Rap-1b OS=Homo sapiens OX=9606 GN=RAP1B PE=1 SV=1;tr|A8KAH9|A8KAH9_HUMAN small monomeric GTPase OS=Homo sapiens OX=96	28	2	2	2	0	2	1	2	1	1	0	1	0	0	0	2	1	2	1	1	0	1	0	0	0	2	1	2	1	1	0	1	0	0	16.8	16.8	16.8	15.356	137	137;184;184;184;165;142;184;142;184;122;179;157;153;139;48;136;32;121;127;103;101;98;93;87;84;53;184;118	3.64	1
J3QRI7;J3QQQ9;J3QQV1;E5RIT6;J3QRC4;Q6IBH6;A0A024RBF6;Q9UNX3;P61254;E5RHH1;J3KSS0	J3QRI7;J3QQQ9;J3QQV1;E5RIT6;J3QRC4;Q6IBH6;A0A024RBF6;Q9UNX3;P61254;E5RHH1;J3KSS0	2;2;2;2;2;2;2;2;2;1;1	2;2;2;2;2;2;2;2;2;1;1	2;2;2;2;2;2;2;2;2;1;1	60S ribosomal protein L26-like 1;60S ribosomal protein L26	RPL26;RPL26L1;hCG_26523	tr|J3QRI7|J3QRI7_HUMAN Ribosomal protein L26 (Fragment) OS=Homo sapiens OX=9606 GN=RPL26 PE=3 SV=1;tr|J3QQQ9|J3QQQ9_HUMAN KOW domain-containing protein OS=Homo sapiens OX=9606 PE=3 SV=1;tr|J3QQV1|J3QQV1_HUMAN Ribosomal protein L26 OS=Homo sapiens OX=9606 G	11	2	2	2	0	2	0	2	0	1	0	0	0	1	0	2	0	2	0	1	0	0	0	1	0	2	0	2	0	1	0	0	0	1	16.8	16.8	16.8	12.63	107	107;107;110;128;135;145;145;145;145;38;63	3.5
B3KVY5;B3KRS9;F5GWA4;A0A024RBJ2;Q9H3F6-3;Q9H3F6-2;Q9H3F6	B3KVY5;B3KRS9;F5GWA4;A0A024RBJ2;Q9H3F6-3;Q9H3F6-2;Q9H3F6	1;1;1;1;1;1;1	1;1;1;1;1;1;1	1;1;1;1;1;1;1	BTB/POZ domain-containing adapter for CUL3-mediated RhoA degradation protein 3	KCTD10	tr|B3KVY5|B3KVY5_HUMAN Potassium channel tetramerisation domain containing 10, isoform CRA_a OS=Homo sapiens OX=9606 GN=KCTD10 PE=1 SV=1;tr|B3KRS9|B3KRS9_HUMAN cDNA FLJ34851 fis, clone NT2NE2011998, highly similar to BTB/POZ domain-containing protein KCTD1	7	1	1	1	0	0	1	0	0	0	0	0	1	0	0	0	1	0	0	0	0	0	1	0	0	0	1	0	0	0	0	0	1	0	6.8	6.8	6.8	15.315	132	132;132;287;313;155;290;313	9.5
Q8TBK5;Q8N5Z7;B2R4K7;A0A024RBK3;Q9HBB3;Q02878;B4DRX3;F8VZ45;U3KQR5;F8VR69;F8VZA3;F8VWR1;F8VU16	Q8TBK5;Q8N5Z7;B2R4K7;A0A024RBK3;Q9HBB3;Q02878;B4DRX3	7;7;7;7;7;7;5;2;2;1;1;1;1	7;7;7;7;7;7;5;2;2;1;1;1;1	7;7;7;7;7;7;5;2;2;1;1;1;1	60S ribosomal protein L6	RPL6	tr|Q8TBK5|Q8TBK5_HUMAN 60S ribosomal protein L6 OS=Homo sapiens OX=9606 GN=RPL6 PE=1 SV=1;tr|Q8N5Z7|Q8N5Z7_HUMAN 60S ribosomal protein L6 OS=Homo sapiens OX=9606 GN=RPL6 PE=1 SV=1;tr|B2R4K7|B2R4K7_HUMAN 60S ribosomal protein L6 OS=Homo sapiens OX=9606 PE=2	13	7	7	7	2	7	2	7	2	6	1	2	2	5	2	7	2	7	2	6	1	2	2	5	2	7	2	7	2	6	1	2	2	5	20.8	20.8	20.8	32.741	288	288;288;288;288;289;288;227;159;160;63;105;118;120	4.37	2
P05388;F8VWS0;P05388-2;A0A024RBS2;A8K4Z4;Q53HK9;Q53HW2;Q6NSF2;Q8NHW5;F8VS58;F8VQY6;F8VRK7;G3V210;F8VZS0;F8VU65;B4E3D5;F8VW21;F8VWV4;F8VPE8;Q3MHV2;F8W1K8	P05388;F8VWS0;P05388-2;A0A024RBS2;A8K4Z4;Q53HK9;Q53HW2;Q6NSF2;Q8NHW5;F8VS58;F8VQY6;F8VRK7;G3V210;F8VZS0;F8VU65;B4E3D5;F8VW21;F8VWV4;F8VPE8	4;4;4;4;4;4;4;4;3;3;3;3;3;3;3;3;2;2;2;1;1	4;4;4;4;4;4;4;4;3;3;3;3;3;3;3;3;2;2;2;1;1	4;4;4;4;4;4;4;4;3;3;3;3;3;3;3;3;2;2;2;1;1	60S acidic ribosomal protein P0;60S acidic ribosomal protein P0-like	RPLP0;RPLP0P6	sp|P05388|RLA0_HUMAN Large ribosomal subunit protein uL10 OS=Homo sapiens OX=9606 GN=RPLP0 PE=1 SV=1;tr|F8VWS0|F8VWS0_HUMAN 60S acidic ribosomal protein P0 OS=Homo sapiens OX=9606 GN=RPLP0 PE=1 SV=1;sp|P05388-2|RLA0_HUMAN Isoform 2 of Large ribosomal subun	21	4	4	4	1	4	1	4	1	3	0	1	1	2	1	4	1	4	1	3	0	1	1	2	1	4	1	4	1	3	0	1	1	2	18.6	18.6	18.6	34.273	317	317;281;255;317;317;317;317;254;317;121;142;156;166;246;247;266;244;111;153;157;107	4.23	1
B7ZKQ9;Q8WTV0-4;Q8WTV0-2;A0A024RBS4;A0A7P0T9I2;B4E3I1;A0A0S2Z3N2;B4DZ71;B3KW46;F5H4X0;Q8WTV0-3;A0A7P0Z4E3;A0A7P0T913;A0A7P0T9B3;Q59FM4;Q8WTV0-5;Q8WTV0;A0A0S2Z3I2;F5H5E8	B7ZKQ9;Q8WTV0-4;Q8WTV0-2;A0A024RBS4;A0A7P0T9I2;B4E3I1;A0A0S2Z3N2;B4DZ71;B3KW46;F5H4X0;Q8WTV0-3;A0A7P0Z4E3;A0A7P0T913;A0A7P0T9B3;Q59FM4;Q8WTV0-5;Q8WTV0	3;3;3;3;2;2;2;2;2;2;2;2;2;2;2;2;2;1;1	3;3;3;3;2;2;2;2;2;2;2;2;2;2;2;2;2;1;1	3;3;3;3;2;2;2;2;2;2;2;2;2;2;2;2;2;1;1	Scavenger receptor class B member 1	SCARB1	tr|B7ZKQ9|B7ZKQ9_HUMAN SCARB1 protein OS=Homo sapiens OX=9606 GN=SCARB1 PE=1 SV=1;sp|Q8WTV0-4|SCRB1_HUMAN Isoform 4 of Scavenger receptor class B member 1 OS=Homo sapiens OX=9606 GN=SCARB1;sp|Q8WTV0-2|SCRB1_HUMAN Isoform 1 of Scavenger receptor class B mem	19	3	3	3	0	3	0	2	0	3	0	2	1	1	0	3	0	2	0	3	0	2	1	1	0	3	0	2	0	3	0	2	1	1	5.8	5.8	5.8	53.847	481	481;474;509;509;498;553;552;516;512;499;409;440;411;348;581;506;552;254;146	3.33	2
A0A024RBU0;Q9H9H4	A0A024RBU0;Q9H9H4	1;1	1;1	1;1	Vacuolar protein sorting-associated protein 37B	VPS37B	tr|A0A024RBU0|A0A024RBU0_HUMAN Vacuolar protein sorting 37B (Yeast), isoform CRA_b OS=Homo sapiens OX=9606 GN=VPS37B PE=3 SV=1;sp|Q9H9H4|VP37B_HUMAN Vacuolar protein sorting-associated protein 37B OS=Homo sapiens OX=9606 GN=VPS37B PE=1 SV=1	2	1	1	1	0	0	0	0	0	0	0	1	0	0	0	0	0	0	0	0	0	1	0	0	0	0	0	0	0	0	0	1	0	0	3.9	3.9	3.9	31.307	285	285;285	1	1
A0A024RC55;B3KTQ2;A0A024RC59;B4E396;Q08431-4;Q08431-2;A0A8Q3SIU8	A0A024RC55;B3KTQ2;A0A024RC59;B4E396;Q08431-4;Q08431-2	24;22;20;19;19;16;2	24;22;20;19;19;16;2	2;2;2;0;0;0;0	Lactadherin;Lactadherin short form;Medin	MFGE8	tr|A0A024RC55|A0A024RC55_HUMAN Milk fat globule-EGF factor 8 protein, isoform CRA_a OS=Homo sapiens OX=9606 GN=MFGE8 PE=4 SV=1;tr|B3KTQ2|B3KTQ2_HUMAN cDNA FLJ38589 fis, clone HCHON2010074, highly similar to LACTADHERIN OS=Homo sapiens OX=9606 PE=2 SV=1;tr|	7	24	24	2	20	23	18	21	21	22	21	21	17	20	20	23	18	21	21	22	21	21	17	20	1	2	0	1	1	2	0	1	1	1	67.7	67.7	9.8	43.122	387	387;379;335;343;343;275;133	4.92	40
A8K7T8;A0A024RC58;H3BTH8;Q96S86;H3BRY4;H3BT26;Q86UW8	A8K7T8;A0A024RC58;H3BTH8;Q96S86	13;13;13;13;6;6;1	13;13;13;13;6;6;1	13;13;13;13;6;6;1	Hyaluronan and proteoglycan link protein 3	HAPLN3	tr|A8K7T8|A8K7T8_HUMAN cDNA FLJ77776, highly similar to Homo sapiens hyaluronan and proteoglycan link protein 3 (HAPLN3), mRNA OS=Homo sapiens OX=9606 PE=2 SV=1;tr|A0A024RC58|A0A024RC58_HUMAN Hyaluronan and proteoglycan link protein 3, isoform CRA_a OS=Hom	7	13	13	13	3	7	5	8	4	11	4	10	6	8	3	7	5	8	4	11	4	10	6	8	3	7	5	8	4	11	4	10	6	8	37.8	37.8	37.8	40.924	360	360;360;422;360;186;226;402	4.64	10
A0A024RC61;Q59E93;P15144	A0A024RC61;Q59E93;P15144	1;1;1	1;1;1	1;1;1	Aminopeptidase N	ANPEP	tr|A0A024RC61|A0A024RC61_HUMAN Aminopeptidase OS=Homo sapiens OX=9606 GN=ANPEP PE=3 SV=1;tr|Q59E93|Q59E93_HUMAN Aminopeptidase (Fragment) OS=Homo sapiens OX=9606 PE=2 SV=1;sp|P15144|AMPN_HUMAN Aminopeptidase N OS=Homo sapiens OX=9606 GN=ANPEP PE=1 SV=4	3	1	1	1	0	0	0	1	0	1	0	1	0	1	0	0	0	1	0	1	0	1	0	1	0	0	0	1	0	1	0	1	0	1	1.3	1.3	1.3	109.54	967	967;977;967	3	1
Q6P1N4;A0A0J9YXZ5;A0A024RC65;P46940;A4QPB0	Q6P1N4;A0A0J9YXZ5;A0A024RC65;P46940;A4QPB0	2;2;2;2;1	2;2;2;2;1	2;2;2;2;1	Ras GTPase-activating-like protein IQGAP1	IQGAP1;hCG_1991735	tr|Q6P1N4|Q6P1N4_HUMAN IQGAP1 protein (Fragment) OS=Homo sapiens OX=9606 GN=IQGAP1 PE=2 SV=1;tr|A0A0J9YXZ5|A0A0J9YXZ5_HUMAN IQ motif containing GTPase activating protein 1 OS=Homo sapiens OX=9606 GN=IQGAP1 PE=1 SV=1;tr|A0A024RC65|A0A024RC65_HUMAN HCG199173	5	2	2	2	0	1	0	1	0	2	0	1	0	0	0	1	0	1	0	2	0	1	0	0	0	1	0	1	0	2	0	1	0	0	1.8	1.8	1.8	107.54	943	943;1191;1657;1657;1657	2.4	1
P05387;A0A024RCA7;H0YDD8	P05387;A0A024RCA7;H0YDD8	3;3;2	3;3;2	3;3;2	60S acidic ribosomal protein P2	RPLP2	sp|P05387|RLA2_HUMAN Large ribosomal subunit protein P2 OS=Homo sapiens OX=9606 GN=RPLP2 PE=1 SV=1;tr|A0A024RCA7|A0A024RCA7_HUMAN 60S acidic ribosomal protein P2 OS=Homo sapiens OX=9606 GN=RPLP2 PE=3 SV=1;tr|H0YDD8|H0YDD8_HUMAN 60S acidic ribosomal protein	3	3	3	3	0	0	2	3	0	1	0	1	2	2	0	0	2	3	0	1	0	1	2	2	0	0	2	3	0	1	0	1	2	2	51.3	51.3	51.3	11.665	115	115;115;92	5.73	1
E9PJK1;E9PRJ8;H0YDL9;H0YDJ9;A0A024RCB7;E9PIF1;A6NMH8;H0YEE2;P60033	E9PJK1;E9PRJ8;H0YDL9;H0YDJ9;A0A024RCB7;E9PIF1;A6NMH8;H0YEE2;P60033	3;3;3;3;3;3;3;3;3	3;3;3;3;3;3;3;3;3	3;3;3;3;3;3;3;3;3	Tetraspanin;CD81 antigen	CD81	tr|E9PJK1|E9PJK1_HUMAN CD81 molecule OS=Homo sapiens OX=9606 GN=CD81 PE=1 SV=1;tr|E9PRJ8|E9PRJ8_HUMAN Tetraspanin (Fragment) OS=Homo sapiens OX=9606 GN=CD81 PE=1 SV=1;tr|H0YDL9|H0YDL9_HUMAN Tetraspanin (Fragment) OS=Homo sapiens OX=9606 GN=CD81 PE=1 SV=1;t	9	3	3	3	3	3	3	3	3	3	2	3	2	3	3	3	3	3	3	3	2	3	2	3	3	3	3	3	3	3	2	3	2	3	35.8	35.8	35.8	17.963	165	165;209;221;225;236;242;274;303;236	5.15	4
A0A087WZU5;A0A024RCI0;B4DRB0;B4DUZ1;B3KQJ7;Q59ED5;O43657;A0A087WYV6	A0A087WZU5;A0A024RCI0;B4DRB0;B4DUZ1;B3KQJ7;Q59ED5;O43657;A0A087WYV6	4;4;4;4;4;4;4;3	4;4;4;4;4;4;4;3	4;4;4;4;4;4;4;3	Tetraspanin;Tetraspanin-6	TSPAN6	tr|A0A087WZU5|A0A087WZU5_HUMAN Tetraspanin 6 (Fragment) OS=Homo sapiens OX=9606 GN=TSPAN6 PE=1 SV=1;tr|A0A024RCI0|A0A024RCI0_HUMAN Tetraspanin 6, isoform CRA_a OS=Homo sapiens OX=9606 GN=TSPAN6 PE=4 SV=1;tr|B4DRB0|B4DRB0_HUMAN Tetraspanin OS=Homo sapiens O	8	4	4	4	2	4	2	4	2	4	1	3	2	2	2	4	2	4	2	4	1	3	2	2	2	4	2	4	2	4	1	3	2	2	33.6	33.6	33.6	15.609	137	137;157;201;227;245;285;245;129	4.57	3
C9JA90;C9J5P1;C9IZY1;C9JNE2;A0A024RCY9;Q9Y530	C9JA90;C9J5P1;C9IZY1;C9JNE2;A0A024RCY9;Q9Y530	1;1;1;1;1;1	1;1;1;1;1;1	1;1;1;1;1;1	O-acetyl-ADP-ribose deacetylase 1	OARD1;C6orf130	tr|C9JA90|C9JA90_HUMAN O-acyl-ADP-ribose deacylase 1 OS=Homo sapiens OX=9606 GN=OARD1 PE=1 SV=1;tr|C9J5P1|C9J5P1_HUMAN Chromosome 6 open reading frame 130, isoform CRA_a OS=Homo sapiens OX=9606 GN=OARD1 PE=1 SV=1;tr|C9IZY1|C9IZY1_HUMAN O-acyl-ADP-ribose de	6	1	1	1	0	0	0	0	0	0	0	1	0	0	0	0	0	0	0	0	0	1	0	0	0	0	0	0	0	0	0	1	0	0	16.9	16.9	16.9	8.4658	77	77;86;88;131;152;152	1	1
B4DMA2;P08238;A0A024RD80;B4DGL0;Q6PK50;Q58FF7;Q9H6X9;Q58FF8;A8K3W9;O14942;Q58FF6;A0A087WT78;H0YIV0;Q5CAQ5;V9HWP2;A0A7P0T917;A0A7P0T823;A0A7P0TAE1;F8W026;A0A7P0TAY2;A0A7P0TAT8;Q59FC6;Q96GW1;A0A7P0T885;A0A7P0T8R3;B4DQX3;A0A7P0Z405;Q58FG0;P14625;A0A7P0TBC2	B4DMA2;P08238;A0A024RD80;B4DGL0;Q6PK50	7;7;7;6;4;3;3;3;3;2;2;1;1;1;1;1;1;1;1;1;1;1;1;1;1;1;1;1;1;1	7;7;7;6;4;3;3;3;3;2;2;1;1;1;1;1;1;1;1;1;1;1;1;1;1;1;1;1;1;1	3;3;3;3;1;1;2;0;2;0;0;1;1;1;1;1;1;1;1;1;1;1;1;1;1;1;1;0;1;1	Heat shock protein HSP 90-beta	HSP90AB1	tr|B4DMA2|B4DMA2_HUMAN cDNA FLJ54023, highly similar to Heat shock protein HSP 90-beta OS=Homo sapiens OX=9606 PE=2 SV=1;sp|P08238|HS90B_HUMAN Heat shock protein HSP 90-beta OS=Homo sapiens OX=9606 GN=HSP90AB1 PE=1 SV=4;tr|A0A024RD80|A0A024RD80_HUMAN Heat	30	7	7	3	1	7	0	3	0	3	0	2	1	1	1	7	0	3	0	3	0	2	1	1	0	3	0	1	0	1	0	1	0	0	11.7	11.7	5.5	79.194	686	686;724;724;714;351;597;362;381;362;130;505;751;796;802;803;719;813;789;48;661;814;576;315;274;251;163;163;334;803;465	3.56	2
A0A024RDE6;P10451-5;F2YQ21;A0A024RDE2;P10451-4;P10451;B7Z351;Q3LGB0;A0A024RDJ0;A6XMV6;P10451-3;C4B6Q2;A0A804HLB3;CON__P31096	A0A024RDE6;P10451-5;F2YQ21;A0A024RDE2;P10451-4;P10451;B7Z351;Q3LGB0;A0A024RDJ0;A6XMV6;P10451-3;C4B6Q2	12;12;11;11;11;11;10;9;9;9;9;6;3;1	12;12;11;11;11;11;10;9;9;9;9;6;3;1	12;12;11;11;11;11;10;9;9;9;9;6;3;1	Osteopontin	SPP1;opn	tr|A0A024RDE6|A0A024RDE6_HUMAN Secreted phosphoprotein 1 (Osteopontin, bone sialoprotein I, early T-lymphocyte activation 1), isoform CRA_c OS=Homo sapiens OX=9606 GN=SPP1 PE=3 SV=1;sp|P10451-5|OSTP_HUMAN Isoform 2 of Osteopontin OS=Homo sapiens OX=9606 GN	14	12	12	12	9	12	5	10	7	11	8	11	8	11	9	12	5	10	7	11	8	11	8	11	9	12	5	10	7	11	8	11	8	11	53.3	53.3	53.3	33.843	300	300;300;292;314;292;314;327;273;287;314;287;273;192;262	4.59	20
A0A024RDW8;P08572;A0A087WY39;A0A3B3ITQ8;B4DH43	A0A024RDW8;P08572;A0A087WY39;A0A3B3ITQ8;B4DH43	2;2;1;1;1	2;2;1;1;1	2;2;1;1;1	Collagen alpha-2(IV) chain;Canstatin	COL4A2	tr|A0A024RDW8|A0A024RDW8_HUMAN Collagen, type IV, alpha 2, isoform CRA_a OS=Homo sapiens OX=9606 GN=COL4A2 PE=4 SV=1;sp|P08572|CO4A2_HUMAN Collagen alpha-2(IV) chain OS=Homo sapiens OX=9606 GN=COL4A2 PE=1 SV=4;tr|A0A087WY39|A0A087WY39_HUMAN Collagen type I	5	2	2	2	0	2	0	2	0	2	0	2	1	2	0	2	0	2	0	2	0	2	1	2	0	2	0	2	0	2	0	2	1	2	1.5	1.5	1.5	167.55	1712	1712;1712;311;361;830	3.64	2
A0A024RE18;Q8N271;B2R879;Q8N271-2;Q8N271-3;F8WDW5	A0A024RE18;Q8N271;B2R879;Q8N271-2;Q8N271-3	9;9;8;7;5;1	9;9;8;7;5;1	9;9;8;7;5;1	Prominin-2	PROM2	tr|A0A024RE18|A0A024RE18_HUMAN Prominin 2, isoform CRA_a OS=Homo sapiens OX=9606 GN=PROM2 PE=3 SV=1;sp|Q8N271|PROM2_HUMAN Prominin-2 OS=Homo sapiens OX=9606 GN=PROM2 PE=1 SV=1;tr|B2R879|B2R879_HUMAN cDNA, FLJ93777, highly similar to Homo sapiens prominin 2	6	9	9	9	1	7	2	7	1	8	0	6	2	2	1	7	2	7	1	8	0	6	2	2	1	7	2	7	1	8	0	6	2	2	13.9	13.9	13.9	91.91	834	834;834;834;785;360;169	3.72	6
A0A4D6NWB3;A0A5A4LK40;A0A1Z2RTJ0;A0A1Z2RTJ5;A0A2I6J488;A0A583ZB85;A0A5H2UI54;A0A2H4ZAU2;A0A2H4ZAT3;A0A2H4ZAT0;A0A2H4ZAS5;A0A2H4ZAS3;A0A2H4ZAR8;A0A2H4WQ10;A0A2H4WQ03;A0A2H4WQ02;A0A2H4WPZ9;A0A2H4WPZ0;A0A2H4WPY8;A0A4Y7LIR8;A0A2H4WPY6;A0A2H4WPX0;A0A2I6J4A5;A0A2H4ZAV3;A0A2I6J4A6;A0A2I6J4B5;A0A2P9FIE9;A0A2P9FIE8;A0A2P1DTP7;A0A4Y7LKT8;A0A5A4LJA0;A0A5H2UF78;A0A5A4LIT7;A0A5H2UHK1;A0A1C3PHA4;C5IWX9;A0A4P2S…	A0A4D6NWB3;A0A5A4LK40;A0A1Z2RTJ0;A0A1Z2RTJ5;A0A2I6J488;A0A583ZB85;A0A5H2UI54;A0A2H4ZAU2;A0A2H4ZAT3;A0A2H4ZAT0;A0A2H4ZAS5;A0A2H4ZAS3;A0A2H4ZAR8;A0A2H4WQ10;A0A2H4WQ03;A0A2H4WQ02;A0A2H4WPZ9;A0A2H4WPZ0;A0A2H4WPY8;A0A4Y7LIR8;A0A2H4WPY6;A0A2H4WPX0;A0A2I6J4A5;A0	3;3;3;3;3;3;3;3;3;3;3;3;3;3;3;3;3;3;3;3;3;3;3;3;3;3;3;3;3;3;3;3;3;3;3;3;3;3;3;3;3;3;3;3;3;3;3;3;3;3;3;3;3;3;3;3;3;3;3;3;3;3;3;3;3;3;3;3;3;3;3;3;3;3;3;3;3;3;3;3;3;3;3;3;3;3;3;3;3;3;3;3;3;3;3;3;3;3;3;3;3;3;3;3;3;3;3;3;3;3;3;3;3;3;3;3;3;3;3;3;3;3;3;3;3;3;3;3;3;3;3;3;3;3;3;3;3;3;3;3;3;3;3;3;3;3;3;3;3;3;3;3;3;3;3;3;3;3;3;3;3;3;3;3;3;3;3;3;3;3;3;3;3;3;3;3;3;3;3;3;3;3;3;3;3;3;3;3;3;3;3;3;3;3;3;3;3;3;3;3…	3;3;3;3;3;3;3;3;3;3;3;3;3;3;3;3;3;3;3;3;3;3;3;3;3;3;3;3;3;3;3;3;3;3;3;3;3;3;3;3;3;3;3;3;3;3;3;3;3;3;3;3;3;3;3;3;3;3;3;3;3;3;3;3;3;3;3;3;3;3;3;3;3;3;3;3;3;3;3;3;3;3;3;3;3;3;3;3;3;3;3;3;3;3;3;3;3;3;3;3;3;3;3;3;3;3;3;3;3;3;3;3;3;3;3;3;3;3;3;3;3;3;3;3;3;3;3;3;3;3;3;3;3;3;3;3;3;3;3;3;3;3;3;3;3;3;3;3;3;3;3;3;3;3;3;3;3;3;3;3;3;3;3;3;3;3;3;3;3;3;3;3;3;3;3;3;3;3;3;3;3;3;3;3;3;3;3;3;3;3;3;3;3;3;3;3;3;3;3;3…	1;1;1;1;1;1;1;1;1;1;1;1;1;1;1;1;1;1;1;1;1;1;1;1;1;1;1;1;1;1;1;1;1;1;1;1;1;1;1;1;1;1;1;1;1;1;1;1;1;1;1;1;1;1;1;1;1;1;1;1;1;1;1;1;1;1;1;1;1;1;1;1;1;1;1;1;1;1;1;1;1;1;1;1;1;1;1;1;1;1;1;1;1;1;1;1;1;1;1;1;1;1;1;1;1;1;1;1;1;1;1;1;1;1;1;1;1;1;1;1;1;1;1;1;1;1;1;1;1;1;1;1;1;1;1;1;1;1;1;1;1;1;1;1;1;1;1;1;1;1;1;1;1;1;1;1;1;1;1;1;1;1;1;1;1;1;1;1;1;1;1;1;1;1;1;1;1;1;1;1;1;1;1;1;1;1;1;1;1;1;1;1;1;1;1;1;1;1;1;1…	HLA class I histocompatibility antigen, A-3 alpha chain	HLA-A;HLA-A*0226;MHC class I HLA-A;HLA A;HLA;HLA-A*02;HLA-A*31;HLA-B;HLA-A*33;HLA-DQB1;HLA-A24AK;HLA-A2;HLA-A*0225;HLA-All;HLA-A*24;HLA-A*03	tr|A0A4D6NWB3|A0A4D6NWB3_HUMAN HLA class I histocompatibility antigen OS=Homo sapiens OX=9606 GN=HLA-A PE=3 SV=1;tr|A0A5A4LK40|A0A5A4LK40_HUMAN MHC class I antigen OS=Homo sapiens OX=9606 GN=HLA-A PE=3 SV=1;tr|A0A1Z2RTJ0|A0A1Z2RTJ0_HUMAN MHC class I antige	8628	3	3	1	0	1	0	2	0	1	0	2	0	0	0	1	0	2	0	1	0	2	0	0	0	0	0	1	0	0	0	0	0	0	11	11	1.9	41.026	365	365;365;365;365;365;365;365;365;365;365;365;365;365;365;365;365;365;365;365;365;365;365;365;365;365;365;365;365;365;365;365;365;365;365;365;365;365;365;365;365;365;365;365;365;365;365;365;365;365;365;365;365;365;365;365;365;365;365;365;365;365;365;365;365	2.5	2
P11532;A0A5H1ZRP8;P11532-11;P11532-4;P11532-2;A0A087WV90;P11532-3;H0Y304;A0A075B6G3;Q14205;A0A804HKR4;Q59HC3;A7E212;A0A5H1ZRQ8;A0A7P0Z4M9;A0A5H1ZRP9;A0A5H1ZRR9;A0A804HKY9;A0A5H1ZRP7;A0A5H1ZRQ1;A0A087WTU7;P11532-14;P11532-16;P11532-12;P11532-15;P11532-17;P11532-13	P11532;A0A5H1ZRP8;P11532-11;P11532-4;P11532-2;A0A087WV90;P11532-3;H0Y304;A0A075B6G3;Q14205;A0A804HKR4;Q59HC3;A7E212;A0A5H1ZRQ8;A0A7P0Z4M9;A0A5H1ZRP9;A0A5H1ZRR9;A0A804HKY9;A0A5H1ZRP7;A0A5H1ZRQ1;A0A087WTU7;P11532-14;P11532-16;P11532-12;P11532-15;P11532-17;P11532-13	2;2;2;2;2;2;2;2;2;1;1;1;1;1;1;1;1;1;1;1;1;1;1;1;1;1;1	2;2;2;2;2;2;2;2;2;1;1;1;1;1;1;1;1;1;1;1;1;1;1;1;1;1;1	2;2;2;2;2;2;2;2;2;1;1;1;1;1;1;1;1;1;1;1;1;1;1;1;1;1;1	Dystrophin	DMD;dystrophin	sp|P11532|DMD_HUMAN Dystrophin OS=Homo sapiens OX=9606 GN=DMD PE=1 SV=3;tr|A0A5H1ZRP8|A0A5H1ZRP8_HUMAN Dystrophin OS=Homo sapiens OX=9606 GN=DMD PE=1 SV=1;sp|P11532-11|DMD_HUMAN Isoform 3 of Dystrophin OS=Homo sapiens OX=9606 GN=DMD;sp|P11532-4|DMD_HUMAN I	27	2	2	2	0	2	0	2	0	1	0	1	1	1	0	2	0	2	0	1	0	1	1	1	0	2	0	2	0	1	0	1	1	1	0.4	0.4	0.4	426.74	3685	3685;3681;3681;3677;2344;2341;2341;1972;3685;706;1212;1392;1243;1243;816;1230;1115;1133;970;1225;1154;1243;1133;1225;1230;956;1115	4	1
P00709;A0A080YV01;F8VWU1	P00709;A0A080YV01;F8VWU1	9;9;5	9;9;5	9;9;5	Alpha-lactalbumin	LALBA;LYZG	sp|P00709|LALBA_HUMAN Alpha-lactalbumin OS=Homo sapiens OX=9606 GN=LALBA PE=1 SV=1;tr|A0A080YV01|A0A080YV01_HUMAN Lactose synthase B protein OS=Homo sapiens OX=9606 GN=LYZG PE=3 SV=1;tr|F8VWU1|F8VWU1_HUMAN Lactose synthase B protein OS=Homo sapiens OX=9606	3	9	9	9	8	9	6	8	8	8	8	8	5	7	8	9	6	8	8	8	8	8	5	7	8	9	6	8	8	8	8	8	5	7	44.4	44.4	44.4	16.225	142	142;142;123	4.63	15
A0A0G2JNC6;B2RC75;A0A0G2JMP8;A0A0G2JMM6;A0A087WVI4;A0A140VJX7;A0A0G2JPL6;A0A0G2JP95;A0A087WT65;Q7Z404-1;Q7Z404;C9JFU4	A0A0G2JNC6;B2RC75;A0A0G2JMP8;A0A0G2JMM6;A0A087WVI4;A0A140VJX7;A0A0G2JPL6;A0A0G2JP95;A0A087WT65;Q7Z404-1;Q7Z404;C9JFU4	3;3;3;3;3;3;3;3;3;3;3;2	3;3;3;3;3;3;3;3;3;3;3;2	3;3;3;3;3;3;3;3;3;3;3;2	Transmembrane channel-like protein;Transmembrane channel-like protein 4	TMC4	tr|A0A0G2JNC6|A0A0G2JNC6_HUMAN Transmembrane channel-like protein 4 (Fragment) OS=Homo sapiens OX=9606 GN=TMC4 PE=1 SV=4;tr|B2RC75|B2RC75_HUMAN Transmembrane channel-like protein OS=Homo sapiens OX=9606 PE=2 SV=1;tr|A0A0G2JMP8|A0A0G2JMP8_HUMAN Transmembran	12	3	3	3	0	1	0	2	0	2	0	1	1	1	0	1	0	2	0	2	0	1	1	1	0	1	0	2	0	2	0	1	1	1	15.5	15.5	15.5	26.597	239	239;706;706;706;706;712;712;712;712;706;712;175	3.88	1
B4DPP0;A6NNI4;A0A2R8Y478;A0A7I2V3T0;A0A7I2V3T7;G8JLH6;A0A087WU13;F5GXT1;P21926;Q56CY1;B4DK09	B4DPP0;A6NNI4;A0A2R8Y478;A0A7I2V3T0;A0A7I2V3T7;G8JLH6;A0A087WU13;F5GXT1;P21926	5;5;5;5;5;5;5;5;5;2;2	5;5;5;5;5;5;5;5;5;2;2	5;5;5;5;5;5;5;5;5;2;2	Tetraspanin;CD9 antigen	CD9	tr|B4DPP0|B4DPP0_HUMAN cDNA FLJ51032, highly similar to CD9 antigen OS=Homo sapiens OX=9606 PE=2 SV=1;tr|A6NNI4|A6NNI4_HUMAN CD9 molecule OS=Homo sapiens OX=9606 GN=CD9 PE=1 SV=1;tr|A0A2R8Y478|A0A2R8Y478_HUMAN CD9 molecule OS=Homo sapiens OX=9606 GN=CD9 PE	11	5	5	5	1	3	2	5	2	3	1	2	1	2	1	3	2	5	2	3	1	2	1	2	1	3	2	5	2	3	1	2	1	2	33.3	33.3	33.3	15.906	141	141;159;159;216;218;251;255;270;228;182;249	5.04	2
A0A4D5RAC7;Q6IPN6;A0A087WVQ9;A0A4D5RAC9;Q6IPT9;P68104;Q5VTE0;Q6IPS9;Q53HR5;Q53HQ7;Q53HM9;Q53G85;A0A7I2V659;A0A4D5RAN2;A0A4D5RAE2;A0A7I2V5N4;Q96RE1;A0A7I2V3H3;A0A4D5RA76;Q53GA1;Q53GE9;A0A4D5RBG5;A8K9C4;A0A4D5RA98;Q8IUB0;Q9NZS6;B4DV42;B4DNE0;B4E2C5;Q53G89;A0A087WV01;Q53HR1;A0A4D5RA52;Q9H2I7;Q504Z0;Q6P4C9;A0A4D5RAR2;Q16577;Q05639;A0A4D5RA61;A0A2U3TZH3;Q6P082;Q8TBL1;Q96C29;A0A4D5RAB8;Q96CD8;A9X7H1;A0…	A0A4D5RAC7;Q6IPN6;A0A087WVQ9;A0A4D5RAC9;Q6IPT9;P68104;Q5VTE0;Q6IPS9;Q53HR5;Q53HQ7;Q53HM9;Q53G85;A0A7I2V659;A0A4D5RAN2;A0A4D5RAE2;A0A7I2V5N4;Q96RE1;A0A7I2V3H3;A0A4D5RA76;Q53GA1;Q53GE9;A0A4D5RBG5;A8K9C4;A0A4D5RA98;Q8IUB0;Q9NZS6;B4DV42;B4DNE0;B4E2C5;Q53G89;A0A087WV01;Q53HR1;A0A4D5RA52;Q9H2I7;Q504Z0;Q6P4C9;A0A4D5RAR2;Q16577;Q05639;A0A4D5RA61;A0A2U3TZH3;Q6P082;Q8TBL1;Q96C29;A0A4D5RAB8;Q96CD8;A9X7H1;A0…	8;8;8;8;8;8;8;8;8;8;8;8;8;7;7;7;7;7;7;7;7;7;7;7;6;6;6;6;5;5;5;5;5;5;5;5;5;4;4;4;4;4;4;4;4;4;4;4;3;3;3;2;2;2;2;2;2;2;2;1;1;1;1;1;1;1;1;1;1;1;1;1;1;1;1;1;1;1	8;8;8;8;8;8;8;8;8;8;8;8;8;7;7;7;7;7;7;7;7;7;7;7;6;6;6;6;5;5;5;5;5;5;5;5;5;4;4;4;4;4;4;4;4;4;4;4;3;3;3;2;2;2;2;2;2;2;2;1;1;1;1;1;1;1;1;1;1;1;1;1;1;1;1;1;1;1	8;8;8;8;8;8;8;8;8;8;8;8;8;7;7;7;7;7;7;7;7;7;7;7;6;6;6;6;5;5;5;5;5;5;5;5;5;4;4;4;4;4;4;4;4;4;4;4;3;3;3;2;2;2;2;2;2;2;2;1;1;1;1;1;1;1;1;1;1;1;1;1;1;1;1;1;1;1	Elongation factor 1-alpha;Elongation factor 1-alpha 1;Putative elongation factor 1-alpha-like 3;Elongation factor 1-alpha 2	EEF1A1;EEF1A1P5;EEF1A1L14;PTI-1;EEF1A2	tr|A0A4D5RAC7|A0A4D5RAC7_HUMAN Tr-type G domain-containing protein OS=Homo sapiens OX=9606 PE=4 SV=1;tr|Q6IPN6|Q6IPN6_HUMAN Elongation factor 1-alpha OS=Homo sapiens OX=9606 GN=EEF1A1 PE=2 SV=1;tr|A0A087WVQ9|A0A087WVQ9_HUMAN Elongation factor 1-alpha OS=Ho	78	8	8	8	2	8	2	6	2	8	2	6	4	6	2	8	2	6	2	8	2	6	4	6	2	8	2	6	2	8	2	6	4	6	25.4	25.4	25.4	46.21	425	425;462;459;455;462;462;462;462;462;462;462;462;459;415;399;433;398;376;380;462;462;359;462;375;361;426;414;395;308;433;426;366;459;427;308;290;297;398;463;260;496;251;250;248;222;287;177;206;340;208;296;106;140;145;173;190;227;234;205;59;43;87;88;149;62;62;67;83;86;93;161;106;108;109;111;155;218;152	4.35	6
C9J0A7;B2RE76;A0A087WW88;Q9UQN3-2;Q9UQN3	C9J0A7;B2RE76;A0A087WW88;Q9UQN3-2;Q9UQN3	1;1;1;1;1	1;1;1;1;1	1;1;1;1;1	Charged multivesicular body protein 2b	CHMP2B	tr|C9J0A7|C9J0A7_HUMAN Charged multivesicular body protein 2B OS=Homo sapiens OX=9606 GN=CHMP2B PE=1 SV=1;tr|B2RE76|B2RE76_HUMAN Chromatin modifying protein 2B OS=Homo sapiens OX=9606 GN=CHMP2B PE=2 SV=1;tr|A0A087WW88|A0A087WW88_HUMAN Charged multivesicula	5	1	1	1	0	0	0	0	0	0	0	1	0	0	0	0	0	0	0	0	0	1	0	0	0	0	0	0	0	0	0	1	0	0	5.5	5.5	5.5	20.772	183	183;213;229;172;213	1	1
A0A087WXI2;Q9Y6R7	A0A087WXI2;Q9Y6R7	2;2	2;2	2;2	IgGFc-binding protein	FCGBP	tr|A0A087WXI2|A0A087WXI2_HUMAN Fc gamma binding protein OS=Homo sapiens OX=9606 GN=FCGBP PE=1 SV=3;sp|Q9Y6R7|FCGBP_HUMAN IgGFc-binding protein OS=Homo sapiens OX=9606 GN=FCGBP PE=1 SV=3	2	2	2	2	0	2	0	2	0	2	0	0	0	1	0	2	0	2	0	2	0	0	0	1	0	2	0	2	0	2	0	0	0	1	0.7	0.7	0.7	445.21	4204	4204;5405	3.29
A0A087WY55;Q9NP79;Q5TGM0;Q9NP79-2	A0A087WY55;Q9NP79;Q5TGM0;Q9NP79-2	2;2;1;1	2;2;1;1	2;2;1;1	Vacuolar protein sorting-associated protein VTA1 homolog	VTA1	tr|A0A087WY55|A0A087WY55_HUMAN Chromosome 6 open reading frame 55, isoform CRA_b OS=Homo sapiens OX=9606 GN=VTA1 PE=1 SV=1;sp|Q9NP79|VTA1_HUMAN Vacuolar protein sorting-associated protein VTA1 homolog OS=Homo sapiens OX=9606 GN=VTA1 PE=1 SV=1;tr|Q5TGM0|Q5T	4	2	2	2	0	1	0	2	0	1	0	1	0	1	0	1	0	2	0	1	0	1	0	1	0	1	0	2	0	1	0	1	0	1	7.9	7.9	7.9	31.102	280	280;307;249;222	3.17	1
A0A087X1W8;A0A0A0MTJ8;X5D8W0;X5DQS5;X5DQR8;X5DNF2;X5D7A8;Q9BY67-5;Q9BY67;Q9BY67-4;Q9BY67-3;Q6MZK6;A0A087X0T8;A0A4Z1;Q9BY67-2	A0A087X1W8;A0A0A0MTJ8;X5D8W0;X5DQS5;X5DQR8;X5DNF2;X5D7A8;Q9BY67-5;Q9BY67;Q9BY67-4;Q9BY67-3;Q6MZK6;A0A087X0T8;A0A4Z1;Q9BY67-2	2;2;2;2;2;2;2;2;2;2;2;1;1;1;1	2;2;2;2;2;2;2;2;2;2;2;1;1;1;1	2;2;2;2;2;2;2;2;2;2;2;1;1;1;1	Cell adhesion molecule 1	CADM1;DKFZp686F1789	tr|A0A087X1W8|A0A087X1W8_HUMAN Cell adhesion molecule 1 (Fragment) OS=Homo sapiens OX=9606 GN=CADM1 PE=1 SV=1;tr|A0A0A0MTJ8|A0A0A0MTJ8_HUMAN Cell adhesion molecule 1 (Fragment) OS=Homo sapiens OX=9606 GN=CADM1 PE=1 SV=1;tr|X5D8W0|X5D8W0_HUMAN Cell adhesion	15	2	2	2	0	1	0	0	0	1	0	0	0	1	0	1	0	0	0	1	0	0	0	1	0	1	0	0	0	1	0	0	0	1	8.7	8.7	8.7	45.676	412	412;413;442;443;453;471;471;414;442;453;471;84;346;387;333	3.33
A0A087X208;A0A494C0G5;A0A494C1I6;O00468-2;O00468-6;O00468-3;O00468-5;O00468-4;O00468-7;O00468;Q5XG79;B3KMM7;Q15952	A0A087X208;A0A494C0G5;A0A494C1I6;O00468-2;O00468-6;O00468-3;O00468-5;O00468-4;O00468-7;O00468;Q5XG79	5;5;5;5;5;5;5;5;5;5;4;2;1	5;5;5;5;5;5;5;5;5;5;4;2;1	5;5;5;5;5;5;5;5;5;5;4;2;1	Agrin;Agrin N-terminal 110 kDa subunit;Agrin C-terminal 110 kDa subunit;Agrin C-terminal 90 kDa fragment;Agrin C-terminal 22 kDa fragment	AGRN	tr|A0A087X208|A0A087X208_HUMAN Agrin OS=Homo sapiens OX=9606 GN=AGRN PE=1 SV=1;tr|A0A494C0G5|A0A494C0G5_HUMAN Agrin OS=Homo sapiens OX=9606 GN=AGRN PE=1 SV=1;tr|A0A494C1I6|A0A494C1I6_HUMAN Agrin OS=Homo sapiens OX=9606 GN=AGRN PE=1 SV=1;sp|O00468-2|AGRIN_H	13	5	5	5	0	1	0	2	0	3	0	2	0	1	0	1	0	2	0	3	0	2	0	1	0	1	0	2	0	3	0	2	0	1	3.5	3.5	3.5	202.29	1930	1930;1940;1963;1964;2045;2049;2057;2060;2064;2068;719;413;62	2.67	2
B3KQS1;B3KNF4;A0A0A0N0M1;O43490-5;O43490-3;O43490-4;O43490-6;O43490-7;O43490-2;O43490;B0AZU8	B3KQS1;B3KNF4;A0A0A0N0M1;O43490-5;O43490-3;O43490-4;O43490-6;O43490-7;O43490-2;O43490	7;7;7;7;7;7;7;7;7;7;3	7;7;7;7;7;7;7;7;7;7;3	7;7;7;7;7;7;7;7;7;7;3	Prominin-1	CD133;PROM1	tr|B3KQS1|B3KQS1_HUMAN cDNA PSEC0102 fis, clone NT2RP2003127, highly similar to Prominin-1 OS=Homo sapiens OX=9606 PE=2 SV=1;tr|B3KNF4|B3KNF4_HUMAN cDNA FLJ14514 fis, clone NT2RM1000742, highly similar to Prominin-1 OS=Homo sapiens OX=9606 PE=2 SV=1;tr|A0A	11	7	7	7	2	3	3	6	2	3	3	3	2	0	2	3	3	6	2	3	3	3	2	0	2	3	3	6	2	3	3	3	2	0	11.7	11.7	11.7	96.19	856	856;856;856;825;830;833;834;842;856;865;120	5.07	3
A0A2R8Y484;A0A0A1TSG4;Q08722-2;Q08722-3;Q08722-4;Q08722	A0A2R8Y484;A0A0A1TSG4;Q08722-2;Q08722-3;Q08722-4;Q08722	2;2;2;2;2;2	2;2;2;2;2;2	2;2;2;2;2;2	Leukocyte surface antigen CD47	CD47	tr|A0A2R8Y484|A0A2R8Y484_HUMAN Leukocyte surface antigen CD47 (Fragment) OS=Homo sapiens OX=9606 GN=CD47 PE=1 SV=1;tr|A0A0A1TSG4|A0A0A1TSG4_HUMAN Leukocyte surface antigen CD47 OS=Homo sapiens OX=9606 GN=CD47 PE=2 SV=1;sp|Q08722-2|CD47_HUMAN Isoform OA3-29	6	2	2	2	0	0	0	1	0	1	0	1	0	0	0	0	0	1	0	1	0	1	0	0	0	0	0	1	0	1	0	1	0	0	10.4	10.4	10.4	20.313	183	183;293;292;305;311;323	2.33	1
Q8NFH7;O75888;O75888-5;O75888-4;O43508-2;Q6FGN4;Q6FGR7;Q2QBA2;Q6U6I7;A0A0A6YY99;K7EJ28;B3KR02;A0A0U5EM56;C9JF68;O75888-3;O75888-2;C9JFN2	Q8NFH7;O75888;O75888-5;O75888-4;O43508-2;Q6FGN4;Q6FGR7;Q2QBA2;Q6U6I7;A0A0A6YY99;K7EJ28;B3KR02;A0A0U5EM56;C9JF68;O75888-3;O75888-2	3;3;3;3;3;3;3;3;3;3;2;2;2;2;2;2;1	3;3;3;3;3;3;3;3;3;3;2;2;2;2;2;2;1	3;3;3;3;3;3;3;3;3;3;2;2;2;2;2;2;1	Tumor necrosis factor ligand superfamily member 13	TNFSF13;TNFSF12-TNFSF13;hCG_2045906	tr|Q8NFH7|Q8NFH7_HUMAN Proliferation-inducing ligand APRIL OS=Homo sapiens OX=9606 PE=3 SV=1;sp|O75888|TNF13_HUMAN Tumor necrosis factor ligand superfamily member 13 OS=Homo sapiens OX=9606 GN=TNFSF13 PE=1 SV=1;sp|O75888-5|TNF13_HUMAN Isoform 5 of Tumor ne	17	3	3	3	0	3	0	3	0	2	0	1	1	2	0	3	0	3	0	2	0	1	1	2	0	3	0	3	0	2	0	1	1	2	15.6	15.6	15.6	27.453	250	250;250;205;222;330;250;250;223;146;330;114;234;248;158;247;234;150	3.83	1
F8VV32;A0A0B4J259;B2R4C5;P61626	F8VV32;A0A0B4J259;B2R4C5;P61626	2;2;2;2	2;2;2;2	2;2;2;2	Lysozyme;Lysozyme C	LYZ	tr|F8VV32|F8VV32_HUMAN Lysozyme OS=Homo sapiens OX=9606 GN=LYZ PE=1 SV=1;tr|A0A0B4J259|A0A0B4J259_HUMAN Lysozyme OS=Homo sapiens OX=9606 GN=LYZ PE=1 SV=1;tr|B2R4C5|B2R4C5_HUMAN C-type lysozyme OS=Homo sapiens OX=9606 GN=LYZF1 PE=2 SV=1;sp|P61626|LYSC_HUMAN	4	2	2	2	0	2	0	2	0	2	0	2	1	2	0	2	0	2	0	2	0	2	1	2	0	2	0	2	0	2	0	2	1	2	18.3	18.3	18.3	11.488	104	104;137;148;148	3.64	2
A0A0B5E3E9;O95436;A8K9G0;M1V485;O95436-2;D6RBC0;A9YLN6;A9YLN5;D6RA94	A0A0B5E3E9;O95436;A8K9G0;M1V485;O95436-2	6;6;5;5;5;2;2;2;1	6;6;5;5;5;2;2;2;1	6;6;5;5;5;2;2;2;1	Sodium-dependent phosphate transport protein 2B;Tyrosine-protein kinase receptor	SLC34A2;SLC34A2-ROS1	tr|A0A0B5E3E9|A0A0B5E3E9_HUMAN Sodium-dependent phosphate transport protein 2B (Fragment) OS=Homo sapiens OX=9606 GN=SLC34A2 PE=2 SV=1;sp|O95436|NPT2B_HUMAN Sodium-dependent phosphate transport protein 2B OS=Homo sapiens OX=9606 GN=SLC34A2 PE=1 SV=3;tr|A8K	9	6	6	6	1	3	3	4	3	4	1	4	2	2	1	3	3	4	3	4	1	4	2	2	1	3	3	4	3	4	1	4	2	2	10.4	10.4	10.4	75.599	689	689;690;689;1273;689;161;621;724;163	4.8	4
B4DE70;A0A0C4DGE4;Q7Z338;A0A286YF28;A0A0J9YW33;Q53YE2;Q13277-2;Q13277-3;Q13277	B4DE70;A0A0C4DGE4;Q7Z338;A0A286YF28;A0A0J9YW33;Q53YE2;Q13277-2;Q13277-3;Q13277	2;2;2;2;2;2;2;2;2	2;2;2;2;2;2;2;2;2	2;2;2;2;2;2;2;2;2	Syntaxin-3	STX3;DKFZp686L1857;STX3A	tr|B4DE70|B4DE70_HUMAN cDNA FLJ52253, highly similar to Mus musculus syntaxin 3 (Stx3), transcript variant C, mRNA OS=Homo sapiens OX=9606 PE=2 SV=1;tr|A0A0C4DGE4|A0A0C4DGE4_HUMAN Syntaxin 3 (Fragment) OS=Homo sapiens OX=9606 GN=STX3 PE=1 SV=1;tr|Q7Z338|Q7	9	2	2	2	0	1	0	1	0	1	0	2	1	1	0	1	0	1	0	1	0	2	1	1	0	1	0	1	0	1	0	2	1	1	9.4	9.4	9.4	20.717	180	180;204;258;258;287;289;252;277;289	3.71	2
E9PIY1;A0A0C4DGG1;B4DUI2;D3DQR0;Q9UKS6	E9PIY1;A0A0C4DGG1;B4DUI2;D3DQR0;Q9UKS6	1;1;1;1;1	1;1;1;1;1	1;1;1;1;1	Protein kinase C and casein kinase substrate in neurons protein 3	PACSIN3	tr|E9PIY1|E9PIY1_HUMAN Protein kinase C and casein kinase substrate in neurons 3 OS=Homo sapiens OX=9606 GN=PACSIN3 PE=1 SV=1;tr|A0A0C4DGG1|A0A0C4DGG1_HUMAN Protein kinase C and casein kinase substrate in neurons 3 (Fragment) OS=Homo sapiens OX=9606 GN=PAC	5	1	1	1	0	1	0	1	0	1	0	1	0	0	0	1	0	1	0	1	0	1	0	0	0	1	0	1	0	1	0	1	0	0	3.4	3.4	3.4	37.213	320	320;405;421;425;424	2.5	1
A0A0C4DGL8;J3QR68;H0Y300;P00738-2;P00738;Q6NSB4;Q6PEJ8;J3QLC9;B3KP77;H3BS21;P00739;P00739-2;J3KTC3	A0A0C4DGL8;J3QR68;H0Y300;P00738-2;P00738;Q6NSB4;Q6PEJ8;J3QLC9;B3KP77	8;8;8;8;8;7;6;6;5;3;2;2;1	8;8;8;8;8;7;6;6;5;3;2;2;1	8;8;8;8;8;7;6;6;5;3;2;2;1	Haptoglobin;Haptoglobin alpha chain;Haptoglobin beta chain	HP	tr|A0A0C4DGL8|A0A0C4DGL8_HUMAN Haptoglobin OS=Homo sapiens OX=9606 GN=HP PE=1 SV=1;tr|J3QR68|J3QR68_HUMAN Haptoglobin (Fragment) OS=Homo sapiens OX=9606 GN=HP PE=1 SV=1;tr|H0Y300|H0Y300_HUMAN Haptoglobin OS=Homo sapiens OX=9606 GN=HP PE=1 SV=4;sp|P00738-2|	13	8	8	8	1	7	0	3	0	4	0	1	0	2	1	7	0	3	0	4	0	1	0	2	1	7	0	3	0	4	0	1	0	2	25.9	25.9	25.9	38.451	347	347;404;442;347;406;281;228;365;228;222;348;385;117	3.33	1
P15941-2;A5YRU8;P15941-7;P15941-8;P15941;P15941-4;P15941-3;P15941-11;A5YRU5;A0A0C4DGW3;B4DWK6;B6ECA3;P15941-17;A5YRV0;B1AVQ7;A0A087WVJ0;A0A0A0MSH4;A6ZID5;A0A0A0MRB3;A5YRV2;Q7Z546;P15941-15;A6ZID6;A0A087X0L2;A6ZIE2;P15941-6;P15941-10;B6ECB3;A6ZIF0;Q7Z549;A0A384NPK6;A6ZID7;A6ZIE7;A6ZIE6;P15941-9;A6ZIE3;P15941-12;P15941-16;A6ZIE4;A6ZIE5;Q7Z551;B6ECB2;A0A087WZZ6;Q7Z536;B6ECB0;B6ECB1;A5YRU9;A0A087X061…	P15941-2;A5YRU8;P15941-7;P15941-8;P15941;P15941-4;P15941-3;P15941-11;A5YRU5;A0A0C4DGW3;B4DWK6;B6ECA3;P15941-17;A5YRV0;B1AVQ7;A0A087WVJ0;A0A0A0MSH4;A6ZID5;A0A0A0MRB3;A5YRV2;Q7Z546;P15941-15;A6ZID6;A0A087X0L2;A6ZIE2;P15941-6;P15941-10;B6ECB3;A6ZIF0;Q7Z549;A0A384NPK6;A6ZID7;A6ZIE7;A6ZIE6;P15941-9;A6ZIE3;P15941-12;P15941-16;A6ZIE4;A6ZIE5	9;9;9;9;9;9;9;9;9;9;9;8;8;8;8;8;8;8;8;8;7;7;7;7;7;7;6;6;6;6;6;6;6;6;6;6;6;6;6;5;4;3;2;2;2;2;2;2;2;2;2;1;1;1	9;9;9;9;9;9;9;9;9;9;9;8;8;8;8;8;8;8;8;8;7;7;7;7;7;7;6;6;6;6;6;6;6;6;6;6;6;6;6;5;4;3;2;2;2;2;2;2;2;2;2;1;1;1	6;6;6;6;6;6;6;6;6;6;6;5;5;6;6;5;5;5;6;6;6;6;6;6;6;6;6;6;6;6;6;6;6;6;6;6;6;6;6;5;4;0;0;0;0;0;0;0;0;0;2;1;0;0	Mucin-1;Mucin-1 subunit alpha;Mucin-1 subunit beta	MUC1	sp|P15941-2|MUC1_HUMAN Isoform 2 of Mucin-1 OS=Homo sapiens OX=9606 GN=MUC1;tr|A5YRU8|A5YRU8_HUMAN MUC1 isoform T8 OS=Homo sapiens OX=9606 GN=MUC1 PE=2 SV=1;sp|P15941-7|MUC1_HUMAN Isoform Y of Mucin-1 OS=Homo sapiens OX=9606 GN=MUC1;sp|P15941-8|MUC1_HUMAN	54	9	9	6	6	7	7	9	6	8	7	8	6	8	6	7	7	9	6	8	7	8	6	8	4	4	4	6	4	5	4	5	3	5	8.4	8.4	5.3	122.94	1264	1264;243;255;273;1255;1243;1252;264;282;475;561;268;259;238;229;228;268;270;241;217;229;224;241;239;215;230;203;212;145;157;159;239;167;177;168;213;159;166;189;145;150;180;123;149;114;105;110;96;105;105;251;24;96;123	5.02	18
A0A1B0GW76;A0A994J7L2;Q59GC9;B7Z3F4;B7Z2V7;B7Z1V5;A0A1B0GWF2;A0A1B0GVQ5;A0A2R8Y5D4;A0A0D9SG72;A0A1B0GTP9;P61764;P61764-2	A0A1B0GW76;A0A994J7L2;Q59GC9;B7Z3F4;B7Z2V7;B7Z1V5;A0A1B0GWF2;A0A1B0GVQ5;A0A2R8Y5D4;A0A0D9SG72;A0A1B0GTP9;P61764;P61764-2	1;1;1;1;1;1;1;1;1;1;1;1;1	1;1;1;1;1;1;1;1;1;1;1;1;1	1;1;1;1;1;1;1;1;1;1;1;1;1	Syntaxin-binding protein 1	STXBP1	tr|A0A1B0GW76|A0A1B0GW76_HUMAN Syntaxin binding protein 1 OS=Homo sapiens OX=9606 GN=STXBP1 PE=1 SV=1;tr|A0A994J7L2|A0A994J7L2_HUMAN Syntaxin binding protein 1 OS=Homo sapiens OX=9606 GN=STXBP1 PE=1 SV=1;tr|Q59GC9|Q59GC9_HUMAN Syntaxin binding protein 1 va	13	1	1	1	0	1	0	0	0	1	0	1	1	1	0	1	0	0	0	1	0	1	1	1	0	1	0	0	0	1	0	1	1	1	3.1	3.1	3.1	41.265	360	360;404;414;435;557;557;574;577;580;580;589;594;603	4.2	1
A0A0G2JS65;A0A0G2JSC3;A0A0G2JR97;A0A0G2JM16;Q99102-12;A0A0G2JRA1;A0A0G2JQC1;A0A0G2JRU8;A0A0G2JQJ2;A0A0G2JNL3;A0A0G2JQT8;A0A0G2JSB1;A0A0G2JQK9;A0A0G2JQC6;A0A0G2JQI2;A0A0G2JRJ6;A0A0G2JR43;A0A0G2JS19;A0A0G2JRS2;A0A0G2JRD8;A0A0G2JRY3;A0A0G2JSD9;A0A0G2JSB4;A0A0G2JRE6;A0A0G2JRC8	A0A0G2JS65;A0A0G2JSC3;A0A0G2JR97;A0A0G2JM16;Q99102-12;A0A0G2JRA1;A0A0G2JQC1;A0A0G2JRU8;A0A0G2JQJ2;A0A0G2JNL3;A0A0G2JQT8;A0A0G2JSB1;A0A0G2JQK9;A0A0G2JQC6	30;30;30;30;29;29;29;29;29;29;29;28;20;19;5;5;5;5;4;4;4;4;4;4;4	30;30;30;30;29;29;29;29;29;29;29;28;20;19;5;5;5;5;4;4;4;4;4;4;4	1;1;1;1;0;1;0;0;1;1;1;0;1;1;1;1;1;1;1;1;1;1;1;1;1	Mucin-4;Mucin-4 alpha chain;Mucin-4 beta chain	MUC4	tr|A0A0G2JS65|A0A0G2JS65_HUMAN Mucin-4 OS=Homo sapiens OX=9606 GN=MUC4 PE=1 SV=1;tr|A0A0G2JSC3|A0A0G2JSC3_HUMAN Mucin-4 OS=Homo sapiens OX=9606 GN=MUC4 PE=1 SV=1;tr|A0A0G2JR97|A0A0G2JR97_HUMAN Mucin-4 OS=Homo sapiens OX=9606 GN=MUC4 PE=1 SV=1;tr|A0A0G2JM16	25	30	30	1	21	27	24	28	24	27	21	27	26	24	21	27	24	28	24	27	21	27	26	24	1	1	1	1	1	1	1	1	1	1	5.7	5.7	0.2	734.61	7418	7418;1176;7366;5314;1125;5386;1098;1125;1149;2138;5334;1098;7076;5044;6516;6464;4484;4432;6406;6448;6450;4418;4416;4374;137	5.02	45
P01903;A0A0G2JMH6;A0A1V0E3V4;B0UXD8;Q30118;B4DVL4;A0A0G2JH46;Q59GE3;Q7YPT8;B4DW37;B4DLJ8;B4E2U4;A0A8F7GNE3;Q29885;A0A649ZUV0;L8EB08;A0A2K9UYT9;A0A5P8NFE2;A0A346MPT6;A0A5P8NFL4;A0A5P8NK25;B7ZW51;A0A8G0VL53;A0A5J6D2Z6;Q30085;A0A4Y5R8Q2;A0A482LU68;Q67AF8;A0A4P8NGF6;Q30069;A0A5A4LJP2;A0A5A4LKR4;A0A6B7IDI5;A0A6H1PSA9;Q08AS4;L8E864;A0A7D3V690;Q29882;Q2LIQ8;Q2LIR1;A0A8F5FTG8;Q5Y7C3;Q5Y7H0;Q76NI6;A0A346A…	P01903;A0A0G2JMH6;A0A1V0E3V4;B0UXD8;Q30118;B4DVL4;A0A0G2JH46;Q59GE3;Q7YPT8	6;6;6;6;5;5;5;4;4;2;2;2;1;1;1;1;1;1;1;1;1;1;1;1;1;1;1;1;1;1;1;1;1;1;1;1;1;1;1;1;1;1;1;1;1;1;1;1;1;1;1;1;1;1;1;1;1;1;1;1;1;1;1;1;1;1;1;1;1;1;1;1;1;1;1;1;1;1;1;1;1;1;1;1;1;1;1;1;1;1;1;1;1;1;1;1;1;1;1;1;1;1;1;1;1;1;1;1;1;1;1;1;1;1	6;6;6;6;5;5;5;4;4;2;2;2;1;1;1;1;1;1;1;1;1;1;1;1;1;1;1;1;1;1;1;1;1;1;1;1;1;1;1;1;1;1;1;1;1;1;1;1;1;1;1;1;1;1;1;1;1;1;1;1;1;1;1;1;1;1;1;1;1;1;1;1;1;1;1;1;1;1;1;1;1;1;1;1;1;1;1;1;1;1;1;1;1;1;1;1;1;1;1;1;1;1;1;1;1;1;1;1;1;1;1;1;1;1	6;6;6;6;5;5;5;4;4;2;2;2;1;1;1;1;1;1;1;1;1;1;1;1;1;1;1;1;1;1;1;1;1;1;1;1;1;1;1;1;1;1;1;1;1;1;1;1;1;1;1;1;1;1;1;1;1;1;1;1;1;1;1;1;1;1;1;1;1;1;1;1;1;1;1;1;1;1;1;1;1;1;1;1;1;1;1;1;1;1;1;1;1;1;1;1;1;1;1;1;1;1;1;1;1;1;1;1;1;1;1;1;1;1	HLA class II histocompatibility antigen, DR alpha chain	HLA-DRA;HLA-DRA1;HLA-DQA1/DRA	sp|P01903|DRA_HUMAN HLA class II histocompatibility antigen, DR alpha chain OS=Homo sapiens OX=9606 GN=HLA-DRA PE=1 SV=2;tr|A0A0G2JMH6|A0A0G2JMH6_HUMAN HLA-DRA OS=Homo sapiens OX=9606 GN=HLA-DRA PE=1 SV=1;tr|A0A1V0E3V4|A0A1V0E3V4_HUMAN HLA-DRA OS=Homo sapi	114	6	6	6	1	5	1	5	1	5	1	4	3	3	1	5	1	5	1	5	1	4	3	3	1	5	1	5	1	5	1	4	3	3	32.3	32.3	32.3	28.621	254	254;254;254;254;229;229;229;231;255;180;150;165;255;232;255;254;254;255;254;254;254;250;243;255;254;255;255;227;227;227;227;227;227;255;254;255;255;255;255;255;255;255;255;255;255;255;255;254;255;255;255;255;255;227;254;254;254;255;32;226;176;226;226;226;226;226;226;226;226;226;226;190;176;227;176;176;176;175;175;175;175;175;175;175;175;226;226;227;226;227;227;227;227;227;227;227;227;227;227;226;…	4.28	4
A0A0G2JNJ5;A0A0G2JMX1;E9PDY6;A0A0G2JPA4;Q99102-13;Q99102-10;Q99102;E7ENC5;A0A0G2JNM3;Q99102-17;Q99102-3;E7EWN1;A0A0G2JRT1;A0A0G2JN54;A0T3F4;Q99102-16;E7EQT2;A0A0G2JQN9;E7ETT5;A0A0G2JRK4;Q99102-5;H0Y2Y1;A0A0G2JRW3;E7EUL9;A0A0G2JRV5;A0A0G2JRW6;E7EW47;Q99102-8;Q99102-7;Q99102-2;E7ERK0	A0A0G2JNJ5;A0A0G2JMX1;E9PDY6;A0A0G2JPA4;Q99102-13;Q99102-10;Q99102;E7ENC5;A0A0G2JNM3;Q99102-17;Q99102-3;E7EWN1;A0A0G2JRT1;A0A0G2JN54;A0T3F4	30;30;30;30;30;30;30;30;30;23;20;20;20;18;15;9;5;5;5;5;5;4;4;4;4;4;4;4;4;4;4	1;1;1;1;1;1;1;1;1;1;1;1;1;1;1;1;1;1;1;1;1;1;1;1;1;1;1;1;1;1;1	1;1;1;1;1;1;1;1;1;1;1;1;1;1;1;1;1;1;1;1;1;1;1;1;1;1;1;1;1;1;1	Mucin-4;Mucin-4 alpha chain;Mucin-4 beta chain	MUC4	tr|A0A0G2JNJ5|A0A0G2JNJ5_HUMAN Mucin-4 (Fragment) OS=Homo sapiens OX=9606 GN=MUC4 PE=1 SV=1;tr|A0A0G2JMX1|A0A0G2JMX1_HUMAN Mucin-4 (Fragment) OS=Homo sapiens OX=9606 GN=MUC4 PE=1 SV=1;tr|E9PDY6|E9PDY6_HUMAN Mucin-4 OS=Homo sapiens OX=9606 GN=MUC4 PE=1 SV=1	31	30	1	1	21	27	24	28	24	27	21	27	26	24	1	1	1	1	1	1	1	1	1	1	1	1	1	1	1	1	1	1	1	1	36.9	1.6	1.6	127.25	1149	1149;5333;5412;2138;1176;5360;5412;5360;5385;5186;5070;5070;5043;4969;1437;4627;4458;4431;4510;4483;4458;144;4373;4444;4417;4415;4400;4442;4444;4400;4442	4.53	4
A0A0G2JQD0;B2R694;A0A384MTQ5;P48449-2;P48449-3;P48449	A0A0G2JQD0;B2R694;A0A384MTQ5;P48449-2;P48449-3;P48449	2;2;2;2;2;2	2;2;2;2;2;2	2;2;2;2;2;2	Terpene cyclase/mutase family member;Lanosterol synthase	LSS	tr|A0A0G2JQD0|A0A0G2JQD0_HUMAN Lanosterol synthase (Fragment) OS=Homo sapiens OX=9606 GN=LSS PE=1 SV=1;tr|B2R694|B2R694_HUMAN Terpene cyclase/mutase family member OS=Homo sapiens OX=9606 PE=2 SV=1;tr|A0A384MTQ5|A0A384MTQ5_HUMAN Terpene cyclase/mutase famil	6	2	2	2	0	1	0	1	0	1	0	1	0	0	0	1	0	1	0	1	0	1	0	0	0	1	0	1	0	1	0	1	0	0	4.2	4.2	4.2	62.75	549	549;732;732;652;721;732	2.5	1
A0A0J9YVR3	A0A0J9YVR3	6	1	1			tr|A0A0J9YVR3|A0A0J9YVR3_HUMAN Casein alpha s1 (Fragment) OS=Homo sapiens OX=9606 GN=CSN1S1 PE=1 SV=1	1	6	1	1	6	6	6	5	6	6	6	6	6	6	1	1	1	1	1	1	1	1	1	1	1	1	1	1	1	1	1	1	1	1	89.1	16.4	16.4	6.3961	55	55	5	2
E9PLH9;B3KU96;B4DZW9;E9PP14;A0A0J9YX13;E9PKL9;A0A140VKC8;Q13630;E9PP60	E9PLH9;B3KU96;B4DZW9;E9PP14;A0A0J9YX13;E9PKL9;A0A140VKC8;Q13630;E9PP60	2;2;2;2;2;2;2;2;1	2;2;2;2;2;2;2;2;1	2;2;2;2;2;2;2;2;1	GDP-L-fucose synthase	TSTA3	tr|E9PLH9|E9PLH9_HUMAN GDP-L-fucose synthase (Fragment) OS=Homo sapiens OX=9606 GN=GFUS PE=1 SV=8;tr|B3KU96|B3KU96_HUMAN cDNA FLJ39433 fis, clone PROST2004142, highly similar to GDP-L-fucose synthetase OS=Homo sapiens OX=9606 PE=2 SV=1;tr|B4DZW9|B4DZW9_HUM	9	2	2	2	0	1	0	0	0	1	0	2	0	0	0	1	0	0	0	1	0	2	0	0	0	1	0	0	0	1	0	2	0	0	19.5	19.5	19.5	12.788	118	118;161;178;198;221;268;321;321;115	1.75	2
A0A0S2Z3D5;P02649;A0A346DBY2;J9ZVQ3;H0Y7L5;E9PEV4;E7ERP7;Q6LBZ1;A0A0S2Z3J5;A0A0S2Z3B1;D9ZB55;CON__Q03247;Q6LA97;Q6ZP45;Q13791	A0A0S2Z3D5;P02649;A0A346DBY2;J9ZVQ3;H0Y7L5;E9PEV4;E7ERP7	20;20;17;17;12;10;10;9;8;8;4;4;3;2;1	20;20;17;17;12;10;10;9;8;8;4;4;3;2;1	7;7;7;7;5;3;3;5;0;0;2;0;0;0;0	Apolipoprotein E	APOE	tr|A0A0S2Z3D5|A0A0S2Z3D5_HUMAN Apolipoprotein E isoform 1 (Fragment) OS=Homo sapiens OX=9606 GN=APOE PE=2 SV=1;sp|P02649|APOE_HUMAN Apolipoprotein E OS=Homo sapiens OX=9606 GN=APOE PE=1 SV=1;tr|A0A346DBY2|A0A346DBY2_HUMAN Apolipoprotein E (Fragment) OS=Hom	15	20	20	7	19	19	13	17	16	19	17	18	16	19	19	19	13	17	16	19	17	18	16	19	7	6	4	5	6	6	6	6	5	6	65.6	65.6	20.5	36.154	317	317;317;233;238;269;216;219;176;125;128;91;316;79;121;40	5.07	30
A0A7I2V5R6;Q5JWE9;Q5FWY2;A0A0S2Z3H8;A0A590UJS2;A0A0S2Z3S5;P63092;Q5JWF2;Q5JWF2-2;P63092-4;P63092-3;P63092-2;A0A590UJQ9;A0A9K3Y787;Q14455;A0A0A0MR13;B0AZR9;A0A590UJF0;A0A590UK28;A0A804HIH4;A1LQ23;B3KP89;H0Y7E8;Q93020;A0A1W2PRJ7;A2A2R6;A8K1Y9;A0A087WTB6;Q5JWD1;A0A590UJC9;A0A1W2PRE1;A0A6Q8PGR1;A0A1W2PQK2;P04899;A0A3B3IUA8;A0A1W2PS82;A0A590UJY2;P11488;A0A087WZE5;P63096;A8MTJ3;P38405;A0A142CHG9;P09471…	A0A7I2V5R6;Q5JWE9;Q5FWY2;A0A0S2Z3H8;A0A590UJS2;A0A0S2Z3S5;P63092;Q5JWF2;Q5JWF2-2;P63092-4;P63092-3;P63092-2;A0A590UJQ9;A0A9K3Y787;Q14455;A0A0A0MR13;B0AZR9;A0A590UJF0;A0A590UK28;A0A804HIH4	3;3;3;3;3;3;3;3;3;3;3;3;2;2;2;2;2;2;2;2;1;1;1;1;1;1;1;1;1;1;1;1;1;1;1;1;1;1;1;1;1;1;1;1;1;1;1;1;1;1;1	3;3;3;3;3;3;3;3;3;3;3;3;2;2;2;2;2;2;2;2;1;1;1;1;1;1;1;1;1;1;1;1;1;1;1;1;1;1;1;1;1;1;1;1;1;1;1;1;1;1;1	3;3;3;3;3;3;3;3;3;3;3;3;2;2;2;2;2;2;2;2;1;1;1;1;1;1;1;1;1;1;1;1;1;1;1;1;1;1;1;1;1;1;1;1;1;1;1;1;1;1;1	Guanine nucleotide-binding protein G(s) subunit alpha isoforms short;Guanine nucleotide-binding protein G(s) subunit alpha isoforms XLas	GNAS;GSA	tr|A0A7I2V5R6|A0A7I2V5R6_HUMAN GNAS complex locus OS=Homo sapiens OX=9606 GN=GNAS PE=1 SV=2;tr|Q5JWE9|Q5JWE9_HUMAN GNAS complex locus OS=Homo sapiens OX=9606 GN=GNAS PE=1 SV=3;tr|Q5FWY2|Q5FWY2_HUMAN GNAS complex locus OS=Homo sapiens OX=9606 GN=GNAS PE=2 S	51	3	3	3	0	1	0	2	0	0	0	1	0	0	0	1	0	2	0	0	0	1	0	0	0	1	0	2	0	0	0	1	0	0	2.9	2.9	2.9	111.11	1038	1038;1022;380;394;368;380;394;1037;1023;395;379;380;336;335;419;362;335;320;321;285;350;354;730;197;104;72;381;84;87;91;54;110;61;355;148;146;237;350;123;354;354;381;354;354;354;366;354;458;351;354;354	3	1
A0A0S2Z3V0	A0A0S2Z3V0	13	1	0			tr|A0A0S2Z3V0|A0A0S2Z3V0_HUMAN Apolipoprotein E isoform 2 (Fragment) OS=Homo sapiens OX=9606 GN=APOE PE=2 SV=1	1	13	1	0	12	13	8	11	10	13	11	12	10	13	1	1	0	0	1	1	1	1	0	1	0	0	0	0	0	0	0	0	0	0	72.5	4.8	0	21.682	189	189	4.2	2
A0A0S2Z3Y1;Q08380;B4DVE1;B3KP88;B4DI70;B4DWA8;B4DDG4;K7EP36;K7ESM3;K7EKQ5;K7ERZ6;K7EJD3;K7ES75;K7EN99;K7EJY8;K7EQT9	A0A0S2Z3Y1;Q08380;B4DVE1;B3KP88;B4DI70;B4DWA8;B4DDG4	19;19;18;15;14;14;14;7;5;5;3;3;2;2;2;1	19;19;18;15;14;14;14;7;5;5;3;3;2;2;2;1	19;19;18;15;14;14;14;7;5;5;3;3;2;2;2;1	Galectin-3-binding protein	LGALS3BP	tr|A0A0S2Z3Y1|A0A0S2Z3Y1_HUMAN Galectin-3-binding protein (Fragment) OS=Homo sapiens OX=9606 GN=LGALS3BP PE=2 SV=1;sp|Q08380|LG3BP_HUMAN Galectin-3-binding protein OS=Homo sapiens OX=9606 GN=LGALS3BP PE=1 SV=1;tr|B4DVE1|B4DVE1_HUMAN Galectin-3-binding prot	16	19	19	19	17	19	16	18	17	18	14	17	14	16	17	19	16	18	17	18	14	17	14	16	17	19	16	18	17	18	14	17	14	16	43.9	43.9	43.9	65.33	585	585;585;573;481;413;466;485;259;209;210;131;205;88;113;144;48	5.24	23
A0A0S2Z4H2;P23297;Q5T7Y5;Q5T7Y4;Q5T7Y6	A0A0S2Z4H2;P23297;Q5T7Y5;Q5T7Y4;Q5T7Y6	2;2;1;1;1	2;2;1;1;1	2;2;1;1;1	Protein S100-A1;Protein S100	S100A1	tr|A0A0S2Z4H2|A0A0S2Z4H2_HUMAN Protein S100 (Fragment) OS=Homo sapiens OX=9606 GN=S100A1 PE=2 SV=1;sp|P23297|S10A1_HUMAN Protein S100-A1 OS=Homo sapiens OX=9606 GN=S100A1 PE=1 SV=2;tr|Q5T7Y5|Q5T7Y5_HUMAN S100 calcium binding protein A1 (Fragment) OS=Homo s	5	2	2	2	2	2	2	2	0	2	1	2	1	1	2	2	2	2	0	2	1	2	1	1	2	2	2	2	0	2	1	2	1	1	38.3	38.3	38.3	10.546	94	94;94;34;53;147	4.53	4
E9PQR7;E9PM90;A0A0S2Z5H5;Q548N1;Q9UK41;Q9UK41-2	E9PQR7;E9PM90;A0A0S2Z5H5;Q548N1;Q9UK41;Q9UK41-2	1;1;1;1;1;1	1;1;1;1;1;1	1;1;1;1;1;1	Vacuolar protein sorting-associated protein 28 homolog	VPS28	tr|E9PQR7|E9PQR7_HUMAN Vacuolar protein sorting-associated protein 28 homolog (Fragment) OS=Homo sapiens OX=9606 GN=VPS28 PE=1 SV=1;tr|E9PM90|E9PM90_HUMAN Vacuolar protein sorting-associated protein 28 homolog (Fragment) OS=Homo sapiens OX=9606 GN=VPS28 PE	6	1	1	1	0	0	0	0	0	0	0	1	0	0	0	0	0	0	0	0	0	1	0	0	0	0	0	0	0	0	0	1	0	0	6.2	6.2	6.2	18.469	161	161;185;204;221;221;233	1	1
A0A2R8Y4R6;A0A994HRU5;B4DK35;Q59FZ6;A0A2R8YFV8;A0A2R8Y440;A0A2R8YG32;A0A994J4Z2;A0A0U1RQZ9;A0A2R8YGG3;F6VDE0;A0A2R8Y4C5;A0A994J6Y9;A0A2R8Y7S2;A7E2E1;A0A2R8Y4P4;Q9HBD4;A0A2R8Y7F3;A0A2R8YGP5;A0A2R8Y6N0;A0A2R8YCY3;B4DSC8;B3KNW7;P51532;A0A2R8Y523;A0A2R8YF80;B4E0F1;B4DSI8;B9EGQ8;A0A2R8YDA1;A0A994J501;A0A2R8Y6V2;A0A2R8YF58;A0A994J4Z7;A0A2R8Y526;A0A2R8Y7Y7;P51531;P51532-5;P51532-2;P51532-3;P51532-4;P515…	A0A2R8Y4R6;A0A994HRU5;B4DK35;Q59FZ6;A0A2R8YFV8;A0A2R8Y440;A0A2R8YG32;A0A994J4Z2;A0A0U1RQZ9;A0A2R8YGG3;F6VDE0;A0A2R8Y4C5;A0A994J6Y9;A0A2R8Y7S2;A7E2E1;A0A2R8Y4P4;Q9HBD4;A0A2R8Y7F3;A0A2R8YGP5;A0A2R8Y6N0;A0A2R8YCY3;B4DSC8;B3KNW7;P51532;A0A2R8Y523;A0A2R8YF80;B4E0F1;B4DSI8;B9EGQ8;A0A2R8YDA1;A0A994J501;A0A2R8Y6V2;A0A2R8YF58;A0A994J4Z7;A0A2R8Y526;A0A2R8Y7Y7;P51531;P51532-5;P51532-2;P51532-3;P51532-4;P515…	1;1;1;1;1;1;1;1;1;1;1;1;1;1;1;1;1;1;1;1;1;1;1;1;1;1;1;1;1;1;1;1;1;1;1;1;1;1;1;1;1;1	1;1;1;1;1;1;1;1;1;1;1;1;1;1;1;1;1;1;1;1;1;1;1;1;1;1;1;1;1;1;1;1;1;1;1;1;1;1;1;1;1;1	1;1;1;1;1;1;1;1;1;1;1;1;1;1;1;1;1;1;1;1;1;1;1;1;1;1;1;1;1;1;1;1;1;1;1;1;1;1;1;1;1;1	Transcription activator BRG1;Probable global transcription activator SNF2L2	SMARCA2;SMARCA4	tr|A0A2R8Y4R6|A0A2R8Y4R6_HUMAN SWI/SNF related, matrix associated, actin dependent regulator of chromatin, subfamily a, member 4 (Fragment) OS=Homo sapiens OX=9606 GN=SMARCA4 PE=1 SV=1;tr|A0A994HRU5|A0A994HRU5_HUMAN SWI/SNF related, matrix associated, acti	42	1	1	1	1	0	1	0	0	0	1	0	1	0	1	0	1	0	0	0	1	0	1	0	1	0	1	0	0	0	1	0	1	0	4.3	4.3	4.3	27.421	234	234;1152;960;1165;375;1192;1198;1243;1428;1455;1514;1047;1534;1646;1647;1649;1679;1165;1165;1145;385;715;737;1647;799;1094;834;867;1681;985;1027;1041;1065;1452;1068;1081;1590;1613;1614;1616;1617;1572	8.25
A0A7S5EWK7;A0A5C2GG51;A0A7S5EXV2;A0A5C2GHQ2;A0A5C2GGY6;A0A5C2GH76;A0A7S5BYD7;A0A7S5EWF2;A0A5C2GKF2;A0A5C2GEX4;A0A7S5EXB3;A0A7S5EWC6;A0A7S5BYD0;A0A7S5C2L9;A0A7S5C3H5;A0A7S5C3M7;A0A7S5BY58;A0A7T0LNQ1;A0A7T0LN93;A0A5C2GNG9;A0A5C2GMI3;A0A5C2GK03;A0A7S5EV48;A0A7S5C450;A0A7S5BYD9;A0A7T0LND3;A0A7T0PYK4;A0A7T0PXX2;A0A7S5C1A5;A0A7T0PWY8;A0A5C2G9Y6;A0A7T0LNQ7;A0A7T0LP94;A0A7S5C3X9;A0A7S5BXM6;A0A7S5C789;A0A…	A0A7S5EWK7;A0A5C2GG51;A0A7S5EXV2;A0A5C2GHQ2;A0A5C2GGY6;A0A5C2GH76;A0A7S5BYD7;A0A7S5EWF2;A0A5C2GKF2;A0A5C2GEX4;A0A7S5EXB3;A0A7S5EWC6;A0A7S5BYD0;A0A7S5C2L9;A0A7S5C3H5;A0A7S5C3M7;A0A7S5BY58;A0A7T0LNQ1;A0A7T0LN93;A0A5C2GNG9;A0A5C2GMI3;A0A5C2GK03;A0A7S5EV48;A0A7S5C450;A0A7S5BYD9;A0A7T0LND3;A0A7T0PYK4;A0A7T0PXX2;A0A7S5C1A5;A0A7T0PWY8;A0A5C2G9Y6;A0A7T0LNQ7;A0A7T0LP94;A0A7S5C3X9;A0A7S5BXM6;A0A7S5C789;A0A…	1;1;1;1;1;1;1;1;1;1;1;1;1;1;1;1;1;1;1;1;1;1;1;1;1;1;1;1;1;1;1;1;1;1;1;1;1;1;1;1;1;1;1;1;1;1;1;1;1;1;1;1;1;1;1;1;1;1;1;1;1;1;1;1;1;1;1;1;1;1;1;1;1;1;1;1;1;1;1;1;1;1;1;1;1;1;1;1;1;1;1;1;1;1;1;1;1;1;1;1;1;1;1;1;1;1;1;1;1;1;1;1;1;1;1;1;1;1;1;1;1;1;1;1;1;1;1;1;1;1;1;1;1;1;1;1;1;1	1;1;1;1;1;1;1;1;1;1;1;1;1;1;1;1;1;1;1;1;1;1;1;1;1;1;1;1;1;1;1;1;1;1;1;1;1;1;1;1;1;1;1;1;1;1;1;1;1;1;1;1;1;1;1;1;1;1;1;1;1;1;1;1;1;1;1;1;1;1;1;1;1;1;1;1;1;1;1;1;1;1;1;1;1;1;1;1;1;1;1;1;1;1;1;1;1;1;1;1;1;1;1;1;1;1;1;1;1;1;1;1;1;1;1;1;1;1;1;1;1;1;1;1;1;1;1;1;1;1;1;1;1;1;1;1;1;1	1;1;1;1;1;1;1;1;1;1;1;1;1;1;1;1;1;1;1;1;1;1;1;1;1;1;1;1;1;1;1;1;1;1;1;1;1;1;1;1;1;1;1;1;1;1;1;1;1;1;1;1;1;1;1;1;1;1;1;1;1;1;1;1;1;1;1;1;1;1;1;1;1;1;1;1;1;1;1;1;1;1;1;1;1;1;1;1;1;1;1;1;1;1;1;1;1;1;1;1;1;1;1;1;1;1;1;1;1;1;1;1;1;1;1;1;1;1;1;1;1;1;1;1;1;1;1;1;1;1;1;1;1;1;1;1;1;1			tr|A0A7S5EWK7|A0A7S5EWK7_HUMAN IGH c3525_heavy_IGHV3-49_IGHD4-17_IGHJ1 (Fragment) OS=Homo sapiens OX=9606 PE=2 SV=1;tr|A0A5C2GG51|A0A5C2GG51_HUMAN IG c463_heavy_IGHV3-49_IGHD3-10_IGHJ4 (Fragment) OS=Homo sapiens OX=9606 PE=2 SV=1;tr|A0A7S5EXV2|A0A7S5EXV2_H	138	1	1	1	0	1	0	1	0	1	0	0	0	1	0	1	0	1	0	1	0	0	0	1	0	1	0	1	0	1	0	0	0	1	16.7	16.7	16.7	10.519	96	96;126;126;127;127;127;126;126;127;127;126;126;126;126;126;126;126;125;125;125;125;125;125;125;127;125;125;125;125;125;125;125;125;126;127;120;127;133;132;131;131;130;130;130;98;129;129;129;129;128;128;129;128;128;128;128;128;128;128;128;128;128;128;128;128;128;127;128;125;125;125;122;122;122;122;122;122;125;121;123;121;121;121;121;121;121;122;121;121;118;118;119;119;119;120;122;120;120;120;120;1…	3.5
Q86TM7;Q6P184;Q3SX58;A0A140VJI4;B4DEH1;Q9P2X0;Q9P2X0-2	Q86TM7;Q6P184;Q3SX58;A0A140VJI4;B4DEH1;Q9P2X0;Q9P2X0-2	2;2;2;2;2;2;2	2;2;2;2;2;2;2	2;2;2;2;2;2;2	Dolichol-phosphate mannosyltransferase subunit 3	DPM3	tr|Q86TM7|Q86TM7_HUMAN Dolichol-phosphate mannosyltransferase subunit 3 (Fragment) OS=Homo sapiens OX=9606 GN=DPM3 PE=2 SV=2;tr|Q6P184|Q6P184_HUMAN Dolichol-phosphate mannosyltransferase subunit 3 (Fragment) OS=Homo sapiens OX=9606 GN=DPM3 PE=2 SV=1;tr|Q3S	7	2	2	2	0	2	0	2	0	2	0	2	2	2	0	2	0	2	0	2	0	2	2	2	0	2	0	2	0	2	0	2	2	2	23.4	23.4	23.4	10.294	94	94;106;113;122;168;92;122	4.17	2
A0A140VJJ6;C9JEU5;C9JC84;P02679-2;P02679;D3DP16;Q7Z664;C9JPQ9;C9JU00	A0A140VJJ6;C9JEU5;C9JC84;P02679-2;P02679;D3DP16;Q7Z664;C9JPQ9;C9JU00	8;8;8;8;8;7;7;4;4	8;8;8;8;8;7;7;4;4	8;8;8;8;8;7;7;4;4	Fibrinogen gamma chain	FGG;DKFZp779N0926	tr|A0A140VJJ6|A0A140VJJ6_HUMAN Testicular tissue protein Li 70 OS=Homo sapiens OX=9606 PE=2 SV=1;tr|C9JEU5|C9JEU5_HUMAN Fibrinogen gamma chain OS=Homo sapiens OX=9606 GN=FGG PE=1 SV=1;tr|C9JC84|C9JC84_HUMAN Fibrinogen gamma chain OS=Homo sapiens OX=9606 GN	9	8	8	8	0	0	0	2	0	4	0	8	0	0	0	0	0	2	0	4	0	8	0	0	0	0	0	2	0	4	0	8	0	0	22.2	22.2	22.2	49.496	437	437;445;461;437;453;334;399;119;123	1.71	8
A0A140VJJ9;P19440;A0A024R1F4;E7ET76;A6NGU5;P19440-2;P36268;P36268-3;P36268-2;Q6NZY2;E7ETR7;P19440-3;Q14390;B5MD39;Q6ISU8;B5MC36;B5MC34;A2VCM7;A0A494C1J8;D3DW46;Q9UEN8;E7ESL5;E7ETU4;E7EM62;E7EVF8;E7ENJ5;Q9BX51;E7ETJ6	A0A140VJJ9;P19440;A0A024R1F4;E7ET76;A6NGU5;P19440-2;P36268;P36268-3;P36268-2	13;13;12;10;9;9;7;7;7;4;4;3;3;3;3;3;3;3;3;1;1;1;1;1;1;1;1;1	13;13;12;10;9;9;7;7;7;4;4;3;3;3;3;3;3;3;3;1;1;1;1;1;1;1;1;1	13;13;12;10;9;9;7;7;7;4;4;3;3;3;3;3;3;3;3;1;1;1;1;1;1;1;1;1	Gamma-glutamyltranspeptidase 1;Gamma-glutamyltranspeptidase 1 heavy chain;Gamma-glutamyltranspeptidase 1 light chain;Putative gamma-glutamyltranspeptidase 3;Putative gamma-glutamyltranspeptidase 3 heavy chain;Putative gamma-glutamyltranspeptidase 3 light chain;Inactive gamma-glutamyltranspeptidase 2	GGT1;hCG_2010666;GGT3P;GGT2	tr|A0A140VJJ9|A0A140VJJ9_HUMAN Glutathione hydrolase OS=Homo sapiens OX=9606 PE=2 SV=1;sp|P19440|GGT1_HUMAN Glutathione hydrolase 1 proenzyme OS=Homo sapiens OX=9606 GN=GGT1 PE=1 SV=2;tr|A0A024R1F4|A0A024R1F4_HUMAN Glutathione hydrolase OS=Homo sapiens OX=	28	13	13	13	5	10	10	12	6	13	4	12	6	11	5	10	10	12	6	13	4	12	6	11	5	10	10	12	6	13	4	12	6	11	23.2	23.2	23.2	61.409	569	569;569;569;463;568;366;569;574;559;239;174;225;218;225;225;218;252;234;252;252;45;108;111;126;116;120;225;127	4.65	14
Q8IXW6;Q6DEN2;A0A140VK07;Q14195;Q14195-2;B4DLZ4	Q8IXW6;Q6DEN2;A0A140VK07;Q14195;Q14195-2;B4DLZ4	2;2;2;2;2;1	2;2;2;2;2;1	2;2;2;2;2;1	Dihydropyrimidinase-related protein 3	DPYSL3	tr|Q8IXW6|Q8IXW6_HUMAN Dihydropyrimidinase-like 3 OS=Homo sapiens OX=9606 GN=DPYSL3 PE=2 SV=1;tr|Q6DEN2|Q6DEN2_HUMAN DPYSL3 protein OS=Homo sapiens OX=9606 GN=DPYSL3 PE=2 SV=1;tr|A0A140VK07|A0A140VK07_HUMAN Testicular secretory protein Li 7 OS=Homo sapiens	6	2	2	2	0	1	0	0	0	1	0	0	0	0	0	1	0	0	0	1	0	0	0	0	0	1	0	0	0	1	0	0	0	0	4.6	4.6	4.6	61.979	570	570;684;684;570;684;196	2.67
A0A140VK09;Q99828;Q99828-2;A0A3B3ISY8	A0A140VK09;Q99828;Q99828-2	9;9;9;3	9;9;9;3	9;9;9;3	Calcium and integrin-binding protein 1	CIB1	tr|A0A140VK09|A0A140VK09_HUMAN Testicular secretory protein Li 9 OS=Homo sapiens OX=9606 PE=2 SV=1;sp|Q99828|CIB1_HUMAN Calcium and integrin-binding protein 1 OS=Homo sapiens OX=9606 GN=CIB1 PE=1 SV=4;sp|Q99828-2|CIB1_HUMAN Isoform 2 of Calcium and integri	4	9	9	9	1	6	3	9	1	8	2	8	4	6	1	6	3	9	1	8	2	8	4	6	1	6	3	9	1	8	2	8	4	6	56	56	56	21.703	191	191;191;231;43	4.14	9
A8K4C2;A8K477;A0A140VKE5;O00391-2;O00391	A8K4C2;A8K477;A0A140VKE5;O00391-2;O00391	3;3;3;3;3	3;3;3;3;3	3;3;3;3;3	Sulfhydryl oxidase;Sulfhydryl oxidase 1	QSOX1	tr|A8K4C2|A8K4C2_HUMAN Sulfhydryl oxidase OS=Homo sapiens OX=9606 PE=2 SV=1;tr|A8K477|A8K477_HUMAN Sulfhydryl oxidase OS=Homo sapiens OX=9606 PE=2 SV=1;tr|A0A140VKE5|A0A140VKE5_HUMAN Sulfhydryl oxidase OS=Homo sapiens OX=9606 GN=QSCN6 PE=2 SV=1;sp|O00391-2	5	3	3	3	0	1	0	0	0	2	0	1	0	1	0	1	0	0	0	2	0	1	0	1	0	1	0	0	0	2	0	1	0	1	7.1	7.1	7.1	66.821	604	604;604;604;604;747	2.6	1
A0A6Q8PGE6;A0A158RFU6;A0A6Q8PG52;A0A6Q8PH84;P51149;C9J4V0;C9J8S3;C9J4S4;C9J592;C9IZZ0;B4DPH9	A0A6Q8PGE6;A0A158RFU6;A0A6Q8PG52;A0A6Q8PH84;P51149;C9J4V0;C9J8S3	3;3;3;3;3;2;2;1;1;1;1	3;3;3;3;3;2;2;1;1;1;1	3;3;3;3;3;2;2;1;1;1;1	Ras-related protein Rab-7a	RAB7A	tr|A0A6Q8PGE6|A0A6Q8PGE6_HUMAN RAB7A, member RAS oncogene family OS=Homo sapiens OX=9606 GN=RAB7A PE=1 SV=1;tr|A0A158RFU6|A0A158RFU6_HUMAN RAB7, member RAS oncogene family, isoform CRA_a OS=Homo sapiens OX=9606 GN=RAB7A PE=2 SV=1;tr|A0A6Q8PG52|A0A6Q8PG52_H	11	3	3	3	0	2	0	3	0	2	0	1	1	1	0	2	0	3	0	2	0	1	1	1	0	2	0	3	0	2	0	1	1	1	20.8	20.8	20.8	20.963	183	183;207;211;217;207;134;160;98;150;156;193	3.8	1
P02788;A0A161I202;V9HWI4;E7EQB2;E7ER44;P02788-2;A8K494;B3VMW0;B7ZAL5;Q5EK51;Q19KS2;Q8IX02;C9JCF5;B4E1L2;CON__Q29443;CON__Q0IIK2;A0A804HKN5	P02788;A0A161I202;V9HWI4;E7EQB2;E7ER44;P02788-2;A8K494;B3VMW0;B7ZAL5;Q5EK51;Q19KS2	67;67;67;66;65;65;65;64;63;63;36;24;17;9;4;4;4	67;67;67;66;65;65;65;64;63;63;36;24;17;9;4;4;4	1;1;1;1;1;1;1;1;1;0;0;0;0;0;0;0;0	Lactotransferrin;Lactoferricin-H;Kaliocin-1;Lactoferroxin-A;Lactoferroxin-B;Lactoferroxin-C	LTF;HEL110	sp|P02788|TRFL_HUMAN Lactotransferrin OS=Homo sapiens OX=9606 GN=LTF PE=1 SV=6;tr|A0A161I202|A0A161I202_HUMAN Lactotransferrin OS=Homo sapiens OX=9606 GN=LTF PE=2 SV=1;tr|V9HWI4|V9HWI4_HUMAN Lactotransferrin OS=Homo sapiens OX=9606 GN=HEL110 PE=2 SV=1;tr|E	17	67	67	1	57	66	55	61	57	62	22	37	50	61	57	66	55	61	57	62	22	37	50	61	1	1	1	1	1	1	0	1	1	1	83.5	83.5	2.5	78.181	710	710;711;710;696;708;666;711;711;666;711;353;234;182;151;685;704;55	4.91	51
P49908;A0A182DWH7;A0A182DWH8	P49908;A0A182DWH7;A0A182DWH8	3;3;2	3;3;2	3;3;2	Selenoprotein P	SEPP1	sp|P49908|SEPP1_HUMAN Selenoprotein P OS=Homo sapiens OX=9606 GN=SELENOP PE=1 SV=3;tr|A0A182DWH7|A0A182DWH7_HUMAN Selenoprotein P (Fragment) OS=Homo sapiens OX=9606 GN=SELENOP PE=1 SV=1;tr|A0A182DWH8|A0A182DWH8_HUMAN Selenoprotein P (Fragment) OS=Homo sapi	3	3	3	3	1	2	1	2	1	2	2	1	1	3	1	2	1	2	1	2	2	1	1	3	1	2	1	2	1	2	2	1	1	3	6.8	6.8	6.8	43.173	381	381;310;209	5	1
E9PL74;A0A1B0GUN0;H0YDE2;A0A8Q3WLI9;A0A1B0GTN9;E9PKC0;A0A8V8TMS3;Q6IQ23-3;Q6IQ23;Q6IQ23-2	E9PL74;A0A1B0GUN0;H0YDE2;A0A8Q3WLI9;A0A1B0GTN9;E9PKC0;A0A8V8TMS3;Q6IQ23-3;Q6IQ23;Q6IQ23-2	1;1;1;1;1;1;1;1;1;1	1;1;1;1;1;1;1;1;1;1	1;1;1;1;1;1;1;1;1;1	Pleckstrin homology domain-containing family A member 7	PLEKHA7	tr|E9PL74|E9PL74_HUMAN Pleckstrin homology domain containing A7 (Fragment) OS=Homo sapiens OX=9606 GN=PLEKHA7 PE=1 SV=8;tr|A0A1B0GUN0|A0A1B0GUN0_HUMAN Pleckstrin homology domain containing A7 (Fragment) OS=Homo sapiens OX=9606 GN=PLEKHA7 PE=1 SV=1;tr|H0YDE	10	1	1	1	0	1	1	1	0	1	0	0	1	1	0	1	1	1	0	1	0	0	1	1	0	1	1	1	0	1	0	0	1	1	11.8	11.8	11.8	18.251	152	152;527;753;1078;1192;1271;1272;696;1121;1122	5.5
A0A1B0GVI3;P13645;CON__P13645;CON__P02535-1;Q7Z3Y7;P02533;P08779;CON__Q148H6;CON__A2A4G1;CON__P02533;CON__P08779;CON__Q7Z3Y7;B4E2P9;CON__Q7Z3Z0;Q7Z3Z0;CON__Q3ZAW8;B4E204;CON__Q9Z2K1;CON__Q7Z3Y8;CON__P19012;CON__Q04695;CON__P08730-1;CON__Q9QWL7;K7EPJ9;P08727;C9JM50;B4E2J5;B4DWU0;Q7Z3Y8;CON__P08727;CON__P19001;Q04695;CON__P05784;P19012;B2RA03;CON__Q7Z3Y9;CON__O76014;CON__Q14525;Q6A165;K7ERE3;A0A024…	A0A1B0GVI3;P13645;CON__P13645	18;18;18;5;3;3;3;3;3;3;3;3;2;2;2;2;2;2;2;2;2;2;2;2;2;2;2;2;2;2;2;2;2;2;1;1;1;1;1;1;1;1;1;1;1;1;1;1;1;1;1;1;1;1;1;1;1;1;1;1;1;1;1;1;1;1;1;1;1;1;1;1;1;1;1;1	18;18;18;5;3;3;3;3;3;3;3;3;2;2;2;2;2;2;2;2;2;2;2;2;2;2;2;2;2;2;2;2;2;2;1;1;1;1;1;1;1;1;1;1;1;1;1;1;1;1;1;1;1;1;1;1;1;1;1;1;1;1;1;1;1;1;1;1;1;1;1;1;1;1;1;1	17;17;17;5;3;2;2;3;2;2;2;3;1;2;2;2;1;2;2;1;1;1;1;1;1;1;1;1;2;1;1;1;1;1;1;1;1;1;1;1;1;1;1;1;1;1;1;1;1;1;1;1;1;1;1;1;1;1;1;1;1;1;1;1;1;1;1;1;1;1;1;1;1;1;1;1	Keratin, type I cytoskeletal 10	KRT10	tr|A0A1B0GVI3|A0A1B0GVI3_HUMAN Keratin 10 OS=Homo sapiens OX=9606 GN=KRT10 PE=1 SV=2;sp|P13645|K1C10_HUMAN Keratin, type I cytoskeletal 10 OS=Homo sapiens OX=9606 GN=KRT10 PE=1 SV=6;	76	18	18	17	3	10	5	11	3	9	4	8	8	16	3	10	5	11	3	9	4	8	8	16	3	9	4	10	3	8	3	7	8	15	37.7	37.7	36.5	63.345	624	624;584;593;570;464;472;473;464;456;472;473;486;172;450;450;474;234;469;459;456;432;437;433;231;400;196;188;135;459;400;403;432;423;456;430;468;471;404;410;415;430;416;467;420;391;425;563;525;416;476;456;430;416;165;448;455;468;404;417;420;458;379;425;416;467;355;449;448;456;525;456;455;455;453;452;372	4.81	9
B3KRV7;Q53HW6;A8K2M5;A0A1B1RVA9;P06858;Q6IAV0;B7Z4C6;Q71UV2;E5RJI0;Q4JIZ7;E7EW14;E5RHN7	B3KRV7;Q53HW6;A8K2M5;A0A1B1RVA9;P06858;Q6IAV0;B7Z4C6;Q71UV2	16;16;16;16;16;14;12;8;7;5;5;4	16;16;16;16;16;14;12;8;7;5;5;4	16;16;16;16;16;14;12;8;7;5;5;4	Lipoprotein lipase	LPL	tr|B3KRV7|B3KRV7_HUMAN Lipoprotein lipase OS=Homo sapiens OX=9606 PE=2 SV=1;tr|Q53HW6|Q53HW6_HUMAN Lipoprotein lipase (Fragment) OS=Homo sapiens OX=9606 PE=2 SV=1;tr|A8K2M5|A8K2M5_HUMAN Lipoprotein lipase OS=Homo sapiens OX=9606 PE=2 SV=1;tr|A0A1B1RVA9|A0A	12	16	16	16	8	13	6	11	10	16	10	15	8	12	8	13	6	11	10	16	10	15	8	12	8	13	6	11	10	16	10	15	8	12	41.6	41.6	41.6	51.735	461	461;475;475;475;475;475;278;332;129;60;115;105	4.71	20
A0A1U9X7F0;M1T2K5;D2IYL3;A0A1U9X7F1;A0A1U9X7E8;A0A1U9X7E7;A0A1U9X7E6;A0A1U9X7E5;A0A1U9X7E4;A0A1U9X7E3;A0A1U9X7E2;Q6UXA7	A0A1U9X7F0;M1T2K5;D2IYL3;A0A1U9X7F1;A0A1U9X7E8;A0A1U9X7E7;A0A1U9X7E6;A0A1U9X7E5;A0A1U9X7E4;A0A1U9X7E3;A0A1U9X7E2;Q6UXA7	1;1;1;1;1;1;1;1;1;1;1;1	1;1;1;1;1;1;1;1;1;1;1;1	1;1;1;1;1;1;1;1;1;1;1;1	Uncharacterized protein C6orf15	C6orf15	tr|A0A1U9X7F0|A0A1U9X7F0_HUMAN C6orf15 OS=Homo sapiens OX=9606 PE=4 SV=1;tr|M1T2K5|M1T2K5_HUMAN C6orf15 OS=Homo sapiens OX=9606 GN=C6orf15 PE=4 SV=1;tr|D2IYL3|D2IYL3_HUMAN C6orf15 OS=Homo sapiens OX=9606 GN=C6orf15 PE=4 SV=1;tr|A0A1U9X7F1|A0A1U9X7F1_HUMAN	12	1	1	1	1	1	0	1	1	1	1	1	0	1	1	1	0	1	1	1	1	1	0	1	1	1	0	1	1	1	1	1	0	1	3.5	3.5	3.5	32.993	314	314;325;325;325;325;325;325;325;325;325;325;325	4.5	1
B0YJ88;A0A2R8Y5S7;P35241;P35241-5;A0A2R8Y7M3;B7Z2S7;P35241-4;Q6PKD3;Q05CU6;P35241-3;P35241-2;A0A2R8Y5P0;E9PNV3;Q9NST9;A0A2R8Y4H6	B0YJ88;A0A2R8Y5S7;P35241;P35241-5;A0A2R8Y7M3;B7Z2S7;P35241-4;Q6PKD3;Q05CU6	13;13;13;13;12;10;10;9;9;4;4;3;3;1;1	5;5;5;5;4;4;4;1;1;2;4;1;1;1;1	5;5;5;5;4;4;4;1;1;2;4;1;1;1;1	Radixin	RDX	tr|B0YJ88|B0YJ88_HUMAN Radixin OS=Homo sapiens OX=9606 GN=RDX PE=2 SV=1;tr|A0A2R8Y5S7|A0A2R8Y5S7_HUMAN Radixin OS=Homo sapiens OX=9606 GN=RDX PE=1 SV=1;sp|P35241|RADI_HUMAN Radixin OS=Homo sapiens OX=9606 GN=RDX PE=1 SV=1;sp|P35241-5|RADI_HUMAN Isoform 5 o	15	13	5	5	2	7	5	12	3	10	5	10	5	5	0	3	0	5	0	4	1	4	0	1	0	3	0	5	0	4	1	4	0	1	19.6	8.7	8.7	68.563	583	583;590;583;604;534;447;447;339;342;200;257;115;148;117;152	2.89	4
A0A2R8Y623;P62081;B5MCP9	A0A2R8Y623;P62081;B5MCP9	2;2;1	2;2;1	2;2;1	40S ribosomal protein S7	RPS7	tr|A0A2R8Y623|A0A2R8Y623_HUMAN 40S ribosomal protein S7 (Fragment) OS=Homo sapiens OX=9606 GN=RPS7 PE=1 SV=1;sp|P62081|RS7_HUMAN Small ribosomal subunit protein eS7 OS=Homo sapiens OX=9606 GN=RPS7 PE=1 SV=1;tr|B5MCP9|B5MCP9_HUMAN 40S ribosomal protein S7 O	3	2	2	2	0	2	0	0	0	0	0	0	0	0	0	2	0	0	0	0	0	0	0	0	0	2	0	0	0	0	0	0	0	0	10.1	10.1	10.1	19.405	169	169;194;187	3
E9PLR0;E9PLE9;A0A2R8Y6G7;E9PKG6;Q2L696;P80303-2;P80303;E9PJP3;A7LNF5;E9PM22	E9PLR0;E9PLE9;A0A2R8Y6G7;E9PKG6;Q2L696;P80303-2;P80303;E9PJP3;A7LNF5;E9PM22	2;2;2;2;2;2;2;1;1;1	2;2;2;2;2;2;2;1;1;1	2;2;2;2;2;2;2;1;1;1	Nucleobindin-2;Nesfatin-1	NUCB2;Nucb2	tr|E9PLR0|E9PLR0_HUMAN Nucleobindin 2 (Fragment) OS=Homo sapiens OX=9606 GN=NUCB2 PE=1 SV=1;tr|E9PLE9|E9PLE9_HUMAN Nucleobindin 2 (Fragment) OS=Homo sapiens OX=9606 GN=NUCB2 PE=1 SV=1;tr|A0A2R8Y6G7|A0A2R8Y6G7_HUMAN Nucleobindin 2 OS=Homo sapiens OX=9606 GN	10	2	2	2	0	2	0	0	0	2	0	2	0	0	0	2	0	0	0	2	0	2	0	0	0	2	0	0	0	2	0	2	0	0	10.8	10.8	10.8	23.186	195	195;198;231;338;390;420;420;69;69;90	2	2
P62263;A0A2R8Y811;E5RH77	P62263;A0A2R8Y811;E5RH77	2;2;1	2;2;1	2;2;1	40S ribosomal protein S14	RPS14	sp|P62263|RS14_HUMAN Small ribosomal subunit protein uS11 OS=Homo sapiens OX=9606 GN=RPS14 PE=1 SV=3;tr|A0A2R8Y811|A0A2R8Y811_HUMAN Ribosomal protein S14 (Fragment) OS=Homo sapiens OX=9606 GN=RPS14 PE=1 SV=1;tr|E5RH77|E5RH77_HUMAN Ribosomal protein S14 OS=	3	2	2	2	1	2	1	2	1	1	1	1	1	0	1	2	1	2	1	1	1	1	1	0	1	2	1	2	1	1	1	1	1	0	15.9	15.9	15.9	16.273	151	151;150;134	5.18	1
E9PNW4;A0A2U3TZL5;Q6FHM9;P13987;P13987-2;A0A3Q8TLE1;A0A3G2LMK5;A0A3G2LMK3;A0A3G2LMJ8;H0YET2;A0A3G2LMK2	E9PNW4;A0A2U3TZL5;Q6FHM9;P13987;P13987-2;A0A3Q8TLE1;A0A3G2LMK5;A0A3G2LMK3;A0A3G2LMJ8;H0YET2	4;4;4;4;4;3;3;3;3;2;1	4;4;4;4;4;3;3;3;3;2;1	4;4;4;4;4;3;3;3;3;2;1	CD59 glycoprotein	CD59	tr|E9PNW4|E9PNW4_HUMAN UPAR/Ly6 domain-containing protein OS=Homo sapiens OX=9606 PE=1 SV=1;tr|A0A2U3TZL5|A0A2U3TZL5_HUMAN CD59 molecule (CD59 blood group) (Fragment) OS=Homo sapiens OX=9606 GN=CD59 PE=1 SV=1;tr|Q6FHM9|Q6FHM9_HUMAN CD59 antigen, complement	11	4	4	4	4	4	4	4	4	4	1	3	1	2	4	4	4	4	4	4	1	3	1	2	4	4	4	4	4	4	1	3	1	2	29.6	29.6	29.6	11.985	108	108;120;128;128;130;71;71;71;71;52;71	5.1	4
A0A3S6RJA0;A0A3S6RH00;A0A5A4LIN2;A0A858B8L5;A0A2U7N6X0;A0A678ZEY2;A0A678ZF08;A0A678ZF02;A0A678ZEZ9;A0A678ZEZ8;A0A678ZEZ2;A0A678ZEZ1;A0A678ZEY8;A0A180H729;A0A678ZF13;A0A678ZHB3;A0A678ZEX9;A0A678ZEX3;A0A678ZEW9;A0A678ZEW8;A0A678ZEW4;A0A678ZEV9;A0A678ZF49;A0A5A4LIV1;A0A678ZF10;A0A678ZF18;A0A5H2UUD4;A0A678ZF28;A0A678ZEP4;A0A678ZEL3;V5TFD7;A0A678ZFP0;A0A678ZFP6;A0A678ZFP7;A0A5P8NFK8;A0A678ZFQ2;A0A678Z…	A0A3S6RJA0;A0A3S6RH00;A0A5A4LIN2;A0A858B8L5;A0A2U7N6X0;A0A678ZEY2;A0A678ZF08;A0A678ZF02;A0A678ZEZ9;A0A678ZEZ8;A0A678ZEZ2;A0A678ZEZ1;A0A678ZEY8;A0A180H729;A0A678ZF13;A0A678ZHB3;A0A678ZEX9;A0A678ZEX3;A0A678ZEW9;A0A678ZEW8;A0A678ZEW4;A0A678ZEV9;A0A678ZF49;A0	2;2;2;2;2;1;1;1;1;1;1;1;1;1;1;1;1;1;1;1;1;1;1;1;1;1;1;1;1;1;1;1;1;1;1;1;1;1;1;1;1;1;1;1;1;1;1;1;1;1;1;1;1;1;1;1;1;1;1;1;1;1;1;1;1;1;1;1;1;1;1;1;1;1;1;1;1;1;1;1;1;1;1;1;1;1;1;1;1;1;1;1;1;1;1;1;1;1;1;1;1;1;1;1;1;1;1;1;1;1;1;1;1;1;1;1;1;1;1;1;1;1;1;1;1;1;1;1;1;1;1;1;1;1;1;1;1;1;1;1;1;1;1;1;1;1;1;1;1;1;1;1;1;1;1;1;1;1;1;1;1;1;1;1;1;1;1;1;1;1;1;1;1;1;1;1;1;1;1;1;1;1;1;1;1;1;1;1;1;1;1;1;1;1;1;1;1;1;1;1…	2;2;2;2;2;1;1;1;1;1;1;1;1;1;1;1;1;1;1;1;1;1;1;1;1;1;1;1;1;1;1;1;1;1;1;1;1;1;1;1;1;1;1;1;1;1;1;1;1;1;1;1;1;1;1;1;1;1;1;1;1;1;1;1;1;1;1;1;1;1;1;1;1;1;1;1;1;1;1;1;1;1;1;1;1;1;1;1;1;1;1;1;1;1;1;1;1;1;1;1;1;1;1;1;1;1;1;1;1;1;1;1;1;1;1;1;1;1;1;1;1;1;1;1;1;1;1;1;1;1;1;1;1;1;1;1;1;1;1;1;1;1;1;1;1;1;1;1;1;1;1;1;1;1;1;1;1;1;1;1;1;1;1;1;1;1;1;1;1;1;1;1;1;1;1;1;1;1;1;1;1;1;1;1;1;1;1;1;1;1;1;1;1;1;1;1;1;1;1;1…	0;0;0;0;0;0;0;0;0;0;0;0;0;0;0;0;0;0;0;0;0;0;0;0;0;0;0;0;0;0;0;0;0;0;0;0;0;0;0;0;0;0;0;0;0;0;0;0;0;0;0;0;0;0;0;0;0;0;0;0;0;0;0;0;0;0;0;0;0;0;0;0;0;0;0;0;0;0;0;0;0;0;0;0;0;0;0;0;0;0;0;0;0;0;0;0;0;0;0;0;0;0;0;0;0;0;0;0;0;0;0;0;0;0;0;0;0;0;0;0;0;0;0;0;0;0;0;0;0;0;0;0;0;0;0;0;0;0;0;0;0;0;0;0;0;0;0;0;0;0;0;0;0;0;0;0;0;0;0;0;0;0;0;0;0;0;0;0;0;0;0;0;0;0;0;0;0;0;0;0;0;0;0;0;0;0;0;0;0;0;0;0;0;0;0;0;0;0;0;0…	HLA class II histocompatibility antigen, DP beta 1 chain	HLA-DPB1;HLA-DQB1;HLA-DRB1;HLA-DR-beta;HLA-DRB1-1113;HLA-DRB3;HLA-C;HLA;HLA-DR15;DRB1;HLA DRB1;HLA-DR;HLA-DRB4;HLA-DQ-beta;HLA-D;HLA-DPB;HLA-DRB5;HLA-DP;HLA-DRB1*11;HLA DRB1 gene;MHC Class II HLA DRB1;MHC class II HLA-DRB1 Exon-2;DRB1*08;HLA-DRB1*1125;DPB1;DRB1*13PL;HLA-DRB;DQB1-02;HLA-DRB1*;HLA-DRB1*1327;MHC DPB1;MHC class II HLA-DRB1*1315;HLA-DR3;HLA-DRB1*1324;HLADRB1;HLA-DRB1-11;HLA-DRB11;HLA-…	tr|A0A3S6RJA0|A0A3S6RJA0_HUMAN MHC class II antigen (Fragment) OS=Homo sapiens OX=9606 GN=HLA-DRB5 PE=4 SV=1;tr|A0A3S6RH00|A0A3S6RH00_HUMAN MHC class II antigen (Fragment) OS=Homo sapiens OX=9606 GN=HLA-DRB5 PE=4 SV=1;tr|A0A5A4LIN2|A0A5A4LIN2_HUMAN MHC cla	6154	2	2	0	0	1	0	2	0	2	0	2	0	0	0	1	0	2	0	2	0	2	0	0	0	0	0	0	0	0	0	0	0	0	21.3	21.3	0	10.847	89	89;89;183;89;89;181;181;181;181;181;181;181;181;53;181;181;181;181;181;181;181;181;181;181;181;181;181;181;181;181;181;181;181;181;181;181;181;181;181;181;181;181;181;181;181;181;181;181;181;181;181;181;181;181;181;181;181;181;181;181;181;181;181;181;181;181;181;181;181;181;181;181;181;181;181;181;181;181;181;181;181;181;181;181;181;181;181;181;181;181;181;181;181;181;181;181;181;181;181;181;181;…	2.43	2
Q5UGI6;A0A7I2V5R3;A0A348GSH7;H9KV48;A0A7I2V2D2;E9KL26;A0A384MDV8;E9PGN7;P05155-2;P05155;P05155-3	Q5UGI6;A0A7I2V5R3;A0A348GSH7;H9KV48;A0A7I2V2D2;E9KL26;A0A384MDV8;E9PGN7;P05155-2;P05155;P05155-3	1;1;1;1;1;1;1;1;1;1;1	1;1;1;1;1;1;1;1;1;1;1	1;1;1;1;1;1;1;1;1;1;1	Plasma protease C1 inhibitor	SERPING1	tr|Q5UGI6|Q5UGI6_HUMAN Serine/cysteine proteinase inhibitor clade G member 1 splice variant 2 (Fragment) OS=Homo sapiens OX=9606 GN=SERPING1 PE=2 SV=1;tr|A0A7I2V5R3|A0A7I2V5R3_HUMAN Serpin family G member 1 OS=Homo sapiens OX=9606 GN=SERPING1 PE=1 SV=1;tr|	11	1	1	1	0	1	0	0	0	0	0	0	0	0	0	1	0	0	0	0	0	0	0	0	0	1	0	0	0	0	0	0	0	0	5.1	5.1	5.1	37.288	333	333;382;448;463;482;500;500;543;448;500;505	3
A0A384MDV6;Q66K79;Q66K79-3;Q66K79-2;B3KXS3	A0A384MDV6;Q66K79;Q66K79-3;Q66K79-2;B3KXS3	8;8;7;7;4	8;8;7;7;4	8;8;7;7;4	Carboxypeptidase Z	CPZ	tr|A0A384MDV6|A0A384MDV6_HUMAN Carboxypeptidase Z, isoform CRA_b OS=Homo sapiens OX=9606 GN=CPZ PE=2 SV=1;sp|Q66K79|CBPZ_HUMAN Carboxypeptidase Z OS=Homo sapiens OX=9606 GN=CPZ PE=1 SV=2;sp|Q66K79-3|CBPZ_HUMAN Isoform 3 of Carboxypeptidase Z OS=Homo sapien	5	8	8	8	0	7	0	1	0	4	0	4	1	2	0	7	0	1	0	4	0	4	1	2	0	7	0	1	0	4	0	4	1	2	18.7	18.7	18.7	73.627	652	652;652;515;641;260	3	4
S4R371;A0A384MDY5;P05413;Q6IBD7;S4R3A2;P02689	S4R371;A0A384MDY5;P05413;Q6IBD7;S4R3A2	11;11;11;10;8;1	11;11;11;10;8;1	11;11;11;10;8;1	Fatty acid-binding protein, heart	FABP3	tr|S4R371|S4R371_HUMAN Fatty acid binding protein 3 (Fragment) OS=Homo sapiens OX=9606 GN=FABP3 PE=1 SV=1;tr|A0A384MDY5|A0A384MDY5_HUMAN Epididymis secretory sperm binding protein OS=Homo sapiens OX=9606 PE=2 SV=1;sp|P05413|FABPH_HUMAN Fatty acid-binding p	6	11	11	11	8	11	6	11	9	11	7	11	6	11	8	11	6	11	9	11	7	11	6	11	8	11	6	11	9	11	7	11	6	11	76.5	76.5	76.5	14.787	132	132;133;133;133;89;132	4.64	18
A0A7I2V5L3;A0A7I2V2L9;Q5QTS3;Q53H34;A0A384ME37;P40429;Q8J015;Q9BSQ6;M0QYS1;Q6NVV1;M0QZU1;A0A096LPE0;Q0VGL3;B4DNC8	A0A7I2V5L3;A0A7I2V2L9;Q5QTS3;Q53H34;A0A384ME37;P40429;Q8J015;Q9BSQ6;M0QYS1;Q6NVV1	3;3;3;3;3;3;2;2;2;2;1;1;1;1	3;3;3;3;3;3;2;2;2;2;1;1;1;1	3;3;3;3;3;3;2;2;2;2;1;1;1;1	60S ribosomal protein L13a;Putative 60S ribosomal protein L13a protein RPL13AP3	RPL13A;RPL13a;RPL13AP3	tr|A0A7I2V5L3|A0A7I2V5L3_HUMAN 60S ribosomal protein L13a OS=Homo sapiens OX=9606 GN=RPL13A PE=1 SV=1;tr|A0A7I2V2L9|A0A7I2V2L9_HUMAN 60S ribosomal protein L13a OS=Homo sapiens OX=9606 GN=RPL13A PE=1 SV=1;tr|Q5QTS3|Q5QTS3_HUMAN 60S ribosomal protein L13a OS	14	3	3	3	0	3	0	3	0	3	0	1	1	1	0	3	0	3	0	3	0	1	1	1	0	3	0	3	0	3	0	1	1	1	18.1	18.1	18.1	21.716	188	188;198;203;203;203;203;142;201;210;102;46;48;142;144	3.58	1
Q59F44;A0A384ME44;P00167-2;P00167-3;P00167	Q59F44;A0A384ME44;P00167-2;P00167-3;P00167	1;1;1;1;1	1;1;1;1;1	1;1;1;1;1	Cytochrome b5	CYB5A	tr|Q59F44|Q59F44_HUMAN Cytochrome b-5 isoform 1 variant (Fragment) OS=Homo sapiens OX=9606 PE=2 SV=1;tr|A0A384ME44|A0A384ME44_HUMAN Epididymis secretory sperm binding protein OS=Homo sapiens OX=9606 PE=2 SV=1;sp|P00167-2|CYB5_HUMAN Isoform 2 of Cytochrome	5	1	1	1	0	0	0	0	0	1	0	0	0	0	0	0	0	0	0	1	0	0	0	0	0	0	0	0	0	1	0	0	0	0	15.9	15.9	15.9	14.572	132	132;134;98;124;134	2
E7ERL0;Q6FHN3;A0A384MTW7;J3KPD9;Q32Q12;P22392;P15531;P15531-2;P22392-2;C9K028;F6XY72;E5RHP0;O60361	E7ERL0;Q6FHN3;A0A384MTW7;J3KPD9;Q32Q12;P22392;P15531;P15531-2;P22392-2;C9K028;F6XY72;E5RHP0;O60361	2;2;2;2;2;2;2;2;2;1;1;1;1	2;2;2;2;2;2;2;2;2;1;1;1;1	2;2;2;2;2;2;2;2;2;1;1;1;1	Nucleoside diphosphate kinase;Nucleoside diphosphate kinase B;Nucleoside diphosphate kinase A;Putative nucleoside diphosphate kinase	NME1;NME2;NME1-NME2;NME2P1	tr|E7ERL0|E7ERL0_HUMAN NME/NM23 nucleoside diphosphate kinase 1 OS=Homo sapiens OX=9606 GN=NME1 PE=1 SV=1;tr|Q6FHN3|Q6FHN3_HUMAN Nucleoside diphosphate kinase OS=Homo sapiens OX=9606 GN=NME2 PE=2 SV=1;tr|A0A384MTW7|A0A384MTW7_HUMAN Nucleoside diphosphate k	13	2	2	2	0	0	0	1	0	2	0	2	0	1	0	0	0	1	0	2	0	2	0	1	0	0	0	1	0	2	0	2	0	1	20.9	20.9	20.9	15.261	139	139;152;152;197;292;152;152;177;267;60;82;82;137	2.5	2
P10909-2;A0A384NKS6;P10909-5;P10909;P10909-6;P10909-4;H0YLK8;E7ERK6;P10909-3;H0YC35;E7ETB4;E5RJZ5;B4DW11;E5RGB0;H0YAS8;E5RH61;E5RG36;Q8IWL5;Q8IWM0;Q6LDQ3	P10909-2;A0A384NKS6;P10909-5;P10909;P10909-6;P10909-4;H0YLK8;E7ERK6;P10909-3;H0YC35;E7ETB4	18;18;18;18;18;18;11;10;9;9;9;7;7;6;6;6;5;4;3;2	18;18;18;18;18;18;11;10;9;9;9;7;7;6;6;6;5;4;3;2	18;18;18;18;18;18;11;10;9;9;9;7;7;6;6;6;5;4;3;2	Clusterin;Clusterin beta chain;Clusterin alpha chain;Clusterin	CLU	sp|P10909-2|CLUS_HUMAN Isoform 2 of Clusterin OS=Homo sapiens OX=9606 GN=CLU;tr|A0A384NKS6|A0A384NKS6_HUMAN Clusterin OS=Homo sapiens OX=9606 PE=2 SV=1;sp|P10909-5|CLUS_HUMAN Isoform 5 of Clusterin OS=Homo sapiens OX=9606 GN=CLU;sp|P10909|CLUS_HUMAN Cluste	20	18	18	18	16	16	14	14	16	17	14	16	11	16	16	16	14	14	16	17	14	16	11	16	16	16	14	14	16	17	14	16	11	16	32.9	32.9	32.9	57.832	501	501;501;460;449;429;416;297;204;274;284;271;139;220;129;140;135;82;134;76;66	5.05	28
P17066;Q53FC7;B3KSM6;B2R6X5;A0A384NKX5;P0DMV8-2;A0A0G2JIW1;B4DI54;Q53FA3;B4DWK5;B4DXY3;A0A1U9X7W7;P0DMV9;P0DMV8;Q59EJ3;P34931;P48741;B4DNX1;A0A1U9X7X9;A0A1U9X7X4;B4DI39;A0A1U9X7W4;A8K5I0;B4DFN9;B4E1T6;B2RCQ9;B4DNV4;E9PM13;B4DNT8;V9GZ37;B3KTT5;B4DVU9;B4E1S9;B4E388;B4DHP5	P17066;Q53FC7;B3KSM6;B2R6X5;A0A384NKX5;P0DMV8-2;A0A0G2JIW1;B4DI54;Q53FA3;B4DWK5;B4DXY3;A0A1U9X7W7;P0DMV9;P0DMV8;Q59EJ3;P34931;P48741;B4DNX1;A0A1U9X7X9;A0A1U9X7X4;B4DI39;A0A1U9X7W4;A8K5I0;B4DFN9;B4E1T6;B2RCQ9	3;3;3;3;3;2;2;2;2;2;2;2;2;2;2;2;2;2;2;2;2;2;2;2;2;2;1;1;1;1;1;1;1;1;1	1;1;1;1;1;0;0;0;0;0;0;0;0;0;0;0;1;0;0;0;0;0;0;0;0;0;0;0;0;0;0;0;0;0;0	1;1;1;1;1;0;0;0;0;0;0;0;0;0;0;0;1;0;0;0;0;0;0;0;0;0;0;0;0;0;0;0;0;0;0	Heat shock 70 kDa protein 6;Heat shock 70 kDa protein 1A;Heat shock 70 kDa protein 1B;Heat shock 70 kDa protein 1-like;Putative heat shock 70 kDa protein 7	HSPA6;HSPA1A;HSPA1B;HSPA1L;HSPA7;HEL-S-103	sp|P17066|HSP76_HUMAN Heat shock 70 kDa protein 6 OS=Homo sapiens OX=9606 GN=HSPA6 PE=1 SV=2;tr|Q53FC7|Q53FC7_HUMAN Heat shock 70kDa protein 6 (HSP70B) variant (Fragment) OS=Homo sapiens OX=9606 PE=1 SV=1;tr|B3KSM6|B3KSM6_HUMAN cDNA FLJ36606 fis, clone TR	35	3	1	1	1	3	3	3	0	3	2	3	2	3	1	1	1	1	0	1	1	1	1	1	1	1	1	1	0	1	1	1	1	1	4.8	1.7	1.7	71.027	643	643;643;643;643;643;586;642;705;641;623;532;641;641;641;709;641;367;417;641;641;618;641;641;572;398;641;232;150;617;476;476;544;550;563;619	5.33	1
A0A384NPQ2;Q06830;A0A0A0MSI0;B2R4P2;A0A0A0MRQ5;H7C3T4;V9HW63;Q13162	A0A384NPQ2;Q06830;A0A0A0MSI0;B2R4P2;A0A0A0MRQ5	4;4;3;3;2;1;1;1	4;4;3;3;2;1;1;1	4;4;3;3;2;1;1;1	Peroxiredoxin-1	PRDX1	tr|A0A384NPQ2|A0A384NPQ2_HUMAN Epididymis secretory sperm binding protein OS=Homo sapiens OX=9606 PE=2 SV=1;sp|Q06830|PRDX1_HUMAN Peroxiredoxin-1 OS=Homo sapiens OX=9606 GN=PRDX1 PE=1 SV=1;tr|A0A0A0MSI0|A0A0A0MSI0_HUMAN Peroxiredoxin-1 (Fragment) OS=Homo s	8	4	4	4	0	3	0	0	0	3	0	4	0	1	0	3	0	0	0	3	0	4	0	1	0	3	0	0	0	3	0	4	0	1	24.1	24.1	24.1	22.11	199	199;199;171;199;97;161;271;271	2.18	4
A8K7L9;A0A3B0J271;Q9BXJ1;Q9BXJ1-2	A8K7L9;A0A3B0J271;Q9BXJ1;Q9BXJ1-2	1;1;1;1	1;1;1;1	1;1;1;1	Complement C1q tumor necrosis factor-related protein 1	C1QTNF1	tr|A8K7L9|A8K7L9_HUMAN cDNA FLJ77787 OS=Homo sapiens OX=9606 PE=2 SV=1;tr|A0A3B0J271|A0A3B0J271_HUMAN Adiponectin P OS=Homo sapiens OX=9606 GN=ADIP PE=4 SV=1;sp|Q9BXJ1|C1QT1_HUMAN Complement C1q tumor necrosis factor-related protein 1 OS=Homo sapiens OX=96	4	1	1	1	0	1	0	1	0	1	0	1	0	1	0	1	0	1	0	1	0	1	0	1	0	1	0	1	0	1	0	1	0	1	4.5	4.5	4.5	32.734	291	291;379;281;291	3	1
A0A3B3IST1;B5MD23;O75954	A0A3B3IST1;B5MD23;O75954	2;2;2	2;2;2	2;2;2	Tetraspanin;Tetraspanin-9	TSPAN9	tr|A0A3B3IST1|A0A3B3IST1_HUMAN Tetraspanin 9 (Fragment) OS=Homo sapiens OX=9606 GN=TSPAN9 PE=1 SV=1;tr|B5MD23|B5MD23_HUMAN Tetraspanin OS=Homo sapiens OX=9606 GN=TSPAN9 PE=1 SV=1;sp|O75954|TSN9_HUMAN Tetraspanin-9 OS=Homo sapiens OX=9606 GN=TSPAN9 PE=1 SV=	3	2	2	2	0	1	0	2	0	1	0	1	0	0	0	1	0	2	0	1	0	1	0	0	0	1	0	2	0	1	0	1	0	0	19.8	19.8	19.8	14.846	131	131;271;239	2.8	1
A9LSU1;A0A3B3ISV3;A0A6G9EL94;Q59F15;P02462;A0A0A0U994;A7MBN3;P29400;P29400-2	A9LSU1;A0A3B3ISV3;A0A6G9EL94;Q59F15;P02462;A0A0A0U994;A7MBN3;P29400;P29400-2	2;2;2;2;2;1;1;1;1	2;2;2;2;2;1;1;1;1	2;2;2;2;2;1;1;1;1	Collagen alpha-1(IV) chain;Arresten;Collagen alpha-5(IV) chain	COL4A1;COL4A5	tr|A9LSU1|A9LSU1_HUMAN Type IV collagen alpha 1 (Fragment) OS=Homo sapiens OX=9606 PE=2 SV=1;tr|A0A3B3ISV3|A0A3B3ISV3_HUMAN Collagen type IV alpha 1 chain (Fragment) OS=Homo sapiens OX=9606 GN=COL4A1 PE=1 SV=1;tr|A0A6G9EL94|A0A6G9EL94_HUMAN COL4A1s OS=Homo	9	2	2	2	0	2	0	2	0	1	0	2	0	2	0	2	0	2	0	1	0	2	0	2	0	2	0	2	0	1	0	2	0	2	12.7	12.7	12.7	25.331	229	229;386;553;847;1669;1682;1691;1685;1691	3.11	2
P36871;A0A3B3ITK7;B4DFP1	P36871;A0A3B3ITK7;B4DFP1	2;2;1	2;2;1	2;2;1	Phosphoglucomutase-1	PGM1	sp|P36871|PGM1_HUMAN Phosphoglucomutase-1 OS=Homo sapiens OX=9606 GN=PGM1 PE=1 SV=3;tr|A0A3B3ITK7|A0A3B3ITK7_HUMAN Phosphoglucomutase 1 OS=Homo sapiens OX=9606 GN=PGM1 PE=1 SV=1;tr|B4DFP1|B4DFP1_HUMAN cDNA FLJ51818, highly similar to Phosphoglucomutase-1 O	3	2	2	2	0	2	0	2	0	1	0	1	0	0	0	2	0	2	0	1	0	1	0	0	0	2	0	2	0	1	0	1	0	0	4.3	4.3	4.3	61.448	562	562;584;538	2.83	1
Q1ZYL5;P09493-5;A0A494BZZ2;H0YK48;H0YKJ4;H7BYY1;B7Z596;B7Z722;F5H7S3;D9YZV7;Q59GR8;A0A0S2Z4G6;Q8TCG4;D9YZV4;A0A0K0K1I0;H0YN06;D9YZV5;A0A024R5W6;Q07413;H0YKX5;H0YL42;P09493-2;A0A494C0V8;P09493-10;P09493;P09493-6;P09493-7;P09493-9;P09493-4;P09493-3;Q15657;Q6ZN40;A0A994J554;P09493-8	Q1ZYL5;P09493-5;A0A494BZZ2;H0YK48;H0YKJ4;H7BYY1;B7Z596;B7Z722;F5H7S3;D9YZV7;Q59GR8;A0A0S2Z4G6;Q8TCG4;D9YZV4;A0A0K0K1I0;H0YN06;D9YZV5;A0A024R5W6;Q07413;H0YKX5;H0YL42;P09493-2;A0A494C0V8;P09493-10;P09493;P09493-6;P09493-7;P09493-9;P09493-4;P09493-3;Q15657;Q6ZN40;A0A994J554;P09493-8	2;2;2;2;2;2;2;2;2;2;2;1;1;1;1;1;1;1;1;1;1;1;1;1;1;1;1;1;1;1;1;1;1;1	2;2;2;2;2;2;2;2;2;2;2;1;1;1;1;1;1;1;1;1;1;1;1;1;1;1;1;1;1;1;1;1;1;1	2;2;2;2;2;2;2;2;2;2;2;1;1;1;1;1;1;1;1;1;1;1;1;1;1;1;1;1;1;1;1;1;1;1	Tropomyosin alpha-1 chain	TPM1	tr|Q1ZYL5|Q1ZYL5_HUMAN Tropomyosin 1 alpha variant 6 OS=Homo sapiens OX=9606 PE=2 SV=1;sp|P09493-5|TPM1_HUMAN Isoform 5 of Tropomyosin alpha-1 chain OS=Homo sapiens OX=9606 GN=TPM1;tr|A0A494BZZ2|A0A494BZZ2_HUMAN Tropomyosin 1 OS=Homo sapiens OX=9606 GN=TPM	34	2	2	2	0	1	0	1	0	1	0	2	1	1	0	1	0	1	0	1	0	2	1	1	0	1	0	1	0	1	0	2	1	1	10.6	10.6	10.6	28.508	245	245;245;251;248;248;248;275;248;245;245;303;284;203;284;284;49;284;284;42;142;108;228;155;284;284;284;284;284;284;284;243;326;180;284	3.71	2
A0A4D6DSY5;Q5TZA2-2;Q5TZA2;A1L0S9;A1L0S8;B1AKD8	A0A4D6DSY5;Q5TZA2-2;Q5TZA2;A1L0S9;A1L0S8;B1AKD8	2;2;2;1;1;1	2;2;2;1;1;1	2;2;2;1;1;1	Rootletin	CROCC	tr|A0A4D6DSY5|A0A4D6DSY5_HUMAN Tax1-binding protein 2 isoform 2 OS=Homo sapiens OX=9606 GN=TAX1BP2 PE=2 SV=1;sp|Q5TZA2-2|CROCC_HUMAN Isoform 2 of Rootletin OS=Homo sapiens OX=9606 GN=CROCC;sp|Q5TZA2|CROCC_HUMAN Rootletin OS=Homo sapiens OX=9606 GN=CROCC PE	6	2	2	2	1	2	1	2	1	1	1	1	1	2	1	2	1	2	1	1	1	1	1	2	1	2	1	2	1	1	1	1	1	2	2.3	2.3	2.3	108.58	961	961;1313;2017;1132;1132;1311	5.15	1
A0A5C2H180;A0A5C2FTQ8	A0A5C2H180;A0A5C2FTQ8	2;2	1;1	1;1			tr|A0A5C2H180|A0A5C2H180_HUMAN IG c666_light_IGKV3-20_IGKJ2 (Fragment) OS=Homo sapiens OX=9606 PE=2 SV=1;tr|A0A5C2FTQ8|A0A5C2FTQ8_HUMAN IGL c219_light_IGKV3-20_IGKJ2 (Fragment) OS=Homo sapiens OX=9606 PE=2 SV=1	2	2	1	1	1	2	1	2	0	2	0	2	2	2	1	1	1	1	0	1	0	1	1	1	1	1	1	1	0	1	0	1	1	1	31.5	16.7	16.7	11.714	108	108;108	5.18	1
A0A5C2FVP9;A0A5C2G8B9;A0A5C2GC49	A0A5C2FVP9;A0A5C2G8B9;A0A5C2GC49	1;1;1	1;1;1	1;1;1			tr|A0A5C2FVP9|A0A5C2FVP9_HUMAN IGL c160_light_IGKV3-20_IGKJ5 (Fragment) OS=Homo sapiens OX=9606 PE=2 SV=1;tr|A0A5C2G8B9|A0A5C2G8B9_HUMAN IGL c46_light_IGKV3-20_IGKJ1 (Fragment) OS=Homo sapiens OX=9606 PE=2 SV=1;tr|A0A5C2GC49|A0A5C2GC49_HUMAN IGH + IGL c153	3	1	1	1	0	1	0	0	0	0	0	0	0	1	0	1	0	0	0	0	0	0	0	1	0	1	0	0	0	0	0	0	0	1	14.8	14.8	14.8	11.531	108	108;108;109	4.33
A0A5C2FXQ6	A0A5C2FXQ6	2	1	1			tr|A0A5C2FXQ6|A0A5C2FXQ6_HUMAN IGL c405_light_IGKV3-11_IGKJ4 (Fragment) OS=Homo sapiens OX=9606 PE=2 SV=1	1	2	1	1	1	1	1	2	1	1	1	0	1	2	0	0	0	1	0	1	0	0	0	1	0	0	0	1	0	1	0	0	0	1	25.2	16.8	16.8	11.566	107	107	3.67
A0A5C2FYF1;A0A5C2G943	A0A5C2FYF1;A0A5C2G943	2;2	2;2	1;1			tr|A0A5C2FYF1|A0A5C2FYF1_HUMAN IGL c1196_light_IGKV1-5_IGKJ1 (Fragment) OS=Homo sapiens OX=9606 PE=2 SV=1;tr|A0A5C2G943|A0A5C2G943_HUMAN IGL c560_light_IGKV1-5_IGKJ3 (Fragment) OS=Homo sapiens OX=9606 PE=2 SV=1	2	2	2	1	0	2	0	2	0	2	0	0	0	1	0	2	0	2	0	2	0	0	0	1	0	1	0	1	0	1	0	0	0	1	27.1	27.1	16.8	11.704	107	107;108	3.42
A0A5C2GHK5;A0A5C2G1W3;A0A5C2FZ29;A0A5C2FYL2	A0A5C2GHK5;A0A5C2G1W3;A0A5C2FZ29;A0A5C2FYL2	1;1;1;1	1;1;1;1	1;1;1;1			tr|A0A5C2GHK5|A0A5C2GHK5_HUMAN IG c672_light_IGKV1-16_IGKJ4 (Fragment) OS=Homo sapiens OX=9606 PE=2 SV=1;tr|A0A5C2G1W3|A0A5C2G1W3_HUMAN IGL c3261_light_IGKV1-39_IGKJ1 (Fragment) OS=Homo sapiens OX=9606 PE=2 SV=1;tr|A0A5C2FZ29|A0A5C2FZ29_HUMAN IGL c2162_lig	4	1	1	1	0	1	0	0	0	0	0	1	0	0	0	1	0	0	0	0	0	1	0	0	0	1	0	0	0	0	0	1	0	0	16.8	16.8	16.8	11.496	107	107;107;107;107	2	1
A0A5C2G131;A0A5C2G2N4;A0A5C2G6I4	A0A5C2G131;A0A5C2G2N4;A0A5C2G6I4	2;2;1	1;1;1	1;1;1			tr|A0A5C2G131|A0A5C2G131_HUMAN IGL c2859_light_IGKV3-11_IGKJ5 (Fragment) OS=Homo sapiens OX=9606 PE=2 SV=1;tr|A0A5C2G2N4|A0A5C2G2N4_HUMAN IGL c3412_light_IGKV3-11_IGKJ4 (Fragment) OS=Homo sapiens OX=9606 PE=2 SV=1;tr|A0A5C2G6I4|A0A5C2G6I4_HUMAN IGL c2033_l	3	2	1	1	1	2	1	2	1	0	1	1	1	2	0	1	0	1	0	0	0	1	0	1	0	1	0	1	0	0	0	1	0	1	25.2	16.8	16.8	11.75	107	107;109;109	3.25	1
A0A5C2G176	A0A5C2G176	1	1	1			tr|A0A5C2G176|A0A5C2G176_HUMAN IGL c1227_light_IGKV3-11_IGKJ3 (Fragment) OS=Homo sapiens OX=9606 PE=2 SV=1	1	1	1	1	0	0	0	1	0	0	0	0	0	0	0	0	0	1	0	0	0	0	0	0	0	0	0	1	0	0	0	0	0	0	16.7	16.7	16.7	11.814	108	108	4
A0A5C2G1N5;A0A5C2FUJ9	A0A5C2G1N5;A0A5C2FUJ9	2;1	2;1	1;1			tr|A0A5C2G1N5|A0A5C2G1N5_HUMAN IGL c1855_light_IGKV3-15_IGKJ4 (Fragment) OS=Homo sapiens OX=9606 PE=2 SV=1;tr|A0A5C2FUJ9|A0A5C2FUJ9_HUMAN IGL c678_light_IGKV3-20_IGKJ2 (Fragment) OS=Homo sapiens OX=9606 PE=2 SV=1	2	2	2	1	1	2	0	2	0	1	0	1	1	2	1	2	0	2	0	1	0	1	1	2	1	1	0	1	0	0	0	0	1	1	25	25	8.3	11.637	108	108;108	4.5	1
A0A5C2G345;A0A5C2GHY2;A0A5C2GDB6;A0A5C2G3R1;A0A5C2GB88;A0A5C2GTS6;A0A5C2GTT8;A0A5C2GQL1;A0A5C2GRD9;A0A5C2GRF3;A0A5C2GRQ4;A0A5C2GSF5;A0A5C2GSG8;A0A5C2GSK3;A0A5C2GMK4;A0A5C2GT49;A0A5C2GTH9;A0A5C2GUE7;A0A5C2GTK3;A0A5C2GU82;A0A5C2GTW1;A0A5C2GTL0;A0A5C2G210;A0A5C2GV42;A0A5C2GMC4;A0A5C2H0I3;A0A5C2GY79;A0A5C2GYY5;A0A5C2GZ94;A0A5C2GZA8;A0A5C2GZX8;A0A5C2H024;A0A5C2GLM9;A0A5C2GUS6;A0A5C2GUR9;A0A5C2H3K5;A0A…	A0A5C2G345;A0A5C2GHY2;A0A5C2GDB6;A0A5C2G3R1;A0A5C2GB88;A0A5C2GTS6;A0A5C2GTT8;A0A5C2GQL1;A0A5C2GRD9;A0A5C2GRF3;A0A5C2GRQ4;A0A5C2GSF5;A0A5C2GSG8;A0A5C2GSK3;A0A5C2GMK4;A0A5C2GT49;A0A5C2GTH9;A0A5C2GUE7;A0A5C2GTK3;A0A5C2GU82;A0A5C2GTW1;A0A5C2GTL0;A0A5C2G210;A0A5C2GV42;A0A5C2GMC4;A0A5C2H0I3;A0A5C2GY79;A0A5C2GYY5;A0A5C2GZ94;A0A5C2GZA8;A0A5C2GZX8;A0A5C2H024;A0A5C2GLM9;A0A5C2GUS6;A0A5C2GUR9;A0A5C2H3K5;A0A…	2;2;2;2;2;1;1;1;1;1;1;1;1;1;1;1;1;1;1;1;1;1;1;1;1;1;1;1;1;1;1;1;1;1;1;1;1;1;1;1;1;1;1;1;1;1;1;1;1;1;1;1;1;1;1;1;1;1;1;1;1;1;1;1;1;1;1;1;1;1;1;1;1;1;1;1;1;1;1;1;1;1;1;1;1;1;1;1;1;1;1;1;1;1;1;1;1;1;1;1;1;1;1;1;1;1;1;1;1;1;1;1;1;1;1;1;1;1;1;1;1;1;1;1;1;1;1;1;1;1;1;1;1;1;1;1;1;1;1;1;1;1;1;1;1;1;1;1;1;1;1;1;1;1;1;1;1;1;1;1;1;1;1;1;1;1;1;1;1;1;1;1;1;1;1;1;1;1;1;1;1;1;1;1;1;1;1;1;1;1;1;1;1;1;1;1;1;1;1;1…	1;1;1;1;1;0;0;0;0;0;0;0;0;0;0;0;0;0;0;0;0;0;0;0;0;0;0;0;0;0;0;0;0;0;0;0;0;0;0;0;0;0;0;0;0;0;0;0;0;0;0;0;0;0;0;0;0;0;0;0;0;0;0;0;0;0;0;0;0;0;0;0;0;0;0;0;0;0;0;0;0;0;0;0;0;0;0;0;0;0;0;0;0;0;0;0;0;0;0;0;0;0;0;0;0;0;0;0;0;0;0;0;0;0;0;0;0;0;0;0;0;0;0;0;0;0;0;0;0;0;0;0;0;0;0;0;0;0;0;0;0;0;0;0;0;0;0;0;0;0;0;0;0;0;0;0;0;0;0;0;0;0;0;0;0;0;0;0;0;0;0;0;0;0;0;0;0;0;0;0;0;0;0;0;0;0;0;0;0;0;0;0;0;0;0;0;0;0;0;0…	0;0;0;0;0;0;0;0;0;0;0;0;0;0;0;0;0;0;0;0;0;0;0;0;0;0;0;0;0;0;0;0;0;0;0;0;0;0;0;0;0;0;0;0;0;0;0;0;0;0;0;0;0;0;0;0;0;0;0;0;0;0;0;0;0;0;0;0;0;0;0;0;0;0;0;0;0;0;0;0;0;0;0;0;0;0;0;0;0;0;0;0;0;0;0;0;0;0;0;0;0;0;0;0;0;0;0;0;0;0;0;0;0;0;0;0;0;0;0;0;0;0;0;0;0;0;0;0;0;0;0;0;0;0;0;0;0;0;0;0;0;0;0;0;0;0;0;0;0;0;0;0;0;0;0;0;0;0;0;0;0;0;0;0;0;0;0;0;0;0;0;0;0;0;0;0;0;0;0;0;0;0;0;0;0;0;0;0;0;0;0;0;0;0;0;0;0;0;0;0…			tr|A0A5C2G345|A0A5C2G345_HUMAN IGL c3698_light_IGKV3-15_IGKJ1 (Fragment) OS=Homo sapiens OX=9606 PE=2 SV=1;tr|A0A5C2GHY2|A0A5C2GHY2_HUMAN IG c257_light_IGKV3-15_IGKJ2 (Fragment) OS=Homo sapiens OX=9606 PE=2 SV=1;tr|A0A5C2GDB6|A0A5C2GDB6_HUMAN IGH + IGL c46	322	2	1	0	0	2	0	2	0	2	0	2	0	2	0	1	0	1	0	1	0	1	0	1	0	0	0	0	0	0	0	0	0	0	28.7	12	0	11.589	108	108;108;107;109;108;108;108;108;108;108;108;108;108;108;108;108;108;108;108;108;108;108;103;108;108;108;108;108;108;108;108;108;108;108;108;108;108;108;108;108;108;108;108;108;108;108;108;108;108;108;108;108;108;108;108;108;108;108;108;108;108;108;108;108;108;108;108;108;108;108;108;108;108;108;108;108;108;108;108;108;108;108;108;109;109;109;109;109;109;109;109;109;109;109;109;109;109;109;109;109…	3	1
A0A5C2GCU9;A0A5C2GBT2	A0A5C2GCU9;A0A5C2GBT2	1;1	1;1	1;1			tr|A0A5C2GCU9|A0A5C2GCU9_HUMAN IGL c481_light_IGKV1D-39_IGKJ1 (Fragment) OS=Homo sapiens OX=9606 PE=2 SV=1;tr|A0A5C2GBT2|A0A5C2GBT2_HUMAN IGH + IGL c565_light_IGKV1-39_IGKJ2 (Fragment) OS=Homo sapiens OX=9606 PE=2 SV=1	2	1	1	1	0	1	0	0	0	0	0	0	0	0	0	1	0	0	0	0	0	0	0	0	0	1	0	0	0	0	0	0	0	0	16.8	16.8	16.8	11.688	107	107;107	3
A0A5C2GVQ1;A0A5C2GJU6;A0A5C2GP90;A0A5C2GLU4;A0A5C2GP22;A0A5C2GNY3;A0A5C2GVD5;A0A5C2GP02;A0A5C2GJW3;A0A7S5C2X9;A0A5C2GVU0;A0A5C2GF19;A0A7S5C377;A0A5C2GP76;A0A5C2GNC3;A0A7S5EXH0;A0A5C2GP04;A0A5C2GKF6;A0A5C2GL77;A0A5C2GLV3;A0A5C2GJV5;A0A5C2GEP5;A0A5C2GUQ4;A0A7S5C2X0;A0A5C2GFE5;A0A5C2GTA5;A0A5C2GNB9;A0A5C2GHW9;A0A5C2GHY4;A0A5C2GKL4;A0A7S5BXB3;A0A5C2GFF3;A0A7S5BYD8;A0A5C2GGE1;A0A5C2GHE6;A0A5C2GDU6;A0A…	A0A5C2GVQ1;A0A5C2GJU6;A0A5C2GP90;A0A5C2GLU4;A0A5C2GP22;A0A5C2GNY3;A0A5C2GVD5;A0A5C2GP02;A0A5C2GJW3;A0A7S5C2X9;A0A5C2GVU0;A0A5C2GF19;A0A7S5C377;A0A5C2GP76;A0A5C2GNC3;A0A7S5EXH0;A0A5C2GP04;A0A5C2GKF6;A0A5C2GL77;A0A5C2GLV3;A0A5C2GJV5;A0A5C2GEP5;A0A5C2GUQ4;A0A7S5C2X0;A0A5C2GFE5;A0A5C2GTA5;A0A5C2GNB9;A0A5C2GHW9;A0A5C2GHY4;A0A5C2GKL4;A0A7S5BXB3;A0A5C2GFF3;A0A7S5BYD8;A0A5C2GGE1;A0A5C2GHE6;A0A5C2GDU6;A0A…	2;2;2;2;2;2;2;2;2;2;2;2;2;2;2;2;2;2;2;2;1;1;1;1;1;1;1;1;1;1;1;1;1;1;1;1;1;1;1;1;1;1;1;1;1;1;1;1;1	1;1;1;1;1;1;1;1;1;1;1;1;1;1;1;1;1;1;1;1;1;1;1;1;1;1;1;1;1;1;1;1;1;1;1;1;1;1;1;1;1;1;1;1;1;1;1;1;1	1;1;1;1;1;1;1;1;1;1;1;1;1;1;1;1;1;1;1;1;1;1;1;1;1;1;1;1;1;1;1;1;1;1;1;1;1;1;1;1;1;1;1;1;1;1;1;1;1			tr|A0A5C2GVQ1|A0A5C2GVQ1_HUMAN IG c627_heavy_IGHV3-7_IGHD6-6_IGHJ6 (Fragment) OS=Homo sapiens OX=9606 PE=2 SV=1;tr|A0A5C2GJU6|A0A5C2GJU6_HUMAN IG c473_heavy_IGHV3-7_IGHD5-12_IGHJ3 (Fragment) OS=Homo sapiens OX=9606 PE=2 SV=1;tr|A0A5C2GP90|A0A5C2GP90_HUMAN	49	2	1	1	0	2	0	1	0	2	0	0	0	1	0	1	0	1	0	1	0	0	0	0	0	1	0	1	0	1	0	0	0	0	20.5	12.1	12.1	14.68	132	132;121;129;127;127;126;125;124;124;123;123;123;122;121;121;122;120;120;120;120;125;118;126;126;118;120;117;127;127;127;128;117;129;126;119;125;119;120;123;123;123;117;120;122;122;122;120;120;115	3
A0A5C2GIQ7	A0A5C2GIQ7	1	1	1			tr|A0A5C2GIQ7|A0A5C2GIQ7_HUMAN IG c885_light_IGLV1-47_IGLJ3 (Fragment) OS=Homo sapiens OX=9606 PE=2 SV=1	1	1	1	1	0	1	0	1	0	1	0	1	1	1	0	1	0	1	0	1	0	1	1	1	0	1	0	1	0	1	0	1	1	1	11.8	11.8	11.8	11.559	110	110	4.17	1
A0A5C2GLT5;A0A2U8J8D8;A0A7S5EWS0;A0A7U3M556;A0A7S5EUS5;A0A7S5EUZ2;A0A7S5EY49;A0A7S5C582;A0A7S5EVL0;A0A5C2GTB9;A0A7S5EZ01;A0A5C2G973;A0A7S5EWE7;A0A5C2GF14;A0A7S5EVB0;A0A5C2GE60;A0A7S5EVM3;A0A5C2GD52;A0A5C2GHS4;A0A5C2GB66;A0A5C2GM22;A0A7S5EW70;A0A7S5C1T2;A0A7S5EWV6;A0A5C2G9A7;A0A5C2GA55;A0A7S5C3D6;A0A5C2GCZ4;A0A5C2GD23;A0A5C2GD78;A0A7S5C2K4;A0A5C2GEA5;A0A7S5C3J9;A0A5C2GEV9;A0A5C2GLG7;A0A5C2GN51;A0A…	A0A5C2GLT5;A0A2U8J8D8;A0A7S5EWS0;A0A7U3M556;A0A7S5EUS5;A0A7S5EUZ2;A0A7S5EY49;A0A7S5C582;A0A7S5EVL0;A0A5C2GTB9;A0A7S5EZ01;A0A5C2G973;A0A7S5EWE7;A0A5C2GF14;A0A7S5EVB0;A0A5C2GE60;A0A7S5EVM3;A0A5C2GD52;A0A5C2GHS4;A0A5C2GB66;A0A5C2GM22;A0A7S5EW70;A0A7S5C1T2;A0A7S5EWV6;A0A5C2G9A7;A0A5C2GA55;A0A7S5C3D6;A0A5C2GCZ4;A0A5C2GD23;A0A5C2GD78;A0A7S5C2K4;A0A5C2GEA5;A0A7S5C3J9;A0A5C2GEV9;A0A5C2GLG7;A0A5C2GN51;A0A…	2;1;1;1;1;1;1;1;1;1;1;1;1;1;1;1;1;1;1;1;1;1;1;1;1;1;1;1;1;1;1;1;1;1;1;1;1;1;1;1;1;1;1;1;1;1;1;1;1;1;1;1;1;1;1;1;1;1;1;1;1;1;1;1;1;1;1;1;1;1;1;1;1;1;1;1;1;1;1;1;1;1;1;1;1;1;1;1;1;1;1;1;1;1;1;1;1;1;1;1;1;1;1;1;1;1;1;1;1;1;1;1;1;1;1;1;1;1;1;1;1;1;1;1;1;1;1;1;1;1;1;1;1;1;1;1;1;1;1;1;1;1;1;1;1;1;1;1;1;1;1;1;1;1;1;1;1;1;1;1;1;1;1;1;1;1;1;1;1;1;1;1;1;1;1;1;1;1;1;1;1;1;1;1;1;1;1;1;1;1;1;1;1;1;1;1;1;1;1;1…	2;1;1;1;1;1;1;1;1;1;1;1;1;1;1;1;1;1;1;1;1;1;1;1;1;1;1;1;1;1;1;1;1;1;1;1;1;1;1;1;1;1;1;1;1;1;1;1;1;1;1;1;1;1;1;1;1;1;1;1;1;1;1;1;1;1;1;1;1;1;1;1;1;1;1;1;1;1;1;1;1;1;1;1;1;1;1;1;1;1;1;1;1;1;1;1;1;1;1;1;1;1;1;1;1;1;1;1;1;1;1;1;1;1;1;1;1;1;1;1;1;1;1;1;1;1;1;1;1;1;1;1;1;1;1;1;1;1;1;1;1;1;1;1;1;1;1;1;1;1;1;1;1;1;1;1;1;1;1;1;1;1;1;1;1;1;1;1;1;1;1;1;1;1;1;1;1;1;1;1;1;1;1;1;1;1;1;1;1;1;1;1;1;1;1;1;1;1;1;1…	0;0;0;0;0;0;0;0;0;0;0;0;0;0;0;0;0;0;0;0;0;0;0;0;0;0;0;0;0;0;0;0;0;0;0;0;0;0;0;0;0;0;0;0;0;0;0;0;0;0;0;0;0;0;0;0;0;0;0;0;0;0;0;0;0;0;0;0;0;0;0;0;0;0;0;0;0;0;0;0;0;0;0;0;0;0;0;0;0;0;0;0;0;0;0;0;0;0;0;0;0;0;0;0;0;0;0;0;0;0;0;0;0;0;0;0;0;0;0;0;0;0;0;0;0;0;0;0;0;0;0;0;0;0;0;0;0;0;0;0;0;0;0;0;0;0;0;0;0;0;0;0;0;0;0;0;0;0;0;0;0;0;0;0;0;0;0;0;0;0;0;0;0;0;0;0;0;0;0;0;0;0;0;0;0;0;0;0;0;0;0;0;0;0;0;0;0;0;0;0…	Ig heavy chain V-I region V35	IGHV1-18;scFv	tr|A0A5C2GLT5|A0A5C2GLT5_HUMAN IG c1145_heavy_IGHV1-18_IGHD3-22_IGHJ6 (Fragment) OS=Homo sapiens OX=9606 PE=2 SV=1;tr|A0A2U8J8D8|A0A2U8J8D8_HUMAN Ig heavy chain variable region (Fragment) OS=Homo sapiens OX=9606 GN=IgH PE=2 SV=1;tr|A0A7S5EWS0|A0A7S5EWS0_HU	695	2	2	0	1	2	0	1	1	2	0	1	1	2	1	2	0	1	1	2	0	1	1	2	0	0	0	0	0	0	0	0	0	0	18.5	18.5	0	13.601	124	124;79;124;124;124;124;124;125;125;125;124;124;124;125;125;125;125;125;125;125;125;124;125;124;124;124;124;124;124;124;124;124;124;124;124;124;124;124;124;124;124;124;125;125;126;125;126;125;125;125;125;125;125;125;125;125;125;125;125;125;125;125;126;126;125;125;125;125;125;125;125;125;125;125;125;125;125;125;125;125;125;125;125;125;125;125;124;124;123;123;123;123;123;123;123;123;123;123;123;123;…	4.55	1
A0A5C2GLZ3	A0A5C2GLZ3	1	1	1			tr|A0A5C2GLZ3|A0A5C2GLZ3_HUMAN IG c1022_heavy_IGHV1-2_IGHD3-16_IGHJ6 (Fragment) OS=Homo sapiens OX=9606 PE=2 SV=1	1	1	1	1	0	1	0	1	0	0	0	0	0	0	0	1	0	1	0	0	0	0	0	0	0	1	0	1	0	0	0	0	0	0	9.7	9.7	9.7	13.791	124	124	3.5
A0A5C2GS91	A0A5C2GS91	1	1	1			tr|A0A5C2GS91|A0A5C2GS91_HUMAN IG c1793_heavy_IGHV5-51_IGHD4-17_IGHJ4 (Fragment) OS=Homo sapiens OX=9606 PE=2 SV=1	1	1	1	1	0	1	0	0	0	0	0	0	0	0	0	1	0	0	0	0	0	0	0	0	0	1	0	0	0	0	0	0	0	0	10	10	10	13.17	120	120	3
A0A5C2GYK2;A2N0T4;A0A5C2GND2;A0A5C2GT74;A0A7S5C4A6;A0A7S5C374;A0A5C2GL88;A0A7S5BZQ0;A0A5C2GPF0;A0A7S5EXT2;A0A7S5EW37;A0A5C2GL83;A0A5C2GGL0;A0A120HG39;A0A5C2GHR6;A0A5C2GL70;A0A5C2GPL2;A0A5C2GJ99;A0A7S5EWW9;A0A5C2GSU7;A2N0U3;A0A5C2GR46;A0A5C2GIK3;A0A5C2GQF1;A0A5C2GNC2;A0A5C2GL18;A0A7S5C2F9;A0A7S5BY38;A0A7S5C0M8;A0A5C2GJ07;A0A7S5C4H8;A0A5C2GGG0;A0A5C2GGV7;A0A5C2GHS1;A0A7S5C488;A0A7S5C2P4;A0A7S5C2V7;…	A0A5C2GYK2;A2N0T4;A0A5C2GND2;A0A5C2GT74;A0A7S5C4A6;A0A7S5C374;A0A5C2GL88;A0A7S5BZQ0;A0A5C2GPF0;A0A7S5EXT2;A0A7S5EW37;A0A5C2GL83;A0A5C2GGL0;A0A120HG39;A0A5C2GHR6;A0A5C2GL70;A0A5C2GPL2;A0A5C2GJ99;A0A7S5EWW9;A0A5C2GSU7;A2N0U3;A0A5C2GR46;A0A5C2GIK3;A0A5C2GQF1;A0A5C2GNC2;A0A5C2GL18;A0A7S5C2F9;A0A7S5BY38;A0A7S5C0M8;A0A5C2GJ07;A0A7S5C4H8;A0A5C2GGG0;A0A5C2GGV7;A0A5C2GHS1;A0A7S5C488;A0A7S5C2P4;A0A7S5C2V7;…	2;1;1;1;1;1;1;1;1;1;1;1;1;1;1;1;1;1;1;1;1;1;1;1;1;1;1;1;1;1;1;1;1;1;1;1;1;1;1;1;1;1;1;1;1;1;1;1;1;1;1;1;1;1;1;1;1;1;1;1;1;1;1;1;1;1;1;1;1;1;1;1;1;1	1;0;0;0;0;0;0;0;0;0;0;0;0;0;0;0;0;0;0;0;0;0;0;0;0;0;0;0;0;0;0;0;0;0;0;0;0;0;0;0;0;0;0;0;0;0;0;0;0;0;0;0;0;0;0;0;0;0;0;0;0;0;0;0;0;0;0;0;0;0;0;0;0;0	0;0;0;0;0;0;0;0;0;0;0;0;0;0;0;0;0;0;0;0;0;0;0;0;0;0;0;0;0;0;0;0;0;0;0;0;0;0;0;0;0;0;0;0;0;0;0;0;0;0;0;0;0;0;0;0;0;0;0;0;0;0;0;0;0;0;0;0;0;0;0;0;0;0		VH6DJ;IGHV6-1	tr|A0A5C2GYK2|A0A5C2GYK2_HUMAN IG c1707_heavy_IGHV3-15_IGHD1-7_IGHJ5 (Fragment) OS=Homo sapiens OX=9606 PE=2 SV=1;tr|A2N0T4|A2N0T4_HUMAN VH6DJ protein (Fragment) OS=Homo sapiens OX=9606 GN=VH6DJ PE=2 SV=1;tr|A0A5C2GND2|A0A5C2GND2_HUMAN IG c30_heavy_IGHV6-1	74	2	1	0	0	2	0	2	0	2	0	2	2	2	0	1	0	1	0	1	0	1	1	1	0	0	0	0	0	0	0	0	0	0	21.5	15.7	0	13.203	121	121;95;127;127;126;126;126;126;126;125;125;125;125;124;124;124;124;127;127;123;96;134;131;130;130;130;129;128;129;129;129;129;129;128;128;129;128;123;120;123;123;119;119;119;118;118;116;116;116;115;115;114;114;114;114;96;120;127;122;122;123;122;122;122;122;122;120;120;122;122;122;121;121;134	3.89	1
A0A5E4;Q7Z2U7;Q8TCJ5;Q6PJR7;P0DOY2;P0DOY3;S6BAP8;S6C4Q9;P0CF74;A0M8Q6;A0A5H1ZRQ7;A0A5C2GVD1;A0A5C2GWC0;A0A5C2H155;A0A5C2H0K2;A0A5C2GWJ4;A0A075B6I0;A0A5C2GWL0;A0A5C2GWE5;A0A5C2GWI3;A0A5C2GJX6;A0A5C2GV40;A0A5C2GU70;A0A5C2GJL0;A0A5C2GNP8;A0A5C2H1K1;A0A5C2GKZ6;A0A5C2GTL7;Q5NV62;A0A5C2H228;A0A5C2GRL6;A0A5C2G1P2;A0A5C2GGR1;A0A5C2FZZ1;A0A5C2H3L8;A0A5C2G4M5;A0A5C2G224;A0A5C2G6M5;A0A5C2FY00;A0A5C2FZD1;A0A…	A0A5E4;Q7Z2U7;Q8TCJ5;Q6PJR7;P0DOY2;P0DOY3;S6BAP8;S6C4Q9	8;6;6;6;6;6;5;4;3;2;2;1;1;1;1;1;1;1;1;1;1;1;1;1;1;1;1;1;1;1;1;1;1;1;1;1;1;1;1;1;1;1;1;1;1;1;1;1;1;1	2;0;0;0;0;0;1;1;0;0;0;1;1;1;1;1;1;1;1;1;1;1;1;1;1;1;1;1;1;1;1;1;1;1;1;1;1;1;1;1;1;1;1;1;1;1;1;1;1;1	1;0;0;0;0;0;0;0;0;0;0;1;1;1;1;1;1;1;1;1;1;1;1;1;1;1;1;1;1;1;1;1;1;1;1;1;1;1;1;1;1;1;1;1;1;1;1;1;1;1	Beta-2-microglobulin	DKFZp667J0810;IGL@	tr|A0A5E4|A0A5E4_HUMAN Ig-like domain-containing protein OS=Homo sapiens OX=9606 PE=2 SV=1;tr|Q7Z2U7|Q7Z2U7_HUMAN Ig-like domain-containing protein OS=Homo sapiens OX=9606 PE=2 SV=1;tr|Q8TCJ5|Q8TCJ5_HUMAN Uncharacterized protein DKFZp667J0810 (Fragment) OS	50	8	2	1	6	8	6	8	6	8	6	6	5	8	1	2	1	2	1	2	1	1	0	2	0	1	0	1	0	1	0	0	0	1	44.3	7.2	3.8	24.746	235	235;234;106;139;106;106;217;217;106;106;106;111;110;110;110;110;122;111;110;110;110;110;110;111;110;110;110;110;99;110;110;110;109;110;110;110;110;110;110;110;110;110;110;110;110;110;110;110;110;110	4.54	1
Q5U077;A0A5F9ZHM4;P07195;F5H793;C9J7H8;A8MW50;A0A3B3IS95	Q5U077;A0A5F9ZHM4;P07195;F5H793;C9J7H8;A8MW50;A0A3B3IS95	3;3;3;2;2;2;2	3;3;3;2;2;2;2	3;3;3;2;2;2;2	L-lactate dehydrogenase;L-lactate dehydrogenase B chain	LDHB	tr|Q5U077|Q5U077_HUMAN L-lactate dehydrogenase OS=Homo sapiens OX=9606 GN=HEL-S-281 PE=2 SV=1;tr|A0A5F9ZHM4|A0A5F9ZHM4_HUMAN L-lactate dehydrogenase OS=Homo sapiens OX=9606 GN=LDHB PE=1 SV=1;sp|P07195|LDHB_HUMAN L-lactate dehydrogenase B chain OS=Homo sapi	7	3	3	3	0	2	0	2	1	3	0	2	0	0	0	2	0	2	1	3	0	2	0	0	0	2	0	2	1	3	0	2	0	0	11.7	11.7	11.7	36.638	334	334;341;334;102;136;232;281	2.9	2
B4DXN3;A0A6Q8PF35;F8VUA2;F8VVT7;A0A6Q8PG85;F5H875;Q9HD42;A0A6Q8PGM8;A0A6Q8PFX8;A0A6Q8PHU0;A0A6Q8PFF9	B4DXN3;A0A6Q8PF35;F8VUA2;F8VVT7;A0A6Q8PG85;F5H875;Q9HD42;A0A6Q8PGM8;A0A6Q8PFX8;A0A6Q8PHU0;A0A6Q8PFF9	2;2;2;2;2;2;2;1;1;1;1	2;2;2;2;2;2;2;1;1;1;1	2;2;2;2;2;2;2;1;1;1;1	Charged multivesicular body protein 1a	CHMP1A	tr|B4DXN3|B4DXN3_HUMAN cDNA FLJ57657, highly similar to Charged multivesicular body protein 1a OS=Homo sapiens OX=9606 PE=2 SV=1;tr|A0A6Q8PF35|A0A6Q8PF35_HUMAN Charged multivesicular body protein 1A OS=Homo sapiens OX=9606 GN=CHMP1A PE=1 SV=1;tr|F8VUA2|F8V	11	2	2	2	0	1	0	1	0	1	0	1	0	0	0	1	0	1	0	1	0	1	0	0	0	1	0	1	0	1	0	1	0	0	12.4	12.4	12.4	15.301	137	137;154;181;187;199;253;196;113;132;147;383	2.5	1
A0A6Q8PFE7;A0A6Q8PF43;A0A6Q8PHJ6;A0A6Q8PHA6;A0A6Q8PH65;A0A6Q8PGY2;A0A6Q8PFK8;V9HW43;A0A6Q8PGK1;P04792;A0A8E9ZUD7;A0A8E9ZT92;B4DL87	A0A6Q8PFE7;A0A6Q8PF43;A0A6Q8PHJ6;A0A6Q8PHA6;A0A6Q8PH65;A0A6Q8PGY2;A0A6Q8PFK8;V9HW43;A0A6Q8PGK1;P04792;A0A8E9ZUD7;A0A8E9ZT92;B4DL87	2;2;2;2;2;2;2;2;2;2;1;1;1	2;2;2;2;2;2;2;2;2;2;1;1;1	2;2;2;2;2;2;2;2;2;2;1;1;1	Heat shock protein beta-1	HEL-S-102;HSPB1	tr|A0A6Q8PFE7|A0A6Q8PFE7_HUMAN Heat shock protein family B (small) member 1 OS=Homo sapiens OX=9606 GN=HSPB1 PE=1 SV=1;tr|A0A6Q8PF43|A0A6Q8PF43_HUMAN Heat shock protein family B (small) member 1 OS=Homo sapiens OX=9606 GN=HSPB1 PE=1 SV=1;tr|A0A6Q8PHJ6|A0A6	13	2	2	2	0	1	0	2	0	1	0	1	0	2	0	1	0	2	0	1	0	1	0	2	0	1	0	2	0	1	0	1	0	2	19.7	19.7	19.7	13.827	122	122;141;143;157;162;174;198;205;215;205;56;63;170	3.43	1
A0A7I2S2S9;Q9HAV0;H7C5J5;A0A6Q8PFW8;A0A6Q8PG88;A0A6Q8PFE0;A0A6Q8PFV8;A8K3F6;C9JD14;B4DLV5	A0A7I2S2S9;Q9HAV0;H7C5J5;A0A6Q8PFW8;A0A6Q8PG88;A0A6Q8PFE0;A0A6Q8PFV8;A8K3F6	6;6;5;5;5;5;5;5;2;2	1;1;1;1;1;1;1;1;0;1	1;1;1;1;1;1;1;1;0;1	Guanine nucleotide-binding protein subunit beta-4	GNB4	tr|A0A7I2S2S9|A0A7I2S2S9_HUMAN G protein subunit beta 4 OS=Homo sapiens OX=9606 GN=GNB4 PE=1 SV=1;sp|Q9HAV0|GBB4_HUMAN Guanine nucleotide-binding protein subunit beta-4 OS=Homo sapiens OX=9606 GN=GNB4 PE=1 SV=3;tr|H7C5J5|H7C5J5_HUMAN G protein subunit beta	10	6	1	1	0	5	1	6	2	6	1	5	2	3	0	1	0	1	0	1	0	1	0	0	0	1	0	1	0	1	0	1	0	0	19.3	3.7	3.7	36.18	327	327;340;242;245;304;306;322;340;79;153	2.5	1
J3QR09;J3KTE4;Q53G49;A0A7I2YQG2;P84098;A0A7I2V638;A0A7I2V4U6;A0A7I2V2L0;A0A7I2V512;Q8IWR8	J3QR09;J3KTE4;Q53G49;A0A7I2YQG2;P84098;A0A7I2V638;A0A7I2V4U6;A0A7I2V2L0;A0A7I2V512;Q8IWR8	3;3;3;3;3;2;2;2;2;2	3;3;3;3;3;2;2;2;2;2	3;3;3;3;3;2;2;2;2;2	Ribosomal protein L19;60S ribosomal protein L19	RPL19	tr|J3QR09|J3QR09_HUMAN Ribosomal protein L19 OS=Homo sapiens OX=9606 GN=RPL19 PE=1 SV=1;tr|J3KTE4|J3KTE4_HUMAN Ribosomal protein L19 OS=Homo sapiens OX=9606 GN=RPL19 PE=1 SV=1;tr|Q53G49|Q53G49_HUMAN Ribosomal protein L19 (Fragment) OS=Homo sapiens OX=9606	10	3	3	3	2	2	2	2	2	2	2	1	1	1	2	2	2	2	2	2	2	1	1	1	2	2	2	2	2	2	2	1	1	1	17.1	17.1	17.1	23.134	193	193;194;196;216;196;48;95;109;110;173	5.53	1
E5RIP1;E5RJX2;A0A7P0S5H5;P60866;P60866-2	E5RIP1;E5RJX2;A0A7P0S5H5;P60866;P60866-2	1;1;1;1;1	1;1;1;1;1	1;1;1;1;1	40S ribosomal protein S20	RPS20	tr|E5RIP1|E5RIP1_HUMAN Ribosomal protein S20 OS=Homo sapiens OX=9606 GN=RPS20 PE=1 SV=1;tr|E5RJX2|E5RJX2_HUMAN Ribosomal protein S20 OS=Homo sapiens OX=9606 GN=RPS20 PE=1 SV=1;tr|A0A7P0S5H5|A0A7P0S5H5_HUMAN 40S ribosomal protein S20 (Fragment) OS=Homo sapi	5	1	1	1	0	1	0	0	0	1	0	1	0	1	0	1	0	0	0	1	0	1	0	1	0	1	0	0	0	1	0	1	0	1	23.9	23.9	23.9	5.4292	46	46;61;136;119;142	2.75	1
P08195-4;P08195-5;P08195;P08195-3;P08195-2;A0A7P0Z4P5;A0A7P0TAN7;A0A7P0Z4A0;A0A7P0T9F7;F5GZS6;A0A7P0TBF8;B4E2Z3;F5H056;A0A7P0TAS6;A0A024R599;F5GZI0;A0A7P0T8U7;A0A7P0T8F1;F5H867;A0A7P0TAT7;H0YFS2;H0YH36;A0A7P0T853;B4E3E4;F5H0E2;H0YFX4	P08195-4;P08195-5;P08195;P08195-3;P08195-2;A0A7P0Z4P5;A0A7P0TAN7;A0A7P0Z4A0;A0A7P0T9F7;F5GZS6;A0A7P0TBF8;B4E2Z3;F5H056;A0A7P0TAS6;A0A024R599;F5GZI0;A0A7P0T8U7;A0A7P0T8F1	3;3;3;3;3;3;3;3;3;3;3;3;2;2;2;2;2;2;1;1;1;1;1;1;1;1	3;3;3;3;3;3;3;3;3;3;3;3;2;2;2;2;2;2;1;1;1;1;1;1;1;1	3;3;3;3;3;3;3;3;3;3;3;3;2;2;2;2;2;2;1;1;1;1;1;1;1;1	4F2 cell-surface antigen heavy chain	SLC3A2	sp|P08195-4|4F2_HUMAN Isoform 4 of 4F2 cell-surface antigen heavy chain OS=Homo sapiens OX=9606 GN=SLC3A2;sp|P08195-5|4F2_HUMAN Isoform 5 of 4F2 cell-surface antigen heavy chain OS=Homo sapiens OX=9606 GN=SLC3A2;sp|P08195|4F2_HUMAN 4F2 cell-surface antigen	26	3	3	3	0	0	0	2	0	0	0	2	0	0	0	0	0	2	0	0	0	2	0	0	0	0	0	2	0	0	0	2	0	0	5.4	5.4	5.4	71.122	661	661;631;630;568;529;654;623;616;603;599;533;511;447;415;398;400;402;398;135;304;247;241;168;153;145;122	2.5	2
A0A7P0TAI0;V9HWB4;P11021;A0A7P0TB36	A0A7P0TAI0;V9HWB4;P11021;A0A7P0TB36	2;2;2;1	2;2;2;1	2;2;2;1	78 kDa glucose-regulated protein	HEL-S-89n;HSPA5	tr|A0A7P0TAI0|A0A7P0TAI0_HUMAN 78 kDa glucose-regulated protein OS=Homo sapiens OX=9606 GN=HSPA5 PE=1 SV=1;tr|V9HWB4|V9HWB4_HUMAN 78 kDa glucose-regulated protein OS=Homo sapiens OX=9606 GN=HEL-S-89n PE=2 SV=1;sp|P11021|BIP_HUMAN Endoplasmic reticulum chap	4	2	2	2	0	0	0	0	0	1	0	2	0	0	0	0	0	0	0	1	0	2	0	0	0	0	0	0	0	1	0	2	0	0	3.1	3.1	3.1	68.091	616	616;654;654;623	1.33	2
A0A7S5BYB3;A0A7S5EXC7	A0A7S5BYB3;A0A7S5EXC7	1;1	1;1	1;1			tr|A0A7S5BYB3|A0A7S5BYB3_HUMAN IGH c457_heavy_IGHV3-23_IGHD6-13_IGHJ4 (Fragment) OS=Homo sapiens OX=9606 PE=2 SV=1;tr|A0A7S5EXC7|A0A7S5EXC7_HUMAN IGH c1488_heavy_IGHV3-23_IGHD6-13_IGHJ4 (Fragment) OS=Homo sapiens OX=9606 PE=2 SV=1	2	1	1	1	0	0	0	0	0	0	0	1	0	0	0	0	0	0	0	0	0	1	0	0	0	0	0	0	0	0	0	1	0	0	16.2	16.2	16.2	12.813	117	117;126	1	1
A0A7S5C2D5;A0A0B4J2B5;A0A5C2GFN7;A0A5C2GPT5;A0A5C2GNJ3;A0A5C2GP54;A0A5C2GPV7;A0A5C2GSM4;A0A5C2GQY9;A0A7S5C2B5;A0A7S5C1L9;A0A7S5C0Y7;A0A5C2GRZ7;A0A5C2GV90;A0A5C2GER9;A0A5C2GHW0;A0A7S5C3R3;A0A1W6IYJ3;A0A7S5BY32;A0A5C2GRT6;A0A5C2GF64;A0A5C2GE10;A0A5C2GHI3;A0A7S5EY24;A0A7U3R849;A0A7T0LNJ8;A0A7S5EWC0;A0A5C2GKP5;A0A7T0PYQ9;A0A5C2GWZ7;A0A7S5C6B8;A0A5C2GIL6;A0A5C2GP40;A0A5C2GHD5;A0A5C2GLJ9;A0A7S5EYZ4;A0A…	A0A7S5C2D5;A0A0B4J2B5;A0A5C2GFN7;A0A5C2GPT5;A0A5C2GNJ3;A0A5C2GP54;A0A5C2GPV7;A0A5C2GSM4;A0A5C2GQY9;A0A7S5C2B5;A0A7S5C1L9;A0A7S5C0Y7;A0A5C2GRZ7;A0A5C2GV90;A0A5C2GER9;A0A5C2GHW0;A0A7S5C3R3;A0A1W6IYJ3;A0A7S5BY32;A0A5C2GRT6;A0A5C2GF64;A0A5C2GE10;A0A5C2GHI3;A0A7S5EY24;A0A7U3R849;A0A7T0LNJ8;A0A7S5EWC0;A0A5C2GKP5;A0A7T0PYQ9;A0A5C2GWZ7;A0A7S5C6B8;A0A5C2GIL6;A0A5C2GP40;A0A5C2GHD5;A0A5C2GLJ9;A0A7S5EYZ4;A0A…	2;1;1;1;1;1;1;1;1;1;1;1;1;1;1;1;1;1;1;1;1;1;1;1;1;1;1;1;1;1;1;1;1;1;1;1;1;1;1;1;1;1;1;1;1;1;1;1;1;1;1;1;1;1;1;1;1;1;1;1;1;1;1;1;1;1;1;1;1;1;1;1;1;1;1;1;1;1;1;1;1;1;1;1;1;1;1;1;1;1;1;1;1;1;1;1;1;1;1;1;1;1;1;1;1;1;1;1;1;1;1;1;1;1;1;1;1;1;1;1;1;1;1;1;1;1;1;1;1;1;1;1;1;1;1;1;1;1;1;1;1;1;1;1;1;1;1;1;1;1;1;1;1;1;1;1;1;1;1;1;1;1;1;1;1;1;1;1;1;1;1;1;1;1;1;1;1;1;1;1;1;1;1;1;1;1;1;1;1;1;1;1;1;1;1;1;1;1;1;1…	2;1;1;1;1;1;1;1;1;1;1;1;1;1;1;1;1;1;1;1;1;1;1;1;1;1;1;1;1;1;1;1;1;1;1;1;1;1;1;1;1;1;1;1;1;1;1;1;1;1;1;1;1;1;1;1;1;1;1;1;1;1;1;1;1;1;1;1;1;1;1;1;1;1;1;1;1;1;1;1;1;1;1;1;1;1;1;1;1;1;1;1;1;1;1;1;1;1;1;1;1;1;1;1;1;1;1;1;1;1;1;1;1;1;1;1;1;1;1;1;1;1;1;1;1;1;1;1;1;1;1;1;1;1;1;1;1;1;1;1;1;1;1;1;1;1;1;1;1;1;1;1;1;1;1;1;1;1;1;1;1;1;1;1;1;1;1;1;1;1;1;1;1;1;1;1;1;1;1;1;1;1;1;1;1;1;1;1;1;1;1;1;1;1;1;1;1;1;1;1…	0;0;0;0;0;0;0;0;0;0;0;0;0;0;0;0;0;0;0;0;0;0;0;0;0;0;0;0;0;0;0;0;0;0;0;0;0;0;0;0;0;0;0;0;0;0;0;0;0;0;0;0;0;0;0;0;0;0;0;0;0;0;0;0;0;0;0;0;0;0;0;0;0;0;0;0;0;0;0;0;0;0;0;0;0;0;0;0;0;0;0;0;0;0;0;0;0;0;0;0;0;0;0;0;0;0;0;0;0;0;0;0;0;0;0;0;0;0;0;0;0;0;0;0;0;0;0;0;0;0;0;0;0;0;0;0;0;0;0;0;0;0;0;0;0;0;0;0;0;0;0;0;0;0;0;0;0;0;0;0;0;0;0;0;0;0;0;0;0;0;0;0;0;0;0;0;0;0;0;0;0;0;0;0;0;0;0;0;0;0;0;0;0;0;0;0;0;0;0;0…		IGHV3OR16-9	tr|A0A7S5C2D5|A0A7S5C2D5_HUMAN IGH c2090_heavy_IGHV3-72_IGHD3-22_IGHJ3 (Fragment) OS=Homo sapiens OX=9606 PE=2 SV=1;tr|A0A0B4J2B5|A0A0B4J2B5_HUMAN Immunoglobulin heavy variable 3/OR16-9 (non-functional) (Fragment) OS=Homo sapiens OX=9606 GN=IGHV3OR16-9 PE=	206	2	2	0	0	2	0	2	0	2	0	2	2	2	0	2	0	2	0	2	0	2	2	2	0	0	0	0	0	0	0	0	0	0	20.5	20.5	0	13.744	127	127;98;124;124;124;124;124;124;124;124;124;124;124;124;124;124;124;124;124;124;125;125;125;125;125;126;123;125;123;123;123;123;123;123;123;123;123;123;123;124;124;125;123;123;123;124;124;124;124;124;124;125;125;117;128;127;131;127;127;127;127;127;127;128;128;128;113;127;128;129;129;129;129;129;129;129;130;127;125;126;126;126;126;125;126;126;126;126;126;126;126;126;126;128;126;126;126;126;126;126;…	3.93	2
A0A7S5C300	A0A7S5C300	1	1	1			tr|A0A7S5C300|A0A7S5C300_HUMAN IGH c2420_heavy_IGHV3-43_IGHD5-12_IGHJ1 (Fragment) OS=Homo sapiens OX=9606 PE=2 SV=1	1	1	1	1	0	0	0	1	0	1	0	1	1	1	0	0	0	1	0	1	0	1	1	1	0	0	0	1	0	1	0	1	1	1	15.6	15.6	15.6	13.396	122	122	4.4	1
A0A8V8TKR9;V9HWC0;P26038;Q6PJT4;B7Z4C7;V9GZ54	A0A8V8TKR9;V9HWC0;P26038;Q6PJT4	14;14;14;8;4;2	7;7;7;1;2;1	7;7;7;1;2;1	Moesin	HEL70;MSN	tr|A0A8V8TKR9|A0A8V8TKR9_HUMAN Moesin OS=Homo sapiens OX=9606 GN=MSN PE=1 SV=1;tr|V9HWC0|V9HWC0_HUMAN Epididymis luminal protein 70 OS=Homo sapiens OX=9606 GN=HEL70 PE=2 SV=1;sp|P26038|MOES_HUMAN Moesin OS=Homo sapiens OX=9606 GN=MSN PE=1 SV=3;tr|Q6PJT4|Q6	6	14	7	7	2	6	4	8	4	11	4	11	4	3	0	2	0	2	1	6	0	6	0	0	0	2	0	2	1	6	0	6	0	0	19.1	9.4	9.4	66.605	566	566;577;577;329;204;103	2.29	6
A0A8V8TPQ3;A0A8V8TNU4;Q5VX52-2;Q5VX52-4;Q5VX52	A0A8V8TPQ3;A0A8V8TNU4;Q5VX52-2;Q5VX52-4;Q5VX52	1;1;1;1;1	1;1;1;1;1	1;1;1;1;1	Spermatogenesis-associated protein 1	SPATA1	tr|A0A8V8TPQ3|A0A8V8TPQ3_HUMAN Spermatogenesis associated 1 OS=Homo sapiens OX=9606 GN=SPATA1 PE=4 SV=1;tr|A0A8V8TNU4|A0A8V8TNU4_HUMAN Spermatogenesis associated 1 OS=Homo sapiens OX=9606 GN=SPATA1 PE=4 SV=1;sp|Q5VX52-2|SPAT1_HUMAN Isoform 2 of Spermatogen	5	1	1	1	0	1	0	0	0	0	0	1	0	1	0	1	0	0	0	0	0	1	0	1	0	1	0	0	0	0	0	1	0	1	3.5	3.5	3.5	25.353	228	228;440;284;358;459	3	1
A0A8Z5AA41;A0A8Z5ABK9;S4R3V8;Q86X29-6;Q86X29-5;Q86X29-4;Q86X29;A0A8Z5DL71;Q9BWS2;Q86X29-3;Q86X29-2	A0A8Z5AA41;A0A8Z5ABK9;S4R3V8;Q86X29-6;Q86X29-5;Q86X29-4;Q86X29;A0A8Z5DL71;Q9BWS2;Q86X29-3;Q86X29-2	4;4;4;4;4;4;4;3;3;3;2	4;4;4;4;4;4;4;3;3;3;2	4;4;4;4;4;4;4;3;3;3;2	Lipolysis-stimulated lipoprotein receptor	LSR	tr|A0A8Z5AA41|A0A8Z5AA41_HUMAN Lipolysis stimulated lipoprotein receptor OS=Homo sapiens OX=9606 GN=LSR PE=1 SV=1;tr|A0A8Z5ABK9|A0A8Z5ABK9_HUMAN Lipolysis stimulated lipoprotein receptor OS=Homo sapiens OX=9606 GN=LSR PE=1 SV=1;tr|S4R3V8|S4R3V8_HUMAN Lipol	11	4	4	4	0	2	0	1	0	2	0	4	0	2	0	2	0	1	0	2	0	4	0	2	0	2	0	1	0	2	0	4	0	2	9.9	9.9	9.9	58.789	533	533;582;601;493;581;630;649;581;582;629;591	2.55	4
C9JXB8;A0A994J4A5;C9JNW5;V9HW01;P83731	C9JXB8;A0A994J4A5;C9JNW5;V9HW01;P83731	1;1;1;1;1	1;1;1;1;1	1;1;1;1;1	60S ribosomal protein L24	RPL24;HEL-S-310	tr|C9JXB8|C9JXB8_HUMAN Ribosomal protein L24 OS=Homo sapiens OX=9606 GN=RPL24 PE=1 SV=1;tr|A0A994J4A5|A0A994J4A5_HUMAN Ribosomal protein L24 OS=Homo sapiens OX=9606 GN=RPL24 PE=1 SV=1;tr|C9JNW5|C9JNW5_HUMAN Ribosomal protein L24 OS=Homo sapiens OX=9606 GN=	5	1	1	1	0	1	0	1	0	1	0	0	0	0	0	1	0	1	0	1	0	0	0	0	0	1	0	1	0	1	0	0	0	0	10.7	10.7	10.7	14.369	121	121;135;150;157;157	3
A4D2P1;A4D2P0;A0A994J6T1;P63000;P63000-2;A4D2P2;A0A024R9T5;P60763;A0A024R1P2;P15153;J3KSC4;J3QLK0;B1AH77;B1AH78;B1AH80	A4D2P1;A4D2P0;A0A994J6T1;P63000;P63000-2;A4D2P2;A0A024R9T5;P60763;A0A024R1P2;P15153	6;6;6;6;6;5;4;4;3;3;2;2;2;2;2	6;6;6;6;6;5;4;4;3;3;2;2;2;2;2	5;5;5;5;5;5;4;3;2;2;2;2;2;1;2	Ras-related C3 botulinum toxin substrate 1;Ras-related C3 botulinum toxin substrate 3;Ras-related C3 botulinum toxin substrate 2	RAC1;hCG_20693;RAC3;RAC2	tr|A4D2P1|A4D2P1_HUMAN Ras-related C3 botulinum toxin substrate 1 (Rho family, small GTP binding protein Rac1) OS=Homo sapiens OX=9606 GN=RAC1 PE=2 SV=1;tr|A4D2P0|A4D2P0_HUMAN Ras-related C3 botulinum toxin substrate 1 (Rho family, small GTP binding protei	15	6	6	5	1	4	0	3	1	5	1	2	0	0	1	4	0	3	1	5	1	2	0	0	1	4	0	3	1	4	1	2	0	0	34.4	34.4	28.6	21.45	192	192;211;225;192;211;148;148;192;192;192;130;136;148;166;185	3.35	2
D6RC73;A0N0Q3;Q9NRJ3	D6RC73;A0N0Q3;Q9NRJ3	2;2;2	2;2;2	2;2;2	C-C motif chemokine;C-C motif chemokine 28	CCL28	tr|D6RC73|D6RC73_HUMAN C-C motif chemokine ligand 28 OS=Homo sapiens OX=9606 GN=CCL28 PE=1 SV=1;tr|A0N0Q3|A0N0Q3_HUMAN C-C motif chemokine OS=Homo sapiens OX=9606 GN=CCL28 PE=2 SV=1;sp|Q9NRJ3|CCL28_HUMAN C-C motif chemokine 28 OS=Homo sapiens OX=9606 GN=CC	3	2	2	2	0	2	0	1	0	0	0	0	0	0	0	2	0	1	0	0	0	0	0	0	0	2	0	1	0	0	0	0	0	0	32.5	32.5	32.5	9.2576	80	80;127;127	3.33
I7JB59;A1LUE4;Q9UNQ0-2;Q9UNQ0;I4EPX2;F8S0F7;F8S0F6;F8S0F2;Q8WZ76	I7JB59;A1LUE4;Q9UNQ0-2;Q9UNQ0	6;6;6;6;2;2;2;2;1	6;6;6;6;2;2;2;2;1	6;6;6;6;2;2;2;2;1	ATP-binding cassette sub-family G member 2	ABCG2	tr|I7JB59|I7JB59_HUMAN ABCG2 protein OS=Homo sapiens OX=9606 GN=ABCG2 PE=3 SV=1;tr|A1LUE4|A1LUE4_HUMAN ATP-binding cassette, sub-family G (WHITE), member 2, isoform CRA_a OS=Homo sapiens OX=9606 GN=ABCG2 PE=3 SV=1;sp|Q9UNQ0-2|ABCG2_HUMAN Isoform 2 of Broad	9	6	6	6	1	3	2	4	1	4	1	3	1	3	1	3	2	4	1	4	1	3	1	3	1	3	2	4	1	4	1	3	1	3	11.8	11.8	11.8	72.404	655	655;655;611;655;112;112;112;112;103	4.33	3
P49207;A1LUY1;Q5MK14	P49207;A1LUY1;Q5MK14	2;2;1	2;2;1	2;2;1	60S ribosomal protein L34	RPL34	sp|P49207|RL34_HUMAN Large ribosomal subunit protein eL34 OS=Homo sapiens OX=9606 GN=RPL34 PE=1 SV=3;tr|A1LUY1|A1LUY1_HUMAN 60S ribosomal protein L34 OS=Homo sapiens OX=9606 GN=RPL34 PE=3 SV=1;tr|Q5MK14|Q5MK14_HUMAN 60S ribosomal protein L34 (Fragment) OS=	3	2	2	2	0	2	0	1	0	0	0	0	0	0	0	2	0	1	0	0	0	0	0	0	0	2	0	1	0	0	0	0	0	0	14.5	14.5	14.5	13.293	117	117;117;62	3.33
Q96DV6;A2A3R6;P62753;A2A3R7;D3DRJ7;A2A3R5;Q9BZU1	Q96DV6;A2A3R6;P62753;A2A3R7;D3DRJ7;A2A3R5	4;4;4;3;2;2;1	4;4;4;3;2;2;1	4;4;4;3;2;2;1	40S ribosomal protein S6	RPS6	tr|Q96DV6|Q96DV6_HUMAN 40S ribosomal protein S6 OS=Homo sapiens OX=9606 GN=RPS6 PE=2 SV=1;tr|A2A3R6|A2A3R6_HUMAN 40S ribosomal protein S6 OS=Homo sapiens OX=9606 GN=RPS6 PE=2 SV=1;sp|P62753|RS6_HUMAN Small ribosomal subunit protein eS6 OS=Homo sapiens OX=9	7	4	4	4	1	2	0	2	1	4	0	2	1	1	1	2	0	2	1	4	0	2	1	1	1	2	0	2	1	4	0	2	1	1	18.9	18.9	18.9	28.708	249	249;249;249;91;218;218;79	3.73	2
A2KBB9;A2KBC5;A2KBC1;A2KBC8;A2KBC6;A2KBC7;A2KBC4;A2KBC3;A2KBC2;A2KBC0;A0A7S5EVF0;A0A5C2GFG4;A0A7S5BYQ6;A0A7S5EV20;A0A7S5C1C3;A0A7T0PXW7;A0A5C2GNU0;A0A7S5C4G9;A0A7S5C6L1;A0A5C2GMV0;A0A7S5C761;A0A5C2GE38;A0A7T0LN14;A0A5C2GPK0;A0A7T0PWW7;A0A5C2GNM9;A0A7S5EYM6;A0A5C2GQW9;A0A5C2GQB4;A0A7S5EXY8;A0A5C2GG05;A0A5C2GR17;A0A5C2GNH6;A0A5C2GXP0;A0A5C2GHC1;A0A7S5BYU5;A0A7S5BYY3;A0A5C2GPT0;A0A1L2BU33;A0A7S5EWT8…	A2KBB9;A2KBC5;A2KBC1;A2KBC8;A2KBC6;A2KBC7;A2KBC4;A2KBC3;A2KBC2;A2KBC0;A0A7S5EVF0;A0A5C2GFG4;A0A7S5BYQ6;A0A7S5EV20;A0A7S5C1C3;A0A7T0PXW7;A0A5C2GNU0;A0A7S5C4G9;A0A7S5C6L1;A0A5C2GMV0;A0A7S5C761;A0A5C2GE38;A0A7T0LN14;A0A5C2GPK0;A0A7T0PWW7;A0A5C2GNM9;A0A7S5EYM6;A0A5C2GQW9;A0A5C2GQB4;A0A7S5EXY8;A0A5C2GG05;A0A5C2GR17;A0A5C2GNH6;A0A5C2GXP0;A0A5C2GHC1;A0A7S5BYU5;A0A7S5BYY3;A0A5C2GPT0;A0A1L2BU33;A0A7S5EWT8…	3;3;3;3;3;3;3;3;3;3;2;2;2;2;2;2;2;2;2;2;2;2;2;2;2;2;2;2;2;2;2;2;2;2;2;2;2;2;2;2;2;2;2;2;2;2;2;2;2;2;2;2;2;2;2;2;2;2;2;2;2;2;2;2;2;2;2;2;2;2;2;2;2;2;2;2;2;2;2;2;2;2;2;2;2;2;2;2;2;2;2;2;2;2;2;2;2;2;2;2;2;2;2;2;2;2;2;2;1;1;1;1;1;1;1;1;1;1;1;1;1;1;1;1;1;1;1;1;1;1;1;1;1;1;1;1;1;1;1;1;1;1;1;1;1;1;1;1;1;1;1;1;1;1;1;1;1;1;1;1;1;1;1;1;1;1;1;1;1;1;1;1;1;1;1;1;1;1;1;1;1;1;1;1;1;1;1;1;1;1;1;1;1;1;1;1;1;1;1;1…	2;2;2;2;2;2;2;2;2;2;2;2;2;2;2;2;2;2;2;2;2;2;2;2;2;2;2;2;2;2;2;2;2;2;2;2;2;2;2;2;2;2;2;2;2;2;2;2;2;2;2;2;2;2;2;2;2;2;2;2;2;2;2;2;2;2;2;2;2;2;2;2;2;2;2;2;2;2;2;2;2;2;2;2;2;2;2;2;2;2;2;2;2;2;2;2;2;2;2;2;2;2;2;2;2;2;2;2;1;1;1;1;1;1;1;1;1;1;1;1;1;1;1;1;1;1;1;1;1;1;1;1;1;1;1;1;1;1;1;1;1;1;1;1;1;1;1;1;1;1;1;1;1;1;1;1;1;1;1;1;1;1;1;1;1;1;1;1;1;1;1;1;1;1;1;1;1;1;1;1;1;1;1;1;1;1;1;1;1;1;1;1;1;1;1;1;1;1;1;1…	0;0;0;0;0;0;0;0;0;0;0;0;0;0;0;0;0;0;0;0;0;0;0;0;0;0;0;0;0;0;0;0;0;0;0;0;0;0;0;0;0;0;0;0;0;0;0;0;0;0;0;0;0;0;0;0;0;0;0;0;0;0;0;0;0;0;0;0;0;0;0;0;0;0;0;0;0;0;0;0;0;0;0;0;0;0;0;0;0;0;0;0;0;0;0;0;0;0;0;0;0;0;0;0;0;0;0;0;0;0;0;0;0;0;0;0;0;0;0;0;0;0;0;0;0;0;0;0;0;0;0;0;0;0;0;0;0;0;0;0;0;0;0;0;0;0;0;0;0;0;0;0;0;0;0;0;0;0;0;0;0;0;0;0;0;0;0;0;0;0;0;0;0;0;0;0;0;0;0;0;0;0;0;0;0;0;0;0;0;0;0;0;0;0;0;0;0;0;0;0…		IGHV	tr|A2KBB9|A2KBB9_HUMAN Anti-(ED-B) scFV (Fragment) OS=Homo sapiens OX=9606 PE=2 SV=1;tr|A2KBC5|A2KBC5_HUMAN Anti-HCS scFv (Fragment) OS=Homo sapiens OX=9606 PE=2 SV=1;tr|A2KBC1|A2KBC1_HUMAN Anti-(ED-B) scFV (Fragment) OS=Homo sapiens OX=9606 PE=1 SV=2;tr|A	201	3	2	0	0	3	0	2	0	2	0	1	1	2	0	2	0	1	0	1	0	0	0	1	0	0	0	0	0	0	0	0	0	0	19.3	12.6	0	25.145	238	238;238;236;238;238;238;238;238;238;238;123;125;124;124;124;124;125;125;125;125;125;125;123;125;123;123;125;118;123;123;125;123;123;123;123;123;123;123;123;123;123;125;125;125;125;132;131;131;130;128;128;128;128;128;128;127;127;127;127;127;127;127;127;126;126;126;126;125;125;125;125;122;125;125;123;123;121;120;119;119;119;119;119;119;121;119;120;121;118;121;120;123;120;121;121;121;121;121;119;119…	3.4
A2RRH5	A2RRH5	1	1	1	WD repeat-containing protein 27	WDR27	sp|A2RRH5|WDR27_HUMAN WD repeat-containing protein 27 OS=Homo sapiens OX=9606 GN=WDR27 PE=1 SV=3	1	1	1	1	0	1	0	1	0	1	0	1	1	1	0	1	0	1	0	1	0	1	1	1	0	1	0	1	0	1	0	1	1	1	1.5	1.5	1.5	90.037	827	827	4.17	1
A2VCK8;P62328	A2VCK8;P62328	2;2	2;2	2;2	Thymosin beta-4;Hematopoietic system regulatory peptide	TMSB4X	tr|A2VCK8|A2VCK8_HUMAN Thymosin beta OS=Homo sapiens OX=9606 GN=TMSB4X PE=2 SV=1;sp|P62328|TYB4_HUMAN Thymosin beta-4 OS=Homo sapiens OX=9606 GN=TMSB4X PE=1 SV=2	2	2	2	2	0	0	0	1	0	1	0	2	0	1	0	0	0	1	0	1	0	2	0	1	0	0	0	1	0	1	0	2	0	1	31.8	31.8	31.8	5.0526	44	44;44	2.6	2
A4D125;Q6X4U4;Q6X4U4-2	A4D125;Q6X4U4;Q6X4U4-2	4;4;4	4;4;4	4;4;4	Sclerostin domain-containing protein 1	SOSTDC1	tr|A4D125|A4D125_HUMAN Sclerostin domain containing 1 OS=Homo sapiens OX=9606 GN=SOSTDC1 PE=2 SV=1;sp|Q6X4U4|SOSD1_HUMAN Sclerostin domain-containing protein 1 OS=Homo sapiens OX=9606 GN=SOSTDC1 PE=1 SV=2;sp|Q6X4U4-2|SOSD1_HUMAN Isoform 2 of Sclerostin dom	3	4	4	4	3	4	4	4	4	4	4	4	4	3	3	4	4	4	4	4	4	4	4	3	3	4	4	4	4	4	4	4	4	3	20.4	20.4	20.4	23.306	206	206;206;230	5.45	4
P16671;A4D1B1;D9IX63;D9IX64;E7EU05;B3KUB8;D9IX65;P16671-3;E9PLT1;B7Z6C3;P16671-4;A0A0A1ED81;P16671-2;E7EX47;A0A0G3VR70;E7EWI4;A0A0H3WDH4;E7ERZ9;A0A0G3VQ57;Q9BQA7;E7EVU1;V5M404;A0A0H3WC42;A0A0S2Z452;A0A2D1WBA2;A0A0S2Z3J6;A0A0G3VPD9;A0A0H3WDK6;E9PJX8;A0A516AFI0;E9PC45;A0A0G3VSQ7;Q9BZN1;Q9BZN2;A0A0A1EAI1	P16671;A4D1B1;D9IX63;D9IX64;E7EU05;B3KUB8;D9IX65;P16671-3;E9PLT1;B7Z6C3;P16671-4;A0A0A1ED81	13;13;13;13;13;13;12;12;11;11;11;7;6;4;4;2;2;2;2;2;2;2;2;2;2;2;2;2;2;2;2;1;1;1;1	13;13;13;13;13;13;12;12;11;11;11;7;6;4;4;2;2;2;2;2;2;2;2;2;2;2;2;2;2;2;2;1;1;1;1	13;13;13;13;13;13;12;12;11;11;11;7;6;4;4;2;2;2;2;2;2;2;2;2;2;2;2;2;2;2;2;1;1;1;1	Platelet glycoprotein 4	CD36	sp|P16671|CD36_HUMAN Platelet glycoprotein 4 OS=Homo sapiens OX=9606 GN=CD36 PE=1 SV=2;tr|A4D1B1|A4D1B1_HUMAN CD36 antigen (Collagen type I receptor, thrombospondin receptor) OS=Homo sapiens OX=9606 GN=CD36 PE=2 SV=1;tr|D9IX63|D9IX63_HUMAN Platelet glycopr	35	13	13	13	11	13	12	13	12	13	9	12	9	12	11	13	12	13	12	13	9	12	9	12	11	13	12	13	12	13	9	12	9	12	31.6	31.6	31.6	53.053	472	472;472;472;472;463;472;472;433;396;396;412;127;288;203;102;148;109;143;109;24;99;33;102;100;97;93;103;93;65;61;93;109;31;30;109	5.11	18
A4QPH0;P13866-2;P13866	A4QPH0;P13866-2;P13866	4;4;4	4;4;4	4;4;4	Sodium/glucose cotransporter 1	SLC5A1	tr|A4QPH0|A4QPH0_HUMAN SLC5A1 protein (Fragment) OS=Homo sapiens OX=9606 GN=SLC5A1 PE=2 SV=1;sp|P13866-2|SC5A1_HUMAN Isoform 2 of Sodium/glucose cotransporter 1 OS=Homo sapiens OX=9606 GN=SLC5A1;sp|P13866|SC5A1_HUMAN Sodium/glucose cotransporter 1 OS=Homo	3	4	4	4	0	1	0	3	0	2	0	1	1	1	0	1	0	3	0	2	0	1	1	1	0	1	0	3	0	2	0	1	1	1	7.9	7.9	7.9	74.119	669	669;537;664	3.89	1
B3KTA8;H7C5R1;E9PFZ2;B7Z5Q2;Q1L857;A8K5A4;A5PL27;P00450	B3KTA8;H7C5R1;E9PFZ2;B7Z5Q2;Q1L857;A8K5A4;A5PL27;P00450	1;1;1;1;1;1;1;1	1;1;1;1;1;1;1;1	1;1;1;1;1;1;1;1	Ceruloplasmin	CP	tr|B3KTA8|B3KTA8_HUMAN cDNA FLJ37971 fis, clone CTONG2009958, highly similar to CERULOPLASMIN OS=Homo sapiens OX=9606 PE=2 SV=1;tr|H7C5R1|H7C5R1_HUMAN Ceruloplasmin (Fragment) OS=Homo sapiens OX=9606 GN=CP PE=1 SV=1;tr|E9PFZ2|E9PFZ2_HUMAN Ceruloplasmin OS=	8	1	1	1	0	1	0	0	0	0	0	0	0	0	0	1	0	0	0	0	0	0	0	0	0	1	0	0	0	0	0	0	0	0	1.8	1.8	1.8	89.045	778	778;852;946;946;1006;1065;1065;1065	3
A5YRU7;P15941-13;A0A087WTR1;A5YRV4;Q7Z539;Q7Z538	A5YRU7;P15941-13	4;4;1;1;1;1	1;1;1;1;1;1	1;1;1;1;1;1	Mucin-1;Mucin-1 subunit alpha;Mucin-1 subunit beta	MUC1	tr|A5YRU7|A5YRU7_HUMAN MUC1 isoform T7 OS=Homo sapiens OX=9606 GN=MUC1 PE=2 SV=1;sp|P15941-13|MUC1_HUMAN Isoform M6 of Mucin-1 OS=Homo sapiens OX=9606 GN=MUC1	6	4	1	1	2	4	3	3	2	4	3	4	3	3	0	1	0	0	0	1	0	1	0	0	0	1	0	0	0	1	0	1	0	0	25.1	7.3	7.3	23.465	219	219;198;85;119;128;158	2	1
Q9HC84;A7Y9J9;Q9NYE4	Q9HC84;A7Y9J9;Q9NYE4	3;3;2	3;3;2	3;3;2	Mucin-5B	MUC5B;MUC5AC	sp|Q9HC84|MUC5B_HUMAN Mucin-5B OS=Homo sapiens OX=9606 GN=MUC5B PE=1 SV=3;tr|A7Y9J9|A7Y9J9_HUMAN Mucin 5AC, oligomeric mucus/gel-forming OS=Homo sapiens OX=9606 GN=MUC5AC PE=4 SV=1;tr|Q9NYE4|Q9NYE4_HUMAN Cervical mucin MUC5B (Fragment) OS=Homo sapiens OX=9	3	3	3	3	0	2	0	2	0	2	0	3	0	1	0	2	0	2	0	2	0	3	0	1	0	2	0	2	0	2	0	3	0	1	2.2	2.2	2.2	596.33	5762	5762;6207;716	2.6	3
F8VRK0;Q8N532;F5H5D3;A8JZY9;Q53GA7;B3KT06;B3KPS3;F8VX09;B7Z1K5;F8VVB9;F8VQQ4;B4DN58;F8VS66;F8VRZ4;F8VWV9;P68363-2;Q9BQE3;P68363;Q71U36;Q71U36-2	F8VRK0;Q8N532;F5H5D3;A8JZY9;Q53GA7;B3KT06;B3KPS3;F8VX09;B7Z1K5;F8VVB9;F8VQQ4;B4DN58;F8VS66;F8VRZ4;F8VWV9;P68363-2;Q9BQE3;P68363;Q71U36;Q71U36-2	1;1;1;1;1;1;1;1;1;1;1;1;1;1;1;1;1;1;1;1	1;1;1;1;1;1;1;1;1;1;1;1;1;1;1;1;1;1;1;1	1;1;1;1;1;1;1;1;1;1;1;1;1;1;1;1;1;1;1;1	Tubulin alpha-1B chain;Tubulin alpha-1C chain;Tubulin alpha-1A chain	TUBA1B;TUBA1C;TUBA1A	tr|F8VRK0|F8VRK0_HUMAN Tubulin alpha 1b (Fragment) OS=Homo sapiens OX=9606 GN=TUBA1B PE=1 SV=1;tr|Q8N532|Q8N532_HUMAN TUBA1C protein OS=Homo sapiens OX=9606 GN=TUBA1C PE=2 SV=1;tr|F5H5D3|F5H5D3_HUMAN Tubulin alpha chain OS=Homo sapiens OX=9606 GN=TUBA1C PE	20	1	1	1	0	0	0	0	0	1	0	0	0	0	0	0	0	0	0	1	0	0	0	0	0	0	0	0	0	1	0	0	0	0	30.6	30.6	30.6	5.3188	49	49;325;519;451;449;416;416;75;519;246;219;182;130;112;81;335;449;451;451;416	2
H3BM38;A8K287;O00161;H3BNE1;H3BR18;H3BPJ0;A0A024R9R8;O00161-2;H3BNG6;H3BU94;H3BR99;H3BV99;H3BP15;H3BQY9	H3BM38;A8K287;O00161;H3BNE1;H3BR18;H3BPJ0;A0A024R9R8;O00161-2	5;5;5;4;4;4;4;4;2;2;2;2;2;2	5;5;5;4;4;4;4;4;2;2;2;2;2;2	5;5;5;4;4;4;4;4;2;2;2;2;2;2	Synaptosomal-associated protein;Synaptosomal-associated protein 23	SNAP23	tr|H3BM38|H3BM38_HUMAN Synaptosomal-associated protein (Fragment) OS=Homo sapiens OX=9606 GN=SNAP23 PE=1 SV=1;tr|A8K287|A8K287_HUMAN Synaptosomal-associated protein OS=Homo sapiens OX=9606 GN=SNAP23 PE=2 SV=1;sp|O00161|SNP23_HUMAN Synaptosomal-associated p	14	5	5	5	1	3	1	4	1	4	1	4	1	2	1	3	1	4	1	4	1	4	1	2	1	3	1	4	1	4	1	4	1	2	48.8	48.8	48.8	13.905	125	125;211;211;97;109;127;158;158;44;53;90;142;149;154	3.95	4
A8K3K1;B7Z6P1;P68133;P68032;P63267;P62736;A6NL76;D2JYH4;B3KUD3;Q7Z7J6;B3KW67;A0A804HKV3;Q13707;B4DUI8;B7Z6I1;F6QUT6;F6UVQ4;C9JFL5;B8ZZJ2;F8WB63;P63267-2;B3KPP5;F8WCH0;K4ENJ5;K4EQ44;K4EP00;Q562T0;Q562W2;Q562X0;Q562L3;Q562P8;Q562Q0;Q562T3;Q562Q4;Q562X4;Q562Q8;Q562Q6;Q562R0;Q562R5;Q562X7;Q562Y4;Q562Q2;Q562T4;Q562X1;Q562T6;Q562T8;Q562U0;Q562U1;A0A173GMX0;Q562X2;Q562Q9;Q562R6;Q562T5;Q562X6	A8K3K1;B7Z6P1;P68133;P68032;P63267;P62736;A6NL76;D2JYH4;B3KUD3;Q7Z7J6;B3KW67;A0A804HKV3;Q13707;B4DUI8;B7Z6I1;F6QUT6;F6UVQ4;C9JFL5;B8ZZJ2;F8WB63;P63267-2	13;13;13;13;12;12;12;12;11;11;11;9;9;8;8;8;8;8;8;8;7;3;3;2;2;2;1;1;1;1;1;1;1;1;1;1;1;1;1;1;1;1;1;1;1;1;1;1;1;1;1;1;1;1	1;1;1;1;1;1;1;1;0;1;1;1;1;1;1;1;1;1;1;1;0;0;0;0;0;0;0;0;0;0;0;0;0;0;0;0;0;0;0;0;0;0;0;0;0;0;0;0;0;0;0;0;0;0	1;1;1;1;1;1;1;1;0;1;1;1;1;1;1;1;1;1;1;1;0;0;0;0;0;0;0;0;0;0;0;0;0;0;0;0;0;0;0;0;0;0;0;0;0;0;0;0;0;0;0;0;0;0	Actin, alpha skeletal muscle;Actin, alpha cardiac muscle 1;Actin, gamma-enteric smooth muscle;Actin, aortic smooth muscle	ACTA1;ACTC1;ACTG2;ACTA2	tr|A8K3K1|A8K3K1_HUMAN cDNA FLJ78096, highly similar to Homo sapiens actin, alpha, cardiac muscle (ACTC), mRNA OS=Homo sapiens OX=9606 PE=2 SV=1;tr|B7Z6P1|B7Z6P1_HUMAN cDNA FLJ53662, highly similar to Actin, alpha skeletal muscle OS=Homo sapiens OX=9606 PE	54	13	1	1	11	13	9	13	12	13	10	13	10	12	1	1	1	1	1	1	1	1	1	1	1	1	1	1	1	1	1	1	1	1	31.6	4.2	4.2	42.047	377	377;343;377;377;376;377;351;377;342;254;376;332;330;332;154;151;151;144;119;105;333;186;52;97;97;97;103;103;103;103;103;103;103;103;103;103;103;103;103;103;103;103;103;103;103;103;103;103;63;103;103;103;103;103	5.15	2
P62937;V9HWF5;A8K486;B2RE56;B4DM82;P62937-2;F8WE65;C9J5S7;Q71V99;A0A7I2V5J5;A0A7I2V4V1;A0A075B767;A0A0H2UH34;A0A0B4J2A2;P0DN26;A0A075B759;E5RIZ5;A0A7P0S768;F5H284;Q9Y536	P62937;V9HWF5;A8K486;B2RE56;B4DM82;P62937-2;F8WE65;C9J5S7;Q71V99	8;8;8;6;6;5;5;5;5;2;2;1;1;1;1;1;1;1;1;1	8;8;8;6;6;5;5;5;5;2;2;1;1;1;1;1;1;1;1;1	8;8;8;6;6;5;5;5;5;2;2;1;1;1;1;1;1;1;1;1	Peptidyl-prolyl cis-trans isomerase A;Peptidyl-prolyl cis-trans isomerase A, N-terminally processed;Peptidyl-prolyl cis-trans isomerase	PPIA;HEL-S-69p	sp|P62937|PPIA_HUMAN Peptidyl-prolyl cis-trans isomerase A OS=Homo sapiens OX=9606 GN=PPIA PE=1 SV=2;tr|V9HWF5|V9HWF5_HUMAN Peptidyl-prolyl cis-trans isomerase OS=Homo sapiens OX=9606 GN=HEL-S-69p PE=1 SV=1;tr|A8K486|A8K486_HUMAN Peptidyl-prolyl cis-trans	20	8	8	8	3	7	3	7	4	7	3	6	3	4	3	7	3	7	4	7	3	6	3	4	3	7	3	7	4	7	3	6	3	4	61.8	61.8	61.8	18.012	165	165;165;165;165;129;105;120;121;164;35;60;164;164;164;164;164;58;61;164;164	4.55	7
A8K491;O15232-2;O15232	A8K491;O15232-2;O15232	4;4;4	4;4;4	4;4;4	Matrilin-3	MATN3	tr|A8K491|A8K491_HUMAN cDNA FLJ76037, highly similar to Homo sapiens matrilin 3 (MATN3), mRNA OS=Homo sapiens OX=9606 PE=2 SV=1;sp|O15232-2|MATN3_HUMAN Isoform 2 of Matrilin-3 OS=Homo sapiens OX=9606 GN=MATN3;sp|O15232|MATN3_HUMAN Matrilin-3 OS=Homo sapien	3	4	4	4	0	4	0	3	0	4	0	4	0	2	0	4	0	3	0	4	0	4	0	2	0	4	0	3	0	4	0	4	0	2	11.5	11.5	11.5	52.844	486	486;444;486	2.71	4
Q6NZ55;A8K4C8;P26373;P26373-2;J3QSB4;O60250;J3KS98	Q6NZ55;A8K4C8;P26373;P26373-2;J3QSB4	5;5;5;4;3;1;1	5;5;5;4;3;1;1	5;5;5;4;3;1;1	60S ribosomal protein L13	RPL13	tr|Q6NZ55|Q6NZ55_HUMAN 60S ribosomal protein L13 OS=Homo sapiens OX=9606 GN=RPL13 PE=1 SV=1;tr|A8K4C8|A8K4C8_HUMAN 60S ribosomal protein L13 OS=Homo sapiens OX=9606 GN=RPL13 PE=2 SV=1;sp|P26373|RL13_HUMAN Large ribosomal subunit protein eL13 OS=Homo sapien	7	5	5	5	2	5	2	3	2	5	0	2	2	3	2	5	2	3	2	5	0	2	2	3	2	5	2	3	2	5	0	2	2	3	24.6	24.6	24.6	24.265	211	211;211;211;164;126;65;78	4.69	2
D6RG13;Q6NXR8;A8K4W0;P61247;D6RAT0;B7Z3M5;H0Y8L7;D6RB09;E9PFI5;H0Y9Y4;D6RED7;D6RAS7;D6R9B6;D6RGE0;D6RI02	D6RG13;Q6NXR8;A8K4W0;P61247;D6RAT0;B7Z3M5;H0Y8L7;D6RB09;E9PFI5;H0Y9Y4	5;5;5;5;4;3;3;3;3;3;2;2;2;1;1	5;5;5;5;4;3;3;3;3;3;2;2;2;1;1	5;5;5;5;4;3;3;3;3;3;2;2;2;1;1	40S ribosomal protein S3a	RPS3A	tr|D6RG13|D6RG13_HUMAN Ribosomal protein S3A (Fragment) OS=Homo sapiens OX=9606 GN=RPS3A PE=1 SV=1;tr|Q6NXR8|Q6NXR8_HUMAN 40S ribosomal protein S3a OS=Homo sapiens OX=9606 GN=RPS3A PE=2 SV=1;tr|A8K4W0|A8K4W0_HUMAN 40S ribosomal protein S3a OS=Homo sapiens	15	5	5	5	0	4	0	3	0	4	0	3	0	0	0	4	0	3	0	4	0	3	0	0	0	4	0	3	0	4	0	3	0	0	25.6	25.6	25.6	25.608	223	223;264;264;264;227;175;190;193;205;208;101;125;145;65;95	2.44	4
B4DLP1;A8K5S3;P53990-2;P53990;P53990-4;P53990-5;H3BQF7;H3BMU1;H3BUI0;J3KR23;B4DM80;P53990-3;B4DXC9;P53990-6	B4DLP1;A8K5S3;P53990-2;P53990;P53990-4;P53990-5;H3BQF7;H3BMU1;H3BUI0;J3KR23;B4DM80;P53990-3	3;3;3;3;3;3;2;2;2;2;2;2;1;1	3;3;3;3;3;3;2;2;2;2;2;2;1;1	3;3;3;3;3;3;2;2;2;2;2;2;1;1	IST1 homolog	IST1	tr|B4DLP1|B4DLP1_HUMAN IST1 homolog OS=Homo sapiens OX=9606 PE=2 SV=1;tr|A8K5S3|A8K5S3_HUMAN IST1 homolog OS=Homo sapiens OX=9606 PE=2 SV=1;sp|P53990-2|IST1_HUMAN Isoform 2 of IST1 homolog OS=Homo sapiens OX=9606 GN=IST1;sp|P53990|IST1_HUMAN IST1 homolog O	14	3	3	3	0	3	0	2	0	2	1	2	0	1	0	3	0	2	0	2	1	2	0	1	0	3	0	2	0	2	1	2	0	1	10.7	10.7	10.7	38.798	355	355;364;335;364;366;379;166;206;253;289;293;360;216;218	3.09	2
P62979;P62987;F5H388;F5H747;F5GXK7;J3QKN0;Q5PY61;Q5U5U6;Q96C32;Q96MH4;L8B4I8;L8B196;A8K674;L8B4R0;L8B4J3;L8B4M0;L8B4Z6;P0CG47;B2RDW1;P0CG48;Q3MIH3;J3QTR3;B4DV12;Q5UGI3;F5H265;F5H6Q2;Q5RKT7;J3QS39;F5H2Z3;F5GYU3;Q66K58;Q49A90;Q96H31;A0A248RGE3;Q9UFQ0;M0R1V7;Q59EM9;M0R1M6;F5GZ39;M0R2S1;J3QSA3;Q8WYN9	P62979;P62987;F5H388;F5H747;F5GXK7;J3QKN0;Q5PY61;Q5U5U6;Q96C32;Q96MH4;L8B4I8;L8B196;A8K674;L8B4R0;L8B4J3;L8B4M0;L8B4Z6;P0CG47;B2RDW1;P0CG48;Q3MIH3;J3QTR3;B4DV12;Q5UGI3;F5H265;F5H6Q2;Q5RKT7;J3QS39;F5H2Z3;F5GYU3;Q66K58;Q49A90;Q96H31;A0A248RGE3;Q9UFQ0;M0R1V7;Q59EM9;M0R1M6;F5GZ39;M0R2S1;J3QSA3	5;5;5;5;5;5;5;5;5;5;5;5;5;5;5;5;5;5;5;5;5;5;5;5;5;5;5;5;5;5;4;4;4;4;4;4;4;3;3;3;3;2	5;5;5;5;5;5;5;5;5;5;5;5;5;5;5;5;5;5;5;5;5;5;5;5;5;5;5;5;5;5;4;4;4;4;4;4;4;3;3;3;3;2	5;5;5;5;5;5;5;5;5;5;5;5;5;5;5;5;5;5;5;5;5;5;5;5;5;5;5;5;5;5;4;4;4;4;4;4;4;3;3;3;3;2	Ubiquitin-40S ribosomal protein S27a;Ubiquitin;40S ribosomal protein S27a;Ubiquitin-60S ribosomal protein L40;Ubiquitin;60S ribosomal protein L40;Polyubiquitin-B;Ubiquitin;Polyubiquitin-C;Ubiquitin	RPS27A;UBA52;UBC;UBB;UbC;HEL112;DKFZp434K0435	sp|P62979|RS27A_HUMAN Ubiquitin-ribosomal protein eS31 fusion protein OS=Homo sapiens OX=9606 GN=RPS27A PE=1 SV=2;sp|P62987|RL40_HUMAN Ubiquitin-ribosomal protein eL40 fusion protein OS=Homo sapiens OX=9606 GN=UBA52 PE=1 SV=2;tr|F5H388|F5H388_HUMAN Ubiquit	42	5	5	5	4	5	4	4	4	4	4	4	2	4	4	5	4	4	4	4	4	4	2	4	4	5	4	4	4	4	4	4	2	4	34.6	34.6	34.6	17.965	156	156;128;155;160;169;206;229;229;305;388;533;533;609;609;685;685;685;229;156;685;128;106;153;153;149;122;156;93;136;134;698;95;546;145;239;63;1309;114;61;138;43;121	5.58	6
E9PC52;Q6FHQ0;A8K6A2;Q16576	E9PC52;Q6FHQ0;A8K6A2;Q16576	1;1;1;1	1;1;1;1	1;1;1;1	Histone-binding protein RBBP7	RBBP7	tr|E9PC52|E9PC52_HUMAN RB binding protein 7, chromatin remodeling factor OS=Homo sapiens OX=9606 GN=RBBP7 PE=1 SV=1;tr|Q6FHQ0|Q6FHQ0_HUMAN RBBP7 protein (Fragment) OS=Homo sapiens OX=9606 GN=RBBP7 PE=2 SV=1;tr|A8K6A2|A8K6A2_HUMAN cDNA FLJ77317, highly simi	4	1	1	1	0	1	0	1	0	1	0	1	1	1	0	1	0	1	0	1	0	1	1	1	0	1	0	1	0	1	0	1	1	1	2.4	2.4	2.4	46.938	416	416;425;425;425	3.86	1
H3BV27;H3BT37;I3L303;I3L3P7;I3L246;B2R4W8;A8K7H3;H3BN98;P62244	H3BV27;H3BT37;I3L303;I3L3P7;I3L246;B2R4W8;A8K7H3;H3BN98;P62244	1;1;1;1;1;1;1;1;1	1;1;1;1;1;1;1;1;1	1;1;1;1;1;1;1;1;1	40S ribosomal protein S15a	RPS15A;hCG_1994130	tr|H3BV27|H3BV27_HUMAN 40S ribosomal protein S15a OS=Homo sapiens OX=9606 GN=RPS15A PE=1 SV=2;tr|H3BT37|H3BT37_HUMAN 40S ribosomal protein S15a OS=Homo sapiens OX=9606 GN=RPS15A PE=1 SV=1;tr|I3L303|I3L303_HUMAN 40S ribosomal protein S15a OS=Homo sapiens OX	9	1	1	1	0	0	0	0	0	0	0	1	0	0	0	0	0	0	0	0	0	1	0	0	0	0	0	0	0	0	0	1	0	0	18.4	18.4	18.4	5.6719	49	49;50;52;100;111;130;130;237;130	1	1
B4DZX0;Q53GX6;A8K7Q1;Q02818;B3KUR6;Q96BA4;C9JKZ2;H7BZI1	B4DZX0;Q53GX6;A8K7Q1;Q02818;B3KUR6;Q96BA4;C9JKZ2;H7BZI1	2;2;2;2;1;1;1;1	2;2;2;2;1;1;1;1	2;2;2;2;1;1;1;1	Nucleobindin-1	NUCB1	tr|B4DZX0|B4DZX0_HUMAN cDNA FLJ52898, highly similar to Nucleobindin-1 OS=Homo sapiens OX=9606 PE=2 SV=1;tr|Q53GX6|Q53GX6_HUMAN Nucleobindin 1 variant (Fragment) OS=Homo sapiens OX=9606 PE=2 SV=1;tr|A8K7Q1|A8K7Q1_HUMAN cDNA FLJ77770, highly similar to Homo	8	2	2	2	0	1	0	0	0	1	0	2	0	1	0	1	0	0	0	1	0	2	0	1	0	1	0	0	0	1	0	2	0	1	4.5	4.5	4.5	51.62	441	441;461;461;461;124;176;267;295	2.4	2
K7EMA7;H7BY10;K7EJV9;K7ERT8;A8MUS3;P62750;B9EJE3	K7EMA7;H7BY10;K7EJV9;K7ERT8;A8MUS3;P62750	3;3;3;3;3;3;1	3;3;3;3;3;3;1	3;3;3;3;3;3;1	60S ribosomal protein L23a	RPL23A	tr|K7EMA7|K7EMA7_HUMAN Ribosomal protein L23a OS=Homo sapiens OX=9606 GN=RPL23A PE=1 SV=1;tr|H7BY10|H7BY10_HUMAN Ribosomal protein L23a (Fragment) OS=Homo sapiens OX=9606 GN=RPL23A PE=1 SV=1;tr|K7EJV9|K7EJV9_HUMAN Ribosomal protein L23a (Fragment) OS=Homo	7	3	3	3	0	2	0	3	0	0	0	0	0	0	0	2	0	3	0	0	0	0	0	0	0	2	0	3	0	0	0	0	0	0	45.7	45.7	45.7	7.9232	70	70;158;170;175;194;156;156	3.6
Q96IR1;B2R491;P62701;Q53HV1;C9JEH7;A4FU11;Q496E4;Q8TD47;P22090;Q53HI6;B7Z1M6	Q96IR1;B2R491;P62701;Q53HV1;C9JEH7;A4FU11;Q496E4;Q8TD47;P22090	6;6;6;5;3;3;3;3;3;2;1	6;6;6;5;3;3;3;3;3;2;1	6;6;6;5;3;3;3;3;3;2;1	40S ribosomal protein S4;40S ribosomal protein S4, X isoform;40S ribosomal protein S4, Y isoform 2;40S ribosomal protein S4, Y isoform 1	RPS4X;RPS4Y1;RPS4Y2	tr|Q96IR1|Q96IR1_HUMAN RPS4X protein (Fragment) OS=Homo sapiens OX=9606 GN=RPS4X PE=2 SV=2;tr|B2R491|B2R491_HUMAN 40S ribosomal protein S4 OS=Homo sapiens OX=9606 GN=RPS4X PE=2 SV=1;sp|P62701|RS4X_HUMAN Small ribosomal subunit protein eS4, X isoform OS=Hom	11	6	6	6	1	5	0	3	1	4	2	4	0	1	1	5	0	3	1	4	2	4	0	1	1	5	0	3	1	4	2	4	0	1	21.4	21.4	21.4	27.259	243	243;263;263;263;262;262;263;263;263;263;132	3.36	4
M0R0P7;M0R3D6;M0R1A7;M0R117;B4DM74;B2R4C0;Q02543;Q76N54;Q32XH3;B4DM94;B4DUV3;Q53HD3	M0R0P7;M0R3D6;M0R1A7;M0R117;B4DM74;B2R4C0;Q02543;Q76N54;Q32XH3;B4DM94;B4DUV3;Q53HD3	2;2;2;2;2;2;2;1;1;1;1;1	2;2;2;2;2;2;2;1;1;1;1;1	2;2;2;2;2;2;2;1;1;1;1;1	60S ribosomal protein L18a	RPL18A	tr|M0R0P7|M0R0P7_HUMAN 60S ribosomal protein L18a OS=Homo sapiens OX=9606 GN=RPL18A PE=1 SV=1;tr|M0R3D6|M0R3D6_HUMAN 60S ribosomal protein L18a (Fragment) OS=Homo sapiens OX=9606 GN=RPL18A PE=1 SV=1;tr|M0R1A7|M0R1A7_HUMAN 60S ribosomal protein L18a OS=Homo	12	2	2	2	0	2	0	1	0	2	0	0	0	2	0	2	0	1	0	2	0	0	0	2	0	2	0	1	0	2	0	0	0	2	15.3	15.3	15.3	16.177	137	137;141;147;154;154;176;176;66;136;147;159;176	3.43
Q76N53;H7C2W9;C9JU56;B7Z4E3;B2R4C1;B7Z4C8;P62899-3;P62899;P62899-2	Q76N53;H7C2W9;C9JU56;B7Z4E3;B2R4C1;B7Z4C8;P62899-3;P62899;P62899-2	1;1;1;1;1;1;1;1;1	1;1;1;1;1;1;1;1;1	1;1;1;1;1;1;1;1;1	60S ribosomal protein L31	RPL31	tr|Q76N53|Q76N53_HUMAN Ribosomal protein L31 (Fragment) OS=Homo sapiens OX=9606 PE=3 SV=1;tr|H7C2W9|H7C2W9_HUMAN 60S ribosomal protein L31 (Fragment) OS=Homo sapiens OX=9606 GN=RPL31 PE=1 SV=1;tr|C9JU56|C9JU56_HUMAN 60S ribosomal protein L31 (Fragment) OS=	9	1	1	1	0	1	0	0	0	0	0	0	0	0	0	1	0	0	0	0	0	0	0	0	0	1	0	0	0	0	0	0	0	0	29.8	29.8	29.8	5.5962	47	47;108;115;120;125;130;121;125;128	3
V9HWH9;B2R5H0;P31949	V9HWH9;B2R5H0;P31949	2;2;2	2;2;2	2;2;2	Protein S100;Protein S100-A11;Protein S100-A11, N-terminally processed	HEL-S-43;S100A11	tr|V9HWH9|V9HWH9_HUMAN Protein S100 OS=Homo sapiens OX=9606 GN=HEL-S-43 PE=2 SV=1;tr|B2R5H0|B2R5H0_HUMAN Protein S100 OS=Homo sapiens OX=9606 PE=2 SV=1;sp|P31949|S10AB_HUMAN Protein S100-A11 OS=Homo sapiens OX=9606 GN=S100A11 PE=1 SV=2	3	2	2	2	1	2	1	2	1	2	0	1	1	1	1	2	1	2	1	2	0	1	1	1	1	2	1	2	1	2	0	1	1	1	15.2	15.2	15.2	11.74	105	105;105;105	4.83	1
F1C4A7;B2R888;P08571;D6RFL4;E7EVL5	F1C4A7;B2R888;P08571;D6RFL4	11;11;11;7;1	11;11;11;7;1	11;11;11;7;1	Monocyte differentiation antigen CD14;Monocyte differentiation antigen CD14;Monocyte differentiation antigen CD14, urinary form;Monocyte differentiation antigen CD14, membrane-bound form	CD14	tr|F1C4A7|F1C4A7_HUMAN Monocyte differentiation antigen CD14 OS=Homo sapiens OX=9606 GN=CD14 PE=4 SV=1;tr|B2R888|B2R888_HUMAN Monocyte differentiation antigen CD14 OS=Homo sapiens OX=9606 PE=2 SV=1;sp|P08571|CD14_HUMAN Monocyte differentiation antigen CD14	5	11	11	11	7	9	8	9	7	11	7	7	7	7	7	9	8	9	7	11	7	7	7	7	7	9	8	9	7	11	7	7	7	7	38.7	38.7	38.7	40.058	375	375;375;375;213;81	5.12	11
B2R8J1;Q9UN76	B2R8J1;Q9UN76	2;2	2;2	2;2	Transporter;Sodium- and chloride-dependent neutral and basic amino acid transporter B(0+)	SLC6A14	tr|B2R8J1|B2R8J1_HUMAN Transporter OS=Homo sapiens OX=9606 PE=2 SV=1;sp|Q9UN76|S6A14_HUMAN Sodium- and chloride-dependent neutral and basic amino acid transporter B(0+) OS=Homo sapiens OX=9606 GN=SLC6A14 PE=1 SV=1	2	2	2	2	0	2	0	2	0	2	0	2	1	2	0	2	0	2	0	2	0	2	1	2	0	2	0	2	0	2	0	2	1	2	5.1	5.1	5.1	72.138	642	642;642	3.64	2
Q5TA01;Q5TA02;V9HWG9;B2R983;P78417-2;P78417-3;P78417	Q5TA01;Q5TA02;V9HWG9;B2R983;P78417-2;P78417-3;P78417	1;1;1;1;1;1;1	1;1;1;1;1;1;1	1;1;1;1;1;1;1	Glutathione S-transferase omega-1	GSTO1;HEL-S-21	tr|Q5TA01|Q5TA01_HUMAN Glutathione S-transferase omega 1 (Fragment) OS=Homo sapiens OX=9606 GN=GSTO1 PE=1 SV=1;tr|Q5TA02|Q5TA02_HUMAN Glutathione S-transferase omega (Fragment) OS=Homo sapiens OX=9606 GN=GSTO1 PE=1 SV=1;tr|V9HWG9|V9HWG9_HUMAN Glutathione S	7	1	1	1	1	1	0	1	0	1	1	1	1	1	1	1	0	1	0	1	1	1	1	1	1	1	0	1	0	1	1	1	1	1	10.6	10.6	10.6	20.938	180	180;200;241;241;208;213;241	4.3	2
B2RA72;Q7LBR1	B2RA72;Q7LBR1	2;2	2;2	2;2	Charged multivesicular body protein 1b	CHMP1B	tr|B2RA72|B2RA72_HUMAN cDNA, FLJ94734, Homo sapiens CHMP1.5 protein (CHMP1.5), mRNA OS=Homo sapiens OX=9606 PE=2 SV=1;sp|Q7LBR1|CHM1B_HUMAN Charged multivesicular body protein 1b OS=Homo sapiens OX=9606 GN=CHMP1B PE=1 SV=1	2	2	2	2	0	0	0	0	0	1	0	2	0	0	0	0	0	0	0	1	0	2	0	0	0	0	0	0	0	1	0	2	0	0	8.7	8.7	8.7	21.777	196	196;199	1.33	2
P02768;F6KPG5;B2RBS8;CON__P02768-1;B4DPP6;A8K9P0;Q56G89;A0A0C4DGB6;B4DPR2;B7WNR0;H0YA55;A0A087WWT3;P02768-3;D6RHD5;C9JKR2;P02768-2;H7C013	P02768;F6KPG5;B2RBS8;CON__P02768-1;B4DPP6;A8K9P0;Q56G89;A0A0C4DGB6;B4DPR2;B7WNR0;H0YA55;A0A087WWT3;P02768-3;D6RHD5;C9JKR2;P02768-2	26;26;26;26;25;25;24;23;20;18;18;18;18;17;17;17;9	26;26;26;26;25;25;24;23;20;18;18;18;18;17;17;17;9	22;22;22;22;21;21;21;19;16;15;14;16;16;14;14;14;8	Serum albumin	ALB	sp|P02768|ALBU_HUMAN Albumin OS=Homo sapiens OX=9606 GN=ALB PE=1 SV=2;tr|F6KPG5|F6KPG5_HUMAN Albumin (Fragment) OS=Homo sapiens OX=9606 PE=2 SV=1;tr|B2RBS8|B2RBS8_HUMAN cDNA, FLJ95666, highly similar to Homo sapiens albumin (ALB), mRNA OS=Homo sapiens OX=9	17	26	26	22	11	25	1	3	6	9	0	1	2	13	11	25	1	3	6	9	0	1	2	13	10	21	1	2	5	7	0	1	2	12	46.6	46.6	40.4	69.366	609	609;585;609;609;618;608;609;604;523;494;454;396;396;459;417;417;197	4.6	1
P0DP23;B4DJ51;P0DP25;B2RDW0;P0DP24;E7EMB3;Q9BRL5;A0A9K3Y7M0;A8K1M2;Q96HY3;A0A590UJI2;G3V361;M0QZ52;F8WBR5;G3V479;G3V226;A0A590UJC0;B4DUI9;C9J7T9;P27482;P02585	P0DP23;B4DJ51;P0DP25;B2RDW0;P0DP24;E7EMB3;Q9BRL5;A0A9K3Y7M0;A8K1M2;Q96HY3;A0A590UJI2;G3V361;M0QZ52	8;8;8;8;8;7;7;5;5;5;4;4;4;3;3;2;2;1;1;1;1	8;8;8;8;8;7;7;5;5;5;4;4;4;3;3;2;2;1;1;1;1	8;8;8;8;8;7;7;5;5;5;4;4;4;3;3;2;2;1;1;1;1		CALM3;CALM2;CALM1	sp|P0DP23|CALM1_HUMAN Calmodulin-1 OS=Homo sapiens OX=9606 GN=CALM1 PE=1 SV=1;tr|B4DJ51|B4DJ51_HUMAN Calmodulin 1 (Phosphorylase kinase, delta), isoform CRA_a OS=Homo sapiens OX=9606 GN=CALM1 PE=1 SV=1;sp|P0DP25|CALM3_HUMAN Calmodulin-3 OS=Homo sapiens OX=	21	8	8	8	1	4	4	7	4	7	3	7	3	5	1	4	4	7	4	7	3	7	3	5	1	4	4	7	4	7	3	7	3	5	57.7	57.7	57.7	16.837	149	149;149;149;149;149;196;147;113;150;113;104;98;83;65;83;76;59;134;145;149;160	4.31	10
B4DE78;B3KNB4;P61981;B4DHC4	B4DE78;B3KNB4;P61981;B4DHC4	4;4;4;3	1;1;1;1	1;1;1;1	14-3-3 protein gamma;14-3-3 protein gamma, N-terminally processed	YWHAG	tr|B4DE78|B4DE78_HUMAN cDNA FLJ52141, highly similar to 14-3-3 protein gamma OS=Homo sapiens OX=9606 PE=2 SV=1;tr|B3KNB4|B3KNB4_HUMAN cDNA FLJ14168 fis, clone NT2RP2001440, highly similar to 14-3-3 protein gamma OS=Homo sapiens OX=9606 PE=2 SV=1;sp|P61981|	4	4	1	1	1	3	1	4	2	4	1	4	0	1	0	1	0	1	0	1	0	1	0	0	0	1	0	1	0	1	0	1	0	0	18.8	6.8	6.8	23.502	207	207;247;247;225	2.5	1
B3KS36;P39023;Q8TBW1;Q96QL0;Q49AJ9;Q9BT63;Q9NY85;G5E9G0;A0A024R1S9;H7C3M2;B5MCW2;H7C422;B4DN06;F8WCR1	B3KS36;P39023;Q8TBW1;Q96QL0;Q49AJ9;Q9BT63;Q9NY85;G5E9G0;A0A024R1S9;H7C3M2;B5MCW2;H7C422	6;6;5;5;4;4;4;4;4;3;3;3;2;2	6;6;5;5;4;4;4;4;4;3;3;3;2;2	6;6;5;5;4;4;4;4;4;3;3;3;2;2	60S ribosomal protein L3	RPL3;rpl3	tr|B3KS36|B3KS36_HUMAN cDNA FLJ35376 fis, clone SKMUS2004044, highly similar to Homo sapiens ribosomal protein L3 (RPL3), transcript variant 2, mRNA OS=Homo sapiens OX=9606 PE=2 SV=1;sp|P39023|RL3_HUMAN Large ribosomal subunit protein uL3 OS=Homo sapiens O	14	6	6	6	0	6	0	5	0	4	0	0	0	3	0	6	0	5	0	4	0	0	0	3	0	6	0	5	0	4	0	0	0	3	26.3	26.3	26.3	40.144	354	354;403;374;403;251;292;343;351;351;261;272;305;122;180	3.47
X5D7S8;B4DP93;X5D7K9;X5DNU0;B4DDR2;X5D2M8;Q14764;B4DXN0	X5D7S8;B4DP93;X5D7K9;X5DNU0;B4DDR2;X5D2M8;Q14764;B4DXN0	2;2;2;2;2;2;2;1	2;2;2;2;2;2;2;1	2;2;2;2;2;2;2;1	Major vault protein	MVP	tr|X5D7S8|X5D7S8_HUMAN Major vault protein OS=Homo sapiens OX=9606 GN=MVP PE=2 SV=1;tr|B4DP93|B4DP93_HUMAN Major vault protein OS=Homo sapiens OX=9606 PE=2 SV=1;tr|X5D7K9|X5D7K9_HUMAN Major vault protein (Fragment) OS=Homo sapiens OX=9606 GN=MVP PE=2 SV=1;	8	2	2	2	0	1	0	1	0	2	0	1	0	1	0	1	0	1	0	2	0	1	0	1	0	1	0	1	0	2	0	1	0	1	2.2	2.2	2.2	75.63	673	673;789;827;833;884;893;893;835	2.83	1
Q69EZ8;B4DDT3;P00734;E9PIT3	Q69EZ8;B4DDT3;P00734;E9PIT3	4;4;4;3	4;4;4;3	4;4;4;3	Prothrombin;Activation peptide fragment 1;Activation peptide fragment 2;Thrombin light chain;Thrombin heavy chain	F2	tr|Q69EZ8|Q69EZ8_HUMAN Prothrombin (Fragment) OS=Homo sapiens OX=9606 PE=2 SV=1;tr|B4DDT3|B4DDT3_HUMAN cDNA FLJ54622, highly similar to Prothrombin OS=Homo sapiens OX=9606 PE=2 SV=1;sp|P00734|THRB_HUMAN Prothrombin OS=Homo sapiens OX=9606 GN=F2 PE=1 SV=2;t	4	4	4	4	0	2	0	0	0	3	0	1	0	0	0	2	0	0	0	3	0	1	0	0	0	2	0	0	0	3	0	1	0	0	22	22	22	33.637	295	295;471;622;583	2.17	1
B4DIU3;Q9Y2J8;Q6ZWF8;Q9Y2J8-2	B4DIU3;Q9Y2J8;Q6ZWF8;Q9Y2J8-2	2;2;1;1	2;2;1;1	2;2;1;1	Protein-arginine deiminase type-2	PADI2	tr|B4DIU3|B4DIU3_HUMAN protein-arginine deiminase OS=Homo sapiens OX=9606 PE=2 SV=1;sp|Q9Y2J8|PADI2_HUMAN Protein-arginine deiminase type-2 OS=Homo sapiens OX=9606 GN=PADI2 PE=1 SV=2;tr|Q6ZWF8|Q6ZWF8_HUMAN cDNA FLJ41169 fis, clone BRACE2041200, highly simi	4	2	2	2	0	0	0	0	0	2	0	1	0	0	0	0	0	0	0	2	0	1	0	0	0	0	0	0	0	2	0	1	0	0	6	6	6	61.891	549	549;665;213;437	1.67	1
V9HWJ0;B4DJ30;Q14697;Q14697-2;F5H6X6;B4DSM6;A0A024R592;B4DIW2;E9PKU7;B4DZ53;Q9BS14;E9PNH1;Q14697-3	V9HWJ0;B4DJ30;Q14697;Q14697-2;F5H6X6;B4DSM6;A0A024R592;B4DIW2;E9PKU7;B4DZ53	16;16;16;15;13;13;13;11;10;10;2;1;1	16;16;16;15;13;13;13;11;10;10;2;1;1	16;16;16;15;13;13;13;11;10;10;2;1;1	Neutral alpha-glucosidase AB	HEL-S-164nA;GANAB	tr|V9HWJ0|V9HWJ0_HUMAN Epididymis secretory sperm binding protein Li 164nA OS=Homo sapiens OX=9606 GN=HEL-S-164nA PE=2 SV=1;tr|B4DJ30|B4DJ30_HUMAN cDNA FLJ61290, highly similar to Neutral alpha-glucosidase AB OS=Homo sapiens OX=9606 PE=2 SV=1;sp|Q14697|GAN	13	16	16	16	2	13	2	8	3	13	1	11	2	11	2	13	2	8	3	13	1	11	2	11	2	13	2	8	3	13	1	11	2	11	21.2	21.2	21.2	106.87	944	944;995;944;966;847;847;847;830;852;852;313;119;52	3.69	11
Q6IAT1;B4DLV7;P50395-2;P50395;Q8TB95;B3KVE3;Q5SX91;Q5SX87;B4DHX4;A0A0S2Z3X8;P31150	Q6IAT1;B4DLV7;P50395-2;P50395;Q8TB95;B3KVE3	4;4;4;4;3;3;1;1;1;1;1	4;4;4;4;3;3;1;1;1;1;1	4;4;4;4;3;3;1;1;1;1;1	Rab GDP dissociation inhibitor beta	GDI2	tr|Q6IAT1|Q6IAT1_HUMAN Rab GDP dissociation inhibitor OS=Homo sapiens OX=9606 GN=GDI2 PE=2 SV=1;tr|B4DLV7|B4DLV7_HUMAN Rab GDP dissociation inhibitor OS=Homo sapiens OX=9606 PE=2 SV=1;sp|P50395-2|GDIB_HUMAN Isoform 2 of Rab GDP dissociation inhibitor beta	11	4	4	4	0	3	0	4	0	4	0	3	1	1	0	3	0	4	0	4	0	3	1	1	0	3	0	4	0	4	0	3	1	1	10.6	10.6	10.6	50.663	445	445;449;400;445;188;196;203;263;417;447;447	3.19	3
Q9UQB8;Q9UQB8-2;Q9UQB8-6;Q9UQB8-4;Q9UQB8-5;Q9UQB8-3;I3L4C2;B4DMV0;I3L3C5;I3L3J7;I3L3C6;B3KPV9;B4DQ43;B4DWA1;I3L113;I3L2J6;I3L2M4;I3L327;I3L1C8;I3L125;I3L0Y9;I3L526;I3L0M4	Q9UQB8;Q9UQB8-2;Q9UQB8-6;Q9UQB8-4;Q9UQB8-5;Q9UQB8-3;I3L4C2;B4DMV0;I3L3C5;I3L3J7	3;3;3;3;3;3;3;3;2;2;1;1;1;1;1;1;1;1;1;1;1;1;1	3;3;3;3;3;3;3;3;2;2;1;1;1;1;1;1;1;1;1;1;1;1;1	3;3;3;3;3;3;3;3;2;2;1;1;1;1;1;1;1;1;1;1;1;1;1	Brain-specific angiogenesis inhibitor 1-associated protein 2	BAIAP2	sp|Q9UQB8|BAIP2_HUMAN Brain-specific angiogenesis inhibitor 1-associated protein 2 OS=Homo sapiens OX=9606 GN=BAIAP2 PE=1 SV=1;sp|Q9UQB8-2|BAIP2_HUMAN Isoform 2 of Brain-specific angiogenesis inhibitor 1-associated protein 2 OS=Homo sapiens OX=9606 GN=BAIA	23	3	3	3	0	1	0	1	0	3	0	3	0	0	0	1	0	1	0	3	0	3	0	0	0	1	0	1	0	3	0	3	0	0	5.6	5.6	5.6	60.867	552	552;534;522;521;520;512;553;500;106;149;216;521;456;375;79;58;234;175;180;135;130;114;140	2	3
B4DNS0	B4DNS0	1	1	1			tr|B4DNS0|B4DNS0_HUMAN cDNA FLJ59234, highly similar to Phosphate-regulating neutral endopeptidase OS=Homo sapiens OX=9606 PE=2 SV=1	1	1	1	1	0	1	0	1	0	1	0	1	1	1	0	1	0	1	0	1	0	1	1	1	0	1	0	1	0	1	0	1	1	1	2.3	2.3	2.3	80.321	695	695	3.75	2
B4DUH8;P23280-3;P23280;P23280-2;Q5FBW4;F8W148	B4DUH8;P23280-3;P23280;P23280-2	3;3;3;2;1;1	3;3;3;2;1;1	3;3;3;2;1;1	Carbonic anhydrase 6	CA6	tr|B4DUH8|B4DUH8_HUMAN Carbonic anhydrase OS=Homo sapiens OX=9606 PE=2 SV=1;sp|P23280-3|CAH6_HUMAN Isoform 3 of Carbonic anhydrase 6 OS=Homo sapiens OX=9606 GN=CA6;sp|P23280|CAH6_HUMAN Carbonic anhydrase 6 OS=Homo sapiens OX=9606 GN=CA6 PE=1 SV=3;sp|P23280	6	3	3	3	0	2	0	2	0	2	0	1	1	3	0	2	0	2	0	2	0	1	1	3	0	2	0	2	0	2	0	1	1	3	10.3	10.3	10.3	35.789	312	312;248;308;313;57;187	4	1
B4DUI5;V9HWK1;Q53HE2;P60174;P60174-3;P60174-4;Q2QD09;U3KPZ0;U3KQF3	B4DUI5;V9HWK1;Q53HE2;P60174;P60174-3;P60174-4;Q2QD09	6;6;6;6;6;5;4;2;1	6;6;6;6;6;5;4;2;1	6;6;6;6;6;5;4;2;1	Triosephosphate isomerase	HEL-S-49;TPI1	tr|B4DUI5|B4DUI5_HUMAN Triosephosphate isomerase OS=Homo sapiens OX=9606 PE=2 SV=1;tr|V9HWK1|V9HWK1_HUMAN Triosephosphate isomerase OS=Homo sapiens OX=9606 GN=HEL-S-49 PE=2 SV=1;tr|Q53HE2|Q53HE2_HUMAN Triosephosphate isomerase (Fragment) OS=Homo sapiens OX	9	6	6	6	1	6	1	6	1	6	0	4	1	2	1	6	1	6	1	6	0	4	1	2	1	6	1	6	1	6	0	4	1	2	39.4	39.4	39.4	22.871	213	213;249;249;249;286;167;249;113;98	3.64	4
Q16851;B4DUP2;E7EUC7;Q16851-2;B2RAN1;A0A140VKE1;A0A7I2YQ74;Q53QE9;A0A087WYS1;D6W5E6;C9JNZ1;A0A7I2V676;A0A7I2V4T0;C9JQU9;C9JVG3;C9JWG0;A0A7I2V2Q3;C9JUW1;C9JTZ5;F2Z3H1;C9J6Q0;F2Z3P4;F8WC70;C9J3M0	Q16851;B4DUP2;E7EUC7;Q16851-2;B2RAN1;A0A140VKE1;A0A7I2YQ74;Q53QE9;A0A087WYS1;D6W5E6	19;19;19;18;18;18;18;16;15;10;9;9;9;8;8;8;7;7;6;4;4;1;1;1	19;19;19;18;18;18;18;16;15;10;9;9;9;8;8;8;7;7;6;4;4;1;1;1	19;19;19;18;18;18;18;16;15;10;9;9;9;8;8;8;7;7;6;4;4;1;1;1	UTP--glucose-1-phosphate uridylyltransferase	UGP2	sp|Q16851|UGPA_HUMAN UTP--glucose-1-phosphate uridylyltransferase OS=Homo sapiens OX=9606 GN=UGP2 PE=1 SV=5;tr|B4DUP2|B4DUP2_HUMAN UTP--glucose-1-phosphate uridylyltransferase OS=Homo sapiens OX=9606 PE=2 SV=1;tr|E7EUC7|E7EUC7_HUMAN UTP--glucose-1-phosphat	24	19	19	19	10	19	8	16	6	16	4	10	7	9	10	19	8	16	6	16	4	10	7	9	10	19	8	16	6	16	4	10	7	9	42.5	42.5	42.5	56.94	508	508;517;517;497;508;497;460;438;463;347;212;296;181;175;170;150;144;135;104;76;60;48;52;38	4.62	11
Q96KP4;B4DV28;Q96KP4-2;B4DPF1;A0A024R382;Q9NW02;Q9H7K8;J3QKT2;Q9NUV1;J3KRD5;A0A087WYZ1;J3KSV5;J3QL02;J3QRD0;J3QKQ0;A0A087WVS2;J3QLU1;J3QR27;J3QQN6;J3QRA8;J3QRH4;J3KSS4	Q96KP4;B4DV28;Q96KP4-2;B4DPF1;A0A024R382;Q9NW02	7;7;5;5;5;4;3;3;3;2;2;2;2;2;2;2;2;2;2;1;1;1	7;7;5;5;5;4;3;3;3;2;2;2;2;2;2;2;2;2;2;1;1;1	7;7;5;5;5;4;3;3;3;2;2;2;2;2;2;2;2;2;2;1;1;1	Cytosolic non-specific dipeptidase	CNDP2	sp|Q96KP4|CNDP2_HUMAN Cytosolic non-specific dipeptidase OS=Homo sapiens OX=9606 GN=CNDP2 PE=1 SV=2;tr|B4DV28|B4DV28_HUMAN cDNA FLJ54170, highly similar to Cytosolic nonspecific dipeptidase OS=Homo sapiens OX=9606 PE=2 SV=1;sp|Q96KP4-2|CNDP2_HUMAN Isoform	22	7	7	7	0	2	1	4	1	2	1	5	0	3	0	2	1	4	1	2	1	5	0	3	0	2	1	4	1	2	1	5	0	3	22.9	22.9	22.9	52.878	475	475;463;391;380;363;311;276;249;170;88;157;149;138;134;128;124;123;122;89;138;204;55	3.58	5
B4DW34;Q92485;F8VWW8;Q92485-2;B4DEC6;B4DE65;Q5T0Y8	B4DW34;Q92485;F8VWW8;Q92485-2;B4DEC6;B4DE65	5;5;4;4;3;3;2	5;5;4;4;3;3;2	5;5;4;4;3;3;2	Acid sphingomyelinase-like phosphodiesterase 3b	SMPDL3B	tr|B4DW34|B4DW34_HUMAN Acid sphingomyelinase-like phosphodiesterase OS=Homo sapiens OX=9606 PE=2 SV=1;sp|Q92485|ASM3B_HUMAN Acid sphingomyelinase-like phosphodiesterase 3b OS=Homo sapiens OX=9606 GN=SMPDL3B PE=1 SV=2;tr|F8VWW8|F8VWW8_HUMAN Sphingomyelin ph	7	5	5	5	0	4	0	5	1	4	0	3	1	1	0	4	0	5	1	4	0	3	1	1	0	4	0	5	1	4	0	3	1	1	17.6	17.6	17.6	50.785	455	455;455;407;373;249;381;269	3.3	4
B4DWC4;Q6FIC5;Q9Y696;Q9NVF8;B3KTR3	B4DWC4;Q6FIC5;Q9Y696;Q9NVF8;B3KTR3	2;2;2;1;1	2;2;2;1;1	2;2;2;1;1	Chloride intracellular channel protein;Chloride intracellular channel protein 4	CLIC4	tr|B4DWC4|B4DWC4_HUMAN Chloride intracellular channel protein OS=Homo sapiens OX=9606 PE=2 SV=1;tr|Q6FIC5|Q6FIC5_HUMAN Chloride intracellular channel protein OS=Homo sapiens OX=9606 GN=CLIC4 PE=2 SV=1;sp|Q9Y696|CLIC4_HUMAN Chloride intracellular channel pr	5	2	2	2	0	1	0	2	0	2	0	1	0	1	0	1	0	2	0	2	0	1	0	1	0	1	0	2	0	2	0	1	0	1	9.4	9.4	9.4	27.818	245	245;253;253;208;233	3	1
M0R1A1;B4DY46;O00184;Q53GF4;Q15833-2;Q15833;Q15833-3;A0A8V8TNF6;M0R0M7	M0R1A1;B4DY46;O00184;Q53GF4;Q15833-2;Q15833;Q15833-3;A0A8V8TNF6;M0R0M7	2;2;2;2;2;2;2;1;1	2;2;2;2;2;2;2;1;1	2;2;2;2;2;2;2;1;1	Syntaxin-binding protein 2	STXBP2	tr|M0R1A1|M0R1A1_HUMAN Syntaxin binding protein 2 OS=Homo sapiens OX=9606 GN=STXBP2 PE=1 SV=2;tr|B4DY46|B4DY46_HUMAN cDNA FLJ53447, highly similar to Syntaxin-binding protein 2 OS=Homo sapiens OX=9606 PE=2 SV=1;tr|O00184|O00184_HUMAN Hunc18b2 OS=Homo sapie	9	2	2	2	0	2	0	1	0	1	0	2	0	0	0	2	0	1	0	1	0	2	0	0	0	2	0	1	0	1	0	2	0	0	6.1	6.1	6.1	58.909	525	525;559;579;593;590;593;604;206;408	2.33	2
B4DZX4	B4DZX4	2	2	1			tr|B4DZX4|B4DZX4_HUMAN cDNA FLJ51420, highly similar to Aflatoxin B1 aldehyde reductase member 2 OS=Homo sapiens OX=9606 PE=2 SV=1	1	2	2	1	1	1	1	0	0	0	0	0	0	0	1	1	1	0	0	0	0	0	0	0	1	0	1	0	0	0	0	0	0	0	10.7	10.7	4.2	18.256	168	168	6.67
B4E000	B4E000	1	1	1			tr|B4E000|B4E000_HUMAN cDNA FLJ57689, highly similar to Synaptic vesicle glycoprotein 2A OS=Homo sapiens OX=9606 PE=2 SV=1	1	1	1	1	0	0	0	0	0	0	0	1	0	1	0	0	0	0	0	0	0	1	0	1	0	0	0	0	0	0	0	1	0	1	8.8	8.8	8.8	20.613	194	194	3	1
B4E0X1;P61769;H0YLF3;A6XMH5;F5H6I0;A6XND9;A6XMH4	B4E0X1;P61769;H0YLF3;A6XMH5;F5H6I0;A6XND9;A6XMH4	3;3;2;2;2;2;2	3;3;2;2;2;2;2	3;3;2;2;2;2;2	Beta-2-microglobulin;Beta-2-microglobulin;Beta-2-microglobulin form pI 5.3	B2M	tr|B4E0X1|B4E0X1_HUMAN Beta-2-microglobulin OS=Homo sapiens OX=9606 PE=2 SV=1;sp|P61769|B2MG_HUMAN Beta-2-microglobulin OS=Homo sapiens OX=9606 GN=B2M PE=1 SV=1;tr|H0YLF3|H0YLF3_HUMAN Beta-2-microglobulin (Fragment) OS=Homo sapiens OX=9606 GN=B2M PE=1 SV=1	7	3	3	3	3	3	2	2	2	3	2	3	1	3	3	3	2	2	2	3	2	3	1	3	3	3	2	2	2	3	2	3	1	3	34.4	34.4	34.4	13.946	122	122;119;71;92;101;101;124	4.94	4
D3DP13;B4E1D3;V9HVY1;P02675;D6REL8;CON__P02676	D3DP13;B4E1D3;V9HVY1;P02675;D6REL8	7;7;7;7;6;2	7;7;7;7;6;2	7;7;7;7;6;2	Fibrinogen beta chain;Fibrinopeptide B;Fibrinogen beta chain	FGB;HEL-S-78p	tr|D3DP13|D3DP13_HUMAN Fibrinogen beta chain, isoform CRA_e OS=Homo sapiens OX=9606 GN=FGB PE=4 SV=1;tr|B4E1D3|B4E1D3_HUMAN cDNA FLJ53952, highly similar to Fibrinogen beta chain OS=Homo sapiens OX=9606 PE=2 SV=1;tr|V9HVY1|V9HVY1_HUMAN Epididymis secretory	6	7	7	7	0	1	0	2	0	2	0	6	0	1	0	1	0	2	0	2	0	6	0	1	0	1	0	2	0	2	0	6	0	1	23.3	23.3	23.3	39.736	344	344;474;491;491;272;495	2.17	6
B4E1D8;P04003;B4E1E1;F2Z2V7;A6PVY5	B4E1D8;P04003;B4E1E1	13;13;12;1;1	13;13;12;1;1	13;13;12;1;1	C4b-binding protein alpha chain	C4BPA	tr|B4E1D8|B4E1D8_HUMAN cDNA FLJ51597, highly similar to C4b-binding protein alpha chain OS=Homo sapiens OX=9606 PE=2 SV=1;sp|P04003|C4BPA_HUMAN C4b-binding protein alpha chain OS=Homo sapiens OX=9606 GN=C4BPA PE=1 SV=2;tr|B4E1E1|B4E1E1_HUMAN cDNA FLJ51598,	5	13	13	13	2	8	2	8	5	12	2	8	6	8	2	8	2	8	5	12	2	8	6	8	2	8	2	8	5	12	2	8	6	8	28.2	28.2	28.2	60.405	536	536;597;561;118;152	4.21	10
B4E1H9;V9HWF4;P00558-2;P00558;B4DHM5;B4DHB3;B4DWQ3;V9HW85;A0A140VJR3;P07205	B4E1H9;V9HWF4;P00558-2;P00558;B4DHM5;B4DHB3	3;3;3;3;2;2;1;1;1;1	3;3;3;3;2;2;1;1;1;1	3;3;3;3;2;2;1;1;1;1	Phosphoglycerate kinase;Phosphoglycerate kinase 1	HEL-S-68p;PGK1	tr|B4E1H9|B4E1H9_HUMAN Phosphoglycerate kinase OS=Homo sapiens OX=9606 PE=2 SV=1;tr|V9HWF4|V9HWF4_HUMAN Phosphoglycerate kinase OS=Homo sapiens OX=9606 GN=HEL-S-68p PE=2 SV=1;sp|P00558-2|PGK1_HUMAN Isoform 2 of Phosphoglycerate kinase 1 OS=Homo sapiens OX=	10	3	3	3	0	2	0	3	0	1	0	1	0	0	0	2	0	3	0	1	0	1	0	0	0	2	0	3	0	1	0	1	0	0	13.5	13.5	13.5	35.045	327	327;417;389;417;242;281;161;417;417;417	3.12	1
B4E1S6;M1VE83;M1VKI3;P31431-2;P31431	B4E1S6;M1VE83;M1VKI3;P31431-2;P31431	2;2;2;2;2	2;2;2;2;2	2;2;2;2;2	Syndecan;Tyrosine-protein kinase receptor;Syndecan-4	SDC4;SDC4-ROS1_S4;R34;SDC4-ROS1_S4;R32	tr|B4E1S6|B4E1S6_HUMAN Syndecan OS=Homo sapiens OX=9606 GN=SDC4 PE=2 SV=1;tr|M1VE83|M1VE83_HUMAN Tyrosine-protein kinase receptor OS=Homo sapiens OX=9606 GN=SDC4-ROS1_S4;R34 PE=2 SV=1;tr|M1VKI3|M1VKI3_HUMAN Tyrosine-protein kinase receptor OS=Homo sapiens	5	2	2	2	0	2	0	1	0	2	0	1	1	2	0	2	0	1	0	2	0	1	1	2	0	2	0	1	0	2	0	1	1	2	17.5	17.5	17.5	13.91	126	126;643;746;153;198	3.89	1
B4E1V0	B4E1V0	25	1	1			tr|B4E1V0|B4E1V0_HUMAN cDNA FLJ54839, highly similar to Lactotransferrin OS=Homo sapiens OX=9606 PE=2 SV=1	1	25	1	1	22	24	20	22	22	22	7	13	16	21	1	1	1	1	1	1	0	1	1	1	1	1	1	1	1	1	0	1	1	1	77.3	4	4	33.025	300	300	5.44	1
C9JKY3;B5MCA4;P16422	C9JKY3;B5MCA4;P16422	1;1;1	1;1;1	1;1;1	Epithelial cell adhesion molecule	EPCAM	tr|C9JKY3|C9JKY3_HUMAN Epithelial cell adhesion molecule (Fragment) OS=Homo sapiens OX=9606 GN=EPCAM PE=1 SV=1;tr|B5MCA4|B5MCA4_HUMAN Epithelial cell adhesion molecule OS=Homo sapiens OX=9606 GN=EPCAM PE=1 SV=1;sp|P16422|EPCAM_HUMAN Epithelial cell adhesio	3	1	1	1	0	1	0	1	0	1	0	0	0	0	0	1	0	1	0	1	0	0	0	0	0	1	0	1	0	1	0	0	0	0	5.5	5.5	5.5	20.954	199	199;342;314	2.75
B5MCX1	B5MCX1	1	1	1		OSM	tr|B5MCX1|B5MCX1_HUMAN Oncostatin M OS=Homo sapiens OX=9606 GN=OSM PE=1 SV=1	1	1	1	1	0	0	0	0	0	1	0	0	0	1	0	0	0	0	0	1	0	0	0	1	0	0	0	0	0	1	0	0	0	1	6.5	6.5	6.5	26.216	231	231	3.5
B7Z9C0;F5H6E2;B7Z3E5;O00159-2;O00159-3;O00159;I3L501;I3L3Y6;D3DTH7	B7Z9C0;F5H6E2;B7Z3E5;O00159-2;O00159-3;O00159;I3L501;I3L3Y6;D3DTH7	2;2;2;2;2;2;1;1;1	2;2;2;2;2;2;1;1;1	2;2;2;2;2;2;1;1;1	Unconventional myosin-Ic	MYO1C	tr|B7Z9C0|B7Z9C0_HUMAN cDNA FLJ52405, highly similar to Myosin Ic OS=Homo sapiens OX=9606 PE=2 SV=1;tr|F5H6E2|F5H6E2_HUMAN Myosin IC OS=Homo sapiens OX=9606 GN=MYO1C PE=1 SV=1;tr|B7Z3E5|B7Z3E5_HUMAN cDNA FLJ53573, highly similar to Myosin Ic OS=Homo sapien	9	2	2	2	0	1	0	2	0	2	0	2	0	0	0	1	0	2	0	2	0	2	0	0	0	1	0	2	0	2	0	2	0	0	3.1	3.1	3.1	92.331	805	805;1039;1039;1028;1044;1063;168;170;862	2.43	2
Q9NP72-2;Q9NP72;B7Z5V3;Q5W0J0;Q59EW3;B7Z4P9;A0A8C8NLQ3;A0A804HIB9;Q9NP72-3;A0A804HIY1;H0Y6T8;A0A804HL88;A0A804HKH8;A0A804HKK5;A0A804HJJ8;A0A087X163;A0A804HJ83;A0A804HK95;A0A804HLG5;A0A804HKV1;A0A804HIM2;Q9BZT2	Q9NP72-2;Q9NP72;B7Z5V3;Q5W0J0;Q59EW3;B7Z4P9;A0A8C8NLQ3;A0A804HIB9;Q9NP72-3	6;6;6;5;4;4;4;4;3;2;2;2;2;2;2;1;1;1;1;1;1;1	6;6;6;5;4;4;4;4;3;2;2;2;2;2;2;1;1;1;1;1;1;1	6;6;6;5;4;4;4;4;3;2;2;2;2;2;2;1;1;1;1;1;1;1	Ras-related protein Rab-18	RAB18	sp|Q9NP72-2|RAB18_HUMAN Isoform 2 of Ras-related protein Rab-18 OS=Homo sapiens OX=9606 GN=RAB18;sp|Q9NP72|RAB18_HUMAN Ras-related protein Rab-18 OS=Homo sapiens OX=9606 GN=RAB18 PE=1 SV=1;tr|B7Z5V3|B7Z5V3_HUMAN Ras-related protein Rab-18 OS=Homo sapiens O	22	6	6	6	2	4	2	5	2	5	2	3	2	2	2	4	2	5	2	5	2	3	2	2	2	4	2	5	2	5	2	3	2	2	31.5	31.5	31.5	26.41	235	235;206;184;161;127;197;183;132;142;50;55;56;79;84;89;49;49;62;59;58;50;70	4.67	3
Q59FD5;B7Z613;Q13491-4	Q59FD5;B7Z613;Q13491-4	2;2;2	2;2;2	2;2;2		GPM6B	tr|Q59FD5|Q59FD5_HUMAN Glycoprotein M6B isoform 1 variant (Fragment) OS=Homo sapiens OX=9606 PE=2 SV=1;tr|B7Z613|B7Z613_HUMAN Glycoprotein M6B OS=Homo sapiens OX=9606 GN=GPM6B PE=1 SV=1;sp|Q13491-4|GPM6B_HUMAN Isoform 4 of Neuronal membrane glycoprotein M6	3	2	2	2	0	1	0	1	0	1	0	2	1	1	0	1	0	1	0	1	0	2	1	1	0	1	0	1	0	1	0	2	1	1	7.5	7.5	7.5	30.712	280	280;302;328	3.4	3
F8W1R7;P60660-2;P60660;B7Z6Z4;J3KND3;G8JLA2;G3V1V0;F8VPF3;G3V1Y7;Q6IBG5;F8W180;B4E368;A0A8Q3SIC5;A0A024RB31;P14649;F8W1I5;F8VZU9;H0YI43;A0A8Q3SI90;F8VXL3	F8W1R7;P60660-2;P60660;B7Z6Z4;J3KND3;G8JLA2;G3V1V0;F8VPF3;G3V1Y7;Q6IBG5	5;5;5;5;5;5;5;4;3;3;2;2;2;2;2;2;2;1;1;1	5;5;5;5;5;5;5;4;3;3;2;2;2;2;2;2;2;1;1;1	5;5;5;5;5;5;5;4;3;3;2;2;2;2;2;2;2;1;1;1	Myosin light polypeptide 6	MYL6	tr|F8W1R7|F8W1R7_HUMAN Myosin light chain 6 OS=Homo sapiens OX=9606 GN=MYL6 PE=1 SV=1;sp|P60660-2|MYL6_HUMAN Isoform Smooth muscle of Myosin light polypeptide 6 OS=Homo sapiens OX=9606 GN=MYL6;sp|P60660|MYL6_HUMAN Myosin light polypeptide 6 OS=Homo sapiens	20	5	5	5	0	3	1	4	1	4	1	3	1	2	0	3	1	4	1	4	1	3	1	2	0	3	1	4	1	4	1	3	1	2	39.3	39.3	39.3	16.29	145	145;151;151;238;152;152;161;130;115;116;196;223;217;208;208;175;103;83;105;47	3.9	3
E7END7;B7Z8M7;Q5U0I6;P62820-2;P62820;Q96RD8;E9PLD0;Q6FIG4;P62820-3;Q9H0U4;Q92928	E7END7;B7Z8M7;Q5U0I6;P62820-2;P62820;Q96RD8;E9PLD0;Q6FIG4;P62820-3;Q9H0U4;Q92928	4;4;4;4;4;3;2;2;2;2;2	3;3;3;3;3;3;1;1;1;1;1	3;3;3;3;3;3;1;1;1;1;1	Ras-related protein Rab-1A;Ras-related protein Rab-1B;Putative Ras-related protein Rab-1C	RAB1A;RAB1B;RAB1C	tr|E7END7|E7END7_HUMAN RAB1A, member RAS oncogene family OS=Homo sapiens OX=9606 GN=RAB1A PE=1 SV=1;tr|B7Z8M7|B7Z8M7_HUMAN cDNA FLJ57768, highly similar to Ras-related protein Rab-1A OS=Homo sapiens OX=9606 PE=2 SV=1;tr|Q5U0I6|Q5U0I6_HUMAN H.sapiens ras-re	11	4	3	3	1	3	2	4	1	4	0	3	1	3	1	3	2	3	1	3	0	2	1	2	1	3	2	3	1	3	0	2	1	2	27.7	21.4	21.4	19.018	173	173;173;205;141;205;94;169;201;129;201;201	4.56	2
B7Z946;Q6UXY8-2;Q6UXY8;F5GYU8;B7Z5K3;H3BN68;B3KY88;Q6UXY8-3;B3KSM9;B3KUQ8;Q6UXY8-4	B7Z946;Q6UXY8-2;Q6UXY8;F5GYU8;B7Z5K3;H3BN68;B3KY88;Q6UXY8-3	8;8;8;7;7;4;4;4;3;3;3	8;8;8;7;7;4;4;4;3;3;3	8;8;8;7;7;4;4;4;3;3;3	Transmembrane channel-like protein;Transmembrane channel-like protein 5	TMC5	tr|B7Z946|B7Z946_HUMAN Transmembrane channel-like protein OS=Homo sapiens OX=9606 PE=2 SV=1;sp|Q6UXY8-2|TMC5_HUMAN Isoform 2 of Transmembrane channel-like protein 5 OS=Homo sapiens OX=9606 GN=TMC5;sp|Q6UXY8|TMC5_HUMAN Transmembrane channel-like protein 5 O	11	8	8	8	0	1	0	4	0	4	0	6	0	3	0	1	0	4	0	4	0	6	0	3	0	1	0	4	0	4	0	6	0	3	10.3	10.3	10.3	114.85	1006	1006;948;1006;954;954;689;700;760;504;703;647	2.67	6
B7ZAH9;B4DLB8;B4DMM8	B7ZAH9;B4DLB8;B4DMM8	10;9;5	1;0;0	1;0;0			tr|B7ZAH9|B7ZAH9_HUMAN cDNA, FLJ79193, highly similar to Beta-1,4-galactosyltransferase 1 OS=Homo sapiens OX=9606 PE=2 SV=1;tr|B4DLB8|B4DLB8_HUMAN Beta-1,4-galactosyltransferase OS=Homo sapiens OX=9606 PE=2 SV=1;tr|B4DMM8|B4DMM8_HUMAN cDNA FLJ57328, highly	3	10	1	1	6	10	3	3	3	3	0	1	1	1	1	1	0	0	0	0	0	0	0	0	1	1	0	0	0	0	0	0	0	0	60.9	5.8	5.8	29.976	258	258;355;145	5.5
Q96N83;B7ZKQ8;O00592-2;O00592	Q96N83;B7ZKQ8;O00592-2;O00592	6;6;6;6	6;6;6;6	6;6;6;6	Podocalyxin	PODXL	tr|Q96N83|Q96N83_HUMAN Podocalyxin OS=Homo sapiens OX=9606 PE=2 SV=1;tr|B7ZKQ8|B7ZKQ8_HUMAN Podocalyxin OS=Homo sapiens OX=9606 GN=PODXL PE=2 SV=1;sp|O00592-2|PODXL_HUMAN Isoform 2 of Podocalyxin OS=Homo sapiens OX=9606 GN=PODXL;sp|O00592|PODXL_HUMAN Podoc	4	6	6	6	1	4	1	5	1	5	0	3	0	2	1	4	1	5	1	5	0	3	0	2	1	4	1	5	1	5	0	3	0	2	12.5	12.5	12.5	54.576	518	518;560;526;558	3.59	3
Q6NSB3;Q53F26;P0DUB6;P0DTE8;P0DTE7;B7ZMD7;P19961;P04746;CON__Q3MHH8;P19961-2	Q6NSB3;Q53F26;P0DUB6;P0DTE8;P0DTE7;B7ZMD7;P19961;P04746;CON__Q3MHH8;P19961-2	2;2;2;2;2;2;2;2;1;1	2;2;2;2;2;2;2;2;1;1	2;2;2;2;2;2;2;2;1;1	Alpha-amylase;Alpha-amylase 2B;Pancreatic alpha-amylase	AMY1A;AMY2B;AMY2A	tr|Q6NSB3|Q6NSB3_HUMAN Alpha-amylase (Fragment) OS=Homo sapiens OX=9606 GN=AMY1A PE=2 SV=1;tr|Q53F26|Q53F26_HUMAN Alpha-amylase (Fragment) OS=Homo sapiens OX=9606 PE=2 SV=1;sp|P0DUB6|AMY1A_HUMAN Alpha-amylase 1A OS=Homo sapiens OX=9606 GN=AMY1A PE=1 SV=1;s	10	2	2	2	0	2	0	0	0	2	0	2	0	1	0	2	0	0	0	2	0	2	0	1	0	2	0	0	0	2	0	2	0	1	6.3	6.3	6.3	56.21	495	495;511;511;511;511;511;511;511;511;370	2.55	3
Q0Z8D6;B9EJA8;P22897;P22897-2;B4DLK9	Q0Z8D6;B9EJA8;P22897	5;5;5;2;1	5;5;5;2;1	5;5;5;2;1	Macrophage mannose receptor 1	MRC1L1;MRC1	tr|Q0Z8D6|Q0Z8D6_HUMAN Mannose receptor OS=Homo sapiens OX=9606 PE=2 SV=1;tr|B9EJA8|B9EJA8_HUMAN Mannose receptor, C type 1-like 1 OS=Homo sapiens OX=9606 GN=MRC1L1 PE=2 SV=1;sp|P22897|MRC1_HUMAN Macrophage mannose receptor 1 OS=Homo sapiens OX=9606 GN=MRC	5	5	5	5	0	1	0	0	0	2	0	0	0	5	0	1	0	0	0	2	0	0	0	5	0	1	0	0	0	2	0	0	0	5	3.6	3.6	3.6	165.98	1456	1456;1456;1456;498;636	4
C0JYY2;P04114;E1A689;A8K479;Q7Z7Q0;A8MUN2;Q59HB3;S5FMV1;E1B4S8;E1B4S7;CON__ENSEMBL:ENSBTAP00000032840	C0JYY2;P04114;E1A689	23;23;20;11;9;9;9;1;1;1;1	23;23;20;11;9;9;9;1;1;1;1	23;23;20;11;9;9;9;1;1;1;1	Apolipoprotein B-100;Apolipoprotein B-48	APOB	tr|C0JYY2|C0JYY2_HUMAN Apolipoprotein B (Including Ag(X) antigen) OS=Homo sapiens OX=9606 GN=APOB PE=4 SV=1;sp|P04114|APOB_HUMAN Apolipoprotein B-100 OS=Homo sapiens OX=9606 GN=APOB PE=1 SV=2;tr|E1A689|E1A689_HUMAN Mutant Apo B 100 OS=Homo sapiens OX=9606	11	23	23	23	2	11	2	23	2	8	0	0	2	5	2	11	2	23	2	8	0	0	2	5	2	11	2	23	2	8	0	0	2	5	6	6	6	515.55	4563	4563;4563;4344;1113;825;828;1615;111;226;226;825	4.19
C9JF17;P05090;B4DGC3;C9JX71	C9JF17;P05090;B4DGC3;C9JX71	2;2;1;1	2;2;1;1	2;2;1;1	Apolipoprotein D	APOD	tr|C9JF17|C9JF17_HUMAN Apolipoprotein D (Fragment) OS=Homo sapiens OX=9606 GN=APOD PE=1 SV=1;sp|P05090|APOD_HUMAN Apolipoprotein D OS=Homo sapiens OX=9606 GN=APOD PE=1 SV=1;tr|B4DGC3|B4DGC3_HUMAN Apolipoprotein D OS=Homo sapiens OX=9606 PE=2 SV=1;tr|C9JX71	4	2	2	2	0	1	0	2	0	1	0	1	1	1	0	1	0	2	0	1	0	1	1	1	0	1	0	2	0	1	0	1	1	1	8.4	8.4	8.4	24.158	215	215;189;128;149	4.14	1
CON__P35527;P35527;K7EQQ3;B4DJM5;A0A3B3ITG2;CON__Q99456;Q99456	CON__P35527;P35527;K7EQQ3	12;12;6;1;1;1;1	11;11;6;0;0;0;0	11;11;6;0;0;0;0	Keratin, type I cytoskeletal 9	KRT9	;sp|P35527|K1C9_HUMAN Keratin, type I cytoskeletal 9 OS=Homo sapiens OX=9606 GN=KRT9 PE=1 SV=3;tr|K7EQQ3|K7EQQ3_HUMAN Keratin 9 OS=Homo sapiens OX=9606 GN=KRT9 PE=1 SV=1	7	12	11	11	1	6	2	8	0	3	1	12	2	9	1	5	1	7	0	2	0	11	2	8	1	5	1	7	0	2	0	11	2	8	25.7	24.6	24.6	62.129	623	623;623;390;177;206;494;494	3.51	13
CON__P35908v2;CON__P35908;P35908;CON__Q6NXH9	CON__P35908v2;CON__P35908;P35908	13;13;13;3	10;10;10;2	6;6;6;0	Keratin, type II cytoskeletal 2 epidermal	KRT2	;;sp|P35908|K22E_HUMAN Keratin, type II cytoskeletal 2 epidermal OS=Homo sapiens OX=9606 GN=KRT2 PE=1 SV=2	4	13	10	6	1	7	1	6	0	4	2	5	2	12	0	5	0	4	0	3	0	3	1	9	0	2	0	2	0	1	0	1	1	6	21.6	16.6	10.6	65.432	639	639;645;639;539	3.8	3
P63104;D0PNI1;E7EX29;E7ESK7;B0AZS6;P63104-2;E5RIR4;E9PD24;E7EVZ2;H0YB80;E5RGE1;B7Z2E6;Q6LD62;Q2F831;Q53S41;B4DMT8;B4DY04	P63104;D0PNI1;E7EX29;E7ESK7;B0AZS6	13;13;12;8;7;6;6;6;6;5;5;5;4;4;2;2;2	13;13;12;8;7;6;6;6;6;5;5;5;4;4;2;2;2	9;9;8;6;5;4;4;4;4;3;3;3;3;2;0;0;0	14-3-3 protein zeta/delta	YWHAZ	sp|P63104|1433Z_HUMAN 14-3-3 protein zeta/delta OS=Homo sapiens OX=9606 GN=YWHAZ PE=1 SV=1;tr|D0PNI1|D0PNI1_HUMAN Epididymis luminal protein 4 OS=Homo sapiens OX=9606 GN=YWHAZ PE=2 SV=1;tr|E7EX29|E7EX29_HUMAN Tyrosine 3-monooxygenase/tryptophan 5-monooxyge	17	13	13	9	4	9	5	10	6	10	5	9	5	6	4	9	5	10	6	10	5	9	5	6	2	7	3	7	3	7	3	6	5	5	60	60	46.1	27.745	245	245;245;246;137;168;170;75;92;98;130;51;125;69;106;147;210;125	4.66	11
D3DRP5;Q9H4G4;Q5VZR0;A0A087WUM5;B4DQC5	D3DRP5;Q9H4G4;Q5VZR0	5;5;3;2;2	5;5;3;2;2	5;5;3;2;2	Golgi-associated plant pathogenesis-related protein 1	C9orf19;GLIPR2	tr|D3DRP5|D3DRP5_HUMAN Chromosome 9 open reading frame 19, isoform CRA_a (Fragment) OS=Homo sapiens OX=9606 GN=C9orf19 PE=4 SV=1;sp|Q9H4G4|GAPR1_HUMAN Golgi-associated plant pathogenesis-related protein 1 OS=Homo sapiens OX=9606 GN=GLIPR2 PE=1 SV=3;tr|Q5VZ	5	5	5	5	3	3	3	5	2	5	3	3	3	3	3	3	3	5	2	5	3	3	3	3	3	3	3	5	2	5	3	3	3	3	24.8	24.8	24.8	37.784	351	351;154;128;72;129	4.94	4
D9IAI1;P30086;A0A0K0K1J6;B4DRT4;V9HW05	D9IAI1;P30086;A0A0K0K1J6;B4DRT4;V9HW05	4;4;3;3;2	4;4;3;3;2	4;4;3;3;2	Phosphatidylethanolamine-binding protein 1;Hippocampal cholinergic neurostimulating peptide	HEL-S-34;PEBP1;HEL-210	tr|D9IAI1|D9IAI1_HUMAN Epididymis secretory protein Li 34 OS=Homo sapiens OX=9606 GN=PEBP1 PE=2 SV=1;sp|P30086|PEBP1_HUMAN Phosphatidylethanolamine-binding protein 1 OS=Homo sapiens OX=9606 GN=PEBP1 PE=1 SV=3;tr|A0A0K0K1J6|A0A0K0K1J6_HUMAN Epididymis secre	5	4	4	4	0	2	1	4	0	4	0	3	0	2	0	2	1	4	0	4	0	3	0	2	0	2	1	4	0	4	0	3	0	2	40.1	40.1	40.1	21.057	187	187;187;140;155;96	3.29	3
D9ZGG2;P04004;B7Z553;J7HH10;CON__Q3ZBS7	D9ZGG2;P04004;B7Z553	3;3;2;1;1	3;3;2;1;1	3;3;2;1;1	Vitronectin;Vitronectin V65 subunit;Vitronectin V10 subunit;Somatomedin-B	VTN	tr|D9ZGG2|D9ZGG2_HUMAN Vitronectin OS=Homo sapiens OX=9606 GN=VTN PE=4 SV=1;sp|P04004|VTNC_HUMAN Vitronectin OS=Homo sapiens OX=9606 GN=VTN PE=1 SV=1;tr|B7Z553|B7Z553_HUMAN cDNA FLJ51266, highly similar to Vitronectin OS=Homo sapiens OX=9606 PE=2 SV=1	5	3	3	3	0	3	0	0	0	0	0	0	0	0	0	3	0	0	0	0	0	0	0	0	0	3	0	0	0	0	0	0	0	0	7.5	7.5	7.5	54.305	478	478;478;214;218;484	3
E9PJD9;Q9BQQ5;E9PLL6;Q6NZ52;P46776;E9PLX7	E9PJD9;Q9BQQ5;E9PLL6;Q6NZ52;P46776	3;3;3;3;3;1	3;3;3;3;3;1	3;3;3;3;3;1	60S ribosomal protein L27a	RPL27A;L27a	tr|E9PJD9|E9PJD9_HUMAN 60S ribosomal protein L27a OS=Homo sapiens OX=9606 GN=RPL27A PE=1 SV=1;tr|Q9BQQ5|Q9BQQ5_HUMAN Ribosomal protein L27a OS=Homo sapiens OX=9606 GN=L27a PE=4 SV=1;tr|E9PLL6|E9PLL6_HUMAN Ribosomal protein L27a OS=Homo sapiens OX=9606 GN=R	6	3	3	3	0	2	0	3	0	2	0	0	0	0	0	2	0	3	0	2	0	0	0	0	0	2	0	3	0	2	0	0	0	0	36.3	36.3	36.3	10.127	91	91;106;108;148;148;113	3.14
P11142;V9HW22;E9PKE3;Q53GZ6;Q53HF2;Q96IS6;P11142-2;B3KTV0;E9PN89;E9PNE6;B4DTX2;B4E1Q1;E9PQQ4;E9PQK7;E9PK54;E9PLF4;E9PN25;P54652;A0A384MDT7;A8K7Q2;E9PPY6;A0A024R6B5;E9PI65;B3KUS2;A4D111;Q96BE0;E9PS65;Q96H53;Q9NZ87;Q9NWW3	P11142;V9HW22;E9PKE3;Q53GZ6;Q53HF2;Q96IS6;P11142-2;B3KTV0;E9PN89;E9PNE6;B4DTX2;B4E1Q1	13;13;13;12;11;11;11;10;9;8;7;7;6;6;6;6;5;5;5;5;5;5;4;3;3;2;2;2;1;1	13;13;13;12;11;11;11;10;9;8;7;7;6;6;6;6;5;5;5;5;5;5;4;3;3;2;2;2;1;1	11;11;11;10;10;10;10;8;9;6;6;6;5;5;5;5;4;3;3;4;4;3;3;1;3;1;1;1;1;1	Heat shock cognate 71 kDa protein	HSPA8;HEL-S-72p	sp|P11142|HSP7C_HUMAN Heat shock cognate 71 kDa protein OS=Homo sapiens OX=9606 GN=HSPA8 PE=1 SV=1;tr|V9HW22|V9HW22_HUMAN Epididymis luminal protein 33 OS=Homo sapiens OX=9606 GN=HEL-S-72p PE=2 SV=1;tr|E9PKE3|E9PKE3_HUMAN Heat shock protein family A (Hsp70	30	13	13	11	1	8	3	8	0	10	2	12	4	8	1	8	3	8	0	10	2	12	4	8	1	6	1	6	0	8	1	10	3	6	22.9	22.9	19.8	70.897	646	646;646;627;646;493;587;493;621;312;500;210;501;171;178;183;187;132;639;639;410;137;639;168;413;231;269;223;219;129;129	3.72	14
E9PL09;Q53G83;P23396;P23396-2;Q9NQS8;E9PPU1;H0YEU2;E9PSF4;F2Z2S8;H0YF32;H0YCJ7;E9PQ96;E9PJH4;E9PK82;A7E2S3	E9PL09;Q53G83;P23396;P23396-2;Q9NQS8;E9PPU1;H0YEU2	5;5;5;5;4;4;4;2;2;2;2;1;1;1;1	5;5;5;5;4;4;4;2;2;2;2;1;1;1;1	5;5;5;5;4;4;4;2;2;2;2;1;1;1;1	40S ribosomal protein S3	RPS3	tr|E9PL09|E9PL09_HUMAN 40S ribosomal protein S3 OS=Homo sapiens OX=9606 GN=RPS3 PE=1 SV=1;tr|Q53G83|Q53G83_HUMAN 40S ribosomal protein S3 (Fragment) OS=Homo sapiens OX=9606 PE=2 SV=1;sp|P23396|RS3_HUMAN Small ribosomal subunit protein uS3 OS=Homo sapiens O	15	5	5	5	0	3	0	2	0	4	0	2	0	0	0	3	0	2	0	4	0	2	0	0	0	3	0	2	0	4	0	2	0	0	27.3	27.3	27.3	25.371	231	231;243;243;259;158;158;171;103;117;123;135;91;115;128;133	2.45	2
P15880;E9PQD7;H0YEN5;Q9BSW5;Q6IPX5;Q3KQT6;Q8N5L9;Q8J014;O60249;Q8NI62;A4D0Y7;E9PMM9;E9PM36;E9PPT0;Q8NI61;H0YE27;D3DU83;I3L404;Q6ZNN8;H3BNG3	P15880;E9PQD7;H0YEN5;Q9BSW5;Q6IPX5;Q3KQT6;Q8N5L9;Q8J014;O60249;Q8NI62	6;6;6;5;5;5;5;5;4;4;2;2;1;1;1;1;1;1;1;1	6;6;6;5;5;5;5;5;4;4;2;2;1;1;1;1;1;1;1;1	6;6;6;5;5;5;5;5;4;4;2;2;1;1;1;1;1;1;1;1	40S ribosomal protein S2	RPS2;rps2;OK/KNS-cl.6	sp|P15880|RS2_HUMAN Small ribosomal subunit protein uS5 OS=Homo sapiens OX=9606 GN=RPS2 PE=1 SV=2;tr|E9PQD7|E9PQD7_HUMAN Ribosomal protein S2 OS=Homo sapiens OX=9606 GN=RPS2 PE=1 SV=1;tr|H0YEN5|H0YEN5_HUMAN 40S ribosomal protein S2 (Fragment) OS=Homo sapie	20	6	6	6	0	2	0	1	1	6	0	2	0	1	0	2	0	1	1	6	0	2	0	1	0	2	0	1	1	6	0	2	0	1	22.5	22.5	22.5	31.324	293	293;235;195;97;293;293;293;233;78;79;192;218;209;197;203;63;178;155;152;44	2.77	2
E9PS50;J3KMX5;P62277	E9PS50;J3KMX5;P62277	1;1;1	1;1;1	1;1;1	40S ribosomal protein S13	RPS13	tr|E9PS50|E9PS50_HUMAN Ribosomal protein S13 (Fragment) OS=Homo sapiens OX=9606 GN=RPS13 PE=1 SV=1;tr|J3KMX5|J3KMX5_HUMAN 40S ribosomal protein S13 OS=Homo sapiens OX=9606 GN=RPS13 PE=1 SV=1;sp|P62277|RS13_HUMAN Small ribosomal subunit protein uS15 OS=Homo	3	1	1	1	0	1	0	1	0	1	0	1	0	0	0	1	0	1	0	1	0	1	0	0	0	1	0	1	0	1	0	1	0	0	8.6	8.6	8.6	12.459	116	116;148;151	2.17	2
F5GX11;V9HW55;P25786;P25786-2	F5GX11;V9HW55;P25786;P25786-2	4;4;4;4	4;4;4;4	4;4;4;4	Proteasome subunit alpha type-1	PSMA1;HEL-S-275	tr|F5GX11|F5GX11_HUMAN Proteasome 20S subunit alpha 1 OS=Homo sapiens OX=9606 GN=PSMA1 PE=1 SV=1;tr|V9HW55|V9HW55_HUMAN Proteasome subunit alpha type-1 OS=Homo sapiens OX=9606 GN=HEL-S-275 PE=2 SV=1;sp|P25786|PSA1_HUMAN Proteasome subunit alpha type-1 OS=H	4	4	4	4	0	4	0	0	0	1	0	0	0	0	0	4	0	0	0	1	0	0	0	0	0	4	0	0	0	1	0	0	0	0	14.3	14.3	14.3	26.505	238	238;269;263;269	2.8
F5GYX7;P09238	F5GYX7;P09238	1;1	1;1	1;1	Stromelysin-2	MMP10	tr|F5GYX7|F5GYX7_HUMAN Matrix metallopeptidase 10 (Fragment) OS=Homo sapiens OX=9606 GN=MMP10 PE=1 SV=1;sp|P09238|MMP10_HUMAN Stromelysin-2 OS=Homo sapiens OX=9606 GN=MMP10 PE=1 SV=1	2	1	1	1	0	0	0	0	0	0	0	0	1	0	0	0	0	0	0	0	0	0	1	0	0	0	0	0	0	0	0	0	1	0	5.5	5.5	5.5	20.482	181	181;476	10
F8W7C6;X1WI28;X5D2T3;P27635;H7C123;X5D7P1;H7C2C5;Q96L21;B8A6G2;X5D2W5;A6QRI9	F8W7C6;X1WI28;X5D2T3;P27635;H7C123;X5D7P1;H7C2C5	5;5;5;5;3;3;3;2;1;1;1	5;5;5;5;3;3;3;2;1;1;1	5;5;5;5;3;3;3;2;1;1;1	60S ribosomal protein L10	RPL10	tr|F8W7C6|F8W7C6_HUMAN Ribosomal protein L10 OS=Homo sapiens OX=9606 GN=RPL10 PE=1 SV=2;tr|X1WI28|X1WI28_HUMAN Ribosomal protein L10 (Fragment) OS=Homo sapiens OX=9606 GN=RPL10 PE=1 SV=7;tr|X5D2T3|X5D2T3_HUMAN Ribosomal protein L10 isoform A (Fragment) OS=	11	5	5	5	1	5	1	4	2	5	0	1	1	1	1	5	1	4	2	5	0	1	1	1	1	5	1	4	2	5	0	1	1	1	31.3	31.3	31.3	18.565	163	163;200;214;214;91;116;131;214;108;159;181	4.19	1
G3V2H3;V9HWH6;Q8N7G1;G3V5M2;P00491	G3V2H3;V9HWH6;Q8N7G1;G3V5M2;P00491	1;1;1;1;1	1;1;1;1;1	1;1;1;1;1	Purine nucleoside phosphorylase	PNP;HEL-S-156an	tr|G3V2H3|G3V2H3_HUMAN Purine nucleoside phosphorylase (Fragment) OS=Homo sapiens OX=9606 GN=PNP PE=1 SV=1;tr|V9HWH6|V9HWH6_HUMAN Purine nucleoside phosphorylase OS=Homo sapiens OX=9606 GN=HEL-S-156an PE=2 SV=1;tr|Q8N7G1|Q8N7G1_HUMAN Purine nucleoside phos	5	1	1	1	0	1	0	0	0	0	0	0	0	0	0	1	0	0	0	0	0	0	0	0	0	1	0	0	0	0	0	0	0	0	18.3	18.3	18.3	10.472	93	93;289;293;328;289	3
Q6PKI6;Q7KZ24;H0Y449;P67809	Q6PKI6;Q7KZ24;H0Y449;P67809	1;1;1;1	1;1;1;1	1;1;1;1	Nuclease-sensitive element-binding protein 1	YBX1	tr|Q6PKI6|Q6PKI6_HUMAN YBX1 protein (Fragment) OS=Homo sapiens OX=9606 GN=YBX1 PE=2 SV=1;tr|Q7KZ24|Q7KZ24_HUMAN Nuclease sensitive element binding protein-1 OS=Homo sapiens OX=9606 PE=2 SV=1;tr|H0Y449|H0Y449_HUMAN Y-box binding protein 1 (Fragment) OS=Homo	4	1	1	1	0	1	0	1	0	1	0	1	0	0	0	1	0	1	0	1	0	1	0	0	0	1	0	1	0	1	0	1	0	0	7.1	7.1	7.1	29.374	266	266;322;374;324	2.5	1
H0YAK9;Q6UXI9-2;Q6UXI9-5;Q6UXI9;Q6UXI9-6;D6RH31;Q6UXI9-4;Q6UXI9-3	H0YAK9;Q6UXI9-2;Q6UXI9-5;Q6UXI9;Q6UXI9-6;D6RH31;Q6UXI9-4;Q6UXI9-3	5;5;5;5;5;4;4;4	5;5;5;5;5;4;4;4	5;5;5;5;5;4;4;4	Nephronectin	NPNT	tr|H0YAK9|H0YAK9_HUMAN Nephronectin (Fragment) OS=Homo sapiens OX=9606 GN=NPNT PE=1 SV=1;sp|Q6UXI9-2|NPNT_HUMAN Isoform 2 of Nephronectin OS=Homo sapiens OX=9606 GN=NPNT;sp|Q6UXI9-5|NPNT_HUMAN Isoform 5 of Nephronectin OS=Homo sapiens OX=9606 GN=NPNT;sp|Q6	8	5	5	5	0	4	0	4	0	5	0	2	2	5	0	4	0	4	0	5	0	2	2	5	0	4	0	4	0	5	0	2	2	5	14.6	14.6	14.6	49.791	453	453;509;536;565;582;609;566;595	3.54	4
H0YKB5;Q08431;Q08431-3;A0A8Q3SI86;A0A8Q3WKS4;A0A8Q3SIX6;A0A8Q3SIZ9;H0YKS8	H0YKB5;Q08431;Q08431-3;A0A8Q3SI86;A0A8Q3WKS4;A0A8Q3SIX6;A0A8Q3SIZ9;H0YKS8	23;23;19;13;13;13;13;13	1;1;1;1;1;1;1;1	1;1;1;1;1;1;1;1	Lactadherin;Lactadherin short form;Medin	MFGE8	tr|H0YKB5|H0YKB5_HUMAN Milk fat globule EGF and factor V/VIII domain containing OS=Homo sapiens OX=9606 GN=MFGE8 PE=1 SV=2;sp|Q08431|MFGM_HUMAN Lactadherin OS=Homo sapiens OX=9606 GN=MFGE8 PE=1 SV=3;sp|Q08431-3|MFGM_HUMAN Isoform 3 of Lactadherin OS=Homo s	8	23	1	1	19	21	18	21	20	21	21	20	16	19	0	0	0	1	0	1	0	0	0	0	0	0	0	1	0	1	0	0	0	0	69.1	6.1	6.1	42.451	379	379;387;335;229;235;242;243;298	3
H0YKD8;P46779;P46779-2;P46779-3;H0YLP6;Q59F34;H0YMF4;P46779-4;P46779-5;O60251	H0YKD8;P46779;P46779-2;P46779-3;H0YLP6;Q59F34;H0YMF4;P46779-4;P46779-5	3;3;3;3;2;2;2;2;2;1	3;3;3;3;2;2;2;2;2;1	3;3;3;3;2;2;2;2;2;1	60S ribosomal protein L28	RPL28	tr|H0YKD8|H0YKD8_HUMAN 60S ribosomal protein L28 OS=Homo sapiens OX=9606 GN=RPL28 PE=1 SV=1;sp|P46779|RL28_HUMAN Large ribosomal subunit protein eL28 OS=Homo sapiens OX=9606 GN=RPL28 PE=1 SV=3;sp|P46779-2|RL28_HUMAN Isoform 2 of Large ribosomal subunit pro	10	3	3	3	2	2	2	1	2	2	0	1	2	1	2	2	2	1	2	2	0	1	2	1	2	2	2	1	2	2	0	1	2	1	14.7	14.7	14.7	19.072	170	170;137;163;169;89;95;112;69;87;53	5.87	1
H0YMV8;Q71UM5;C9J1C5;C9JLI6;A4D1G5;P42677	H0YMV8;Q71UM5;C9J1C5;C9JLI6;A4D1G5;P42677	2;2;1;1;1;1	2;2;1;1;1;1	2;2;1;1;1;1	40S ribosomal protein S27;40S ribosomal protein S27-like	RPS27L;LOC392748;RPS27	tr|H0YMV8|H0YMV8_HUMAN 40S ribosomal protein S27 OS=Homo sapiens OX=9606 GN=RPS27L PE=1 SV=1;sp|Q71UM5|RS27L_HUMAN Ribosomal protein eS27-like OS=Homo sapiens OX=9606 GN=RPS27L PE=1 SV=3;tr|C9J1C5|C9J1C5_HUMAN 40S ribosomal protein S27 OS=Homo sapiens OX=9	6	2	2	2	0	0	1	1	0	1	0	1	1	0	0	0	1	1	0	1	0	1	1	0	0	0	1	1	0	1	0	1	1	0	19	19	19	11.345	100	100;84;52;97;148;84	5.2	1
H3BUQ9;H3BN50;H3BQS0;Q6NTG0;Q15599-3;Q15599-2;Q15599	H3BUQ9;H3BN50;H3BQS0;Q6NTG0;Q15599-3;Q15599-2;Q15599	2;2;2;2;2;2;2	2;2;2;2;2;2;2	2;2;2;2;2;2;2	Na(+)/H(+) exchange regulatory cofactor NHE-RF2	SLC9A3R2	tr|H3BUQ9|H3BUQ9_HUMAN SLC9A3 regulator 2 (Fragment) OS=Homo sapiens OX=9606 GN=NHERF2 PE=1 SV=1;tr|H3BN50|H3BN50_HUMAN SLC9A3 regulator 2 (Fragment) OS=Homo sapiens OX=9606 GN=NHERF2 PE=1 SV=1;tr|H3BQS0|H3BQS0_HUMAN SLC9A3 regulator 2 OS=Homo sapiens OX=9	7	2	2	2	0	1	0	1	0	2	0	2	0	0	0	1	0	1	0	2	0	2	0	0	0	1	0	1	0	2	0	2	0	0	11.4	11.4	11.4	17.803	166	166;223;231;372;226;326;337	2.17	2
H3BNC9;P08708	H3BNC9;P08708	1;1	1;1	1;1	40S ribosomal protein S17	RPS17	tr|H3BNC9|H3BNC9_HUMAN 40S ribosomal protein S17 OS=Homo sapiens OX=9606 PE=3 SV=2;sp|P08708|RS17_HUMAN Small ribosomal subunit protein eS17 OS=Homo sapiens OX=9606 GN=RPS17 PE=1 SV=2	2	1	1	1	0	1	0	1	0	1	0	0	0	0	0	1	0	1	0	1	0	0	0	0	0	1	0	1	0	1	0	0	0	0	3.8	3.8	3.8	64.532	584	584;135	3
H3BVC8;Q16651	H3BVC8;Q16651	1;1	1;1	1;1	Prostasin;Prostasin light chain;Prostasin heavy chain	PRSS8	tr|H3BVC8|H3BVC8_HUMAN Serine protease 8 (Fragment) OS=Homo sapiens OX=9606 GN=PRSS8 PE=1 SV=8;sp|Q16651|PRSS8_HUMAN Prostasin OS=Homo sapiens OX=9606 GN=PRSS8 PE=1 SV=1	2	1	1	1	0	1	0	1	0	1	0	1	1	1	0	1	0	1	0	1	0	1	1	1	0	1	0	1	0	1	0	1	1	1	13.1	13.1	13.1	11.188	107	107;343	4.17	1
H6VRG3;H6VRG0;H6VRF8;H6VRG1;P04264;CON__P04264;H6VRF9;CON__ENSEMBL:ENSBTAP00000038253;CON__H-INV:HIT000016045;F8VP67;Q969I0	H6VRG3;H6VRG0;H6VRF8;H6VRG1;P04264;CON__P04264;H6VRF9	22;22;22;22;22;21;20;3;1;1;1	22;22;22;22;22;21;20;3;1;1;1	0;0;0;0;0;0;0;0;0;0;0	Keratin, type II cytoskeletal 1	KRT1	tr|H6VRG3|H6VRG3_HUMAN Keratin, type II cytoskeletal 1 OS=Homo sapiens OX=9606 GN=KRT1 PE=3 SV=1;tr|H6VRG0|H6VRG0_HUMAN Keratin, type II cytoskeletal 1 OS=Homo sapiens OX=9606 GN=KRT1 PE=3 SV=1;tr|H6VRF8|H6VRF8_HUMAN Keratin, type II cytoskeletal 1 OS=Homo	11	22	22	0	4	13	5	15	1	11	9	19	10	22	4	13	5	15	1	11	9	19	10	22	0	0	0	0	0	0	0	0	0	0	34.9	34.9	0	66.11	644	644;644;644;645;644;644;644;606;99;113;365	4.49	20
H6VRG2;H0YIN9	H6VRG2	22;1	1;1	0;0		KRT1	tr|H6VRG2|H6VRG2_HUMAN Keratin, type II cytoskeletal 1 OS=Homo sapiens OX=9606 GN=KRT1 PE=3 SV=1	2	22	1	0	4	13	5	14	1	10	8	18	9	22	0	1	0	0	0	0	0	0	0	1	0	0	0	0	0	0	0	0	0	0	34.9	1.9	0	66.065	644	644;196	4
H9ZYJ2;P10599-2;P10599	H9ZYJ2;P10599-2;P10599	1;1;1	1;1;1	1;1;1	Thioredoxin	TXN	tr|H9ZYJ2|H9ZYJ2_HUMAN Thioredoxin OS=Homo sapiens OX=9606 GN=TXN PE=2 SV=1;sp|P10599-2|THIO_HUMAN Isoform 2 of Thioredoxin OS=Homo sapiens OX=9606 GN=TXN;sp|P10599|THIO_HUMAN Thioredoxin OS=Homo sapiens OX=9606 GN=TXN PE=1 SV=3	3	1	1	1	0	1	0	1	0	0	0	0	0	0	0	1	0	1	0	0	0	0	0	0	0	1	0	1	0	0	0	0	0	0	12.4	12.4	12.4	11.737	105	105;85;105	3.5
I3L397;I3L504;Q6IS14;P63241;P63241-2;F8WCJ1;C9J7B5;C9J4W5;Q9GZV4	I3L397;I3L504;Q6IS14;P63241;P63241-2;F8WCJ1;C9J7B5;C9J4W5;Q9GZV4	2;2;2;2;2;1;1;1;1	2;2;2;2;2;1;1;1;1	2;2;2;2;2;1;1;1;1	Eukaryotic translation initiation factor 5A;Eukaryotic translation initiation factor 5A-1-like;Eukaryotic translation initiation factor 5A-1;Eukaryotic translation initiation factor 5A-2	EIF5A;EIF5AL1;EIF5A2	tr|I3L397|I3L397_HUMAN Eukaryotic translation initiation factor 5A (Fragment) OS=Homo sapiens OX=9606 GN=EIF5A PE=1 SV=8;tr|I3L504|I3L504_HUMAN Eukaryotic translation initiation factor 5A OS=Homo sapiens OX=9606 GN=EIF5A PE=1 SV=1;sp|Q6IS14|IF5AL_HUMAN Euk	9	2	2	2	0	0	0	0	0	2	0	2	0	0	0	0	0	0	0	2	0	2	0	0	0	0	0	0	0	2	0	2	0	0	13.7	13.7	13.7	16.019	146	146;186;154;154;184;105;109;115;153	1.5	2
P63261;I3L4N8;Q8WVW5;B4E3A4;B4DVQ0;A0A804GS07;A0A6Q8PFE4;I3L3I0;I3L1U9;J3KT65;K7EM38;B7ZAP6;Q6PJ43;B3KWQ3;I3L3R2;A1E282;Q6S8J3;V9HVZ7;Q96FU6;A5A3E0;Q96DE1;A5GZ75;A4UCT3;P0CG38;A0A2R8YEA7;F1BXA6;L0R5C4;P0CG39;A0A2R8YFE2;Q9BYX7;Q562L5;Q562N0;Q562N8;Q562S0;Q562X9;Q562Y6;Q562Z7;Q562N4;Q562Y8;Q562N6;Q562L6;Q562U2;G8FSY7;Q562R8;Q562P9;Q562L9;Q562P0;Q562N2;Q562M5;A0AUL6;Q562M3;Q9UE89;A0A7P0TBL1;Q562Z6;Q…	P63261;I3L4N8;Q8WVW5;B4E3A4;B4DVQ0;A0A804GS07;A0A6Q8PFE4;I3L3I0;I3L1U9;J3KT65;K7EM38;B7ZAP6;Q6PJ43;B3KWQ3;I3L3R2	20;20;19;19;18;17;15;13;13;10;10;10;10;10;10;9;8;8;7;7;6;6;6;6;5;5;4;4;3;3;3;3;3;3;3;3;3;2;2;2;2;2;2;2;2;2;2;2;2;2;2;2;2;1;1;1	1;1;0;1;1;1;0;1;1;1;1;0;0;0;1;0;0;0;0;0;0;0;0;0;0;0;0;0;0;0;0;0;0;0;0;0;0;0;0;0;0;0;0;0;0;0;0;0;0;0;0;0;1;0;0;0	1;1;0;1;1;1;0;1;1;1;1;0;0;0;1;0;0;0;0;0;0;0;0;0;0;0;0;0;0;0;0;0;0;0;0;0;0;0;0;0;0;0;0;0;0;0;0;0;0;0;0;0;1;0;0;0	Actin, cytoplasmic 2;Actin, cytoplasmic 2, N-terminally processed	ACTG1	sp|P63261|ACTG_HUMAN Actin, cytoplasmic 2 OS=Homo sapiens OX=9606 GN=ACTG1 PE=1 SV=1;tr|I3L4N8|I3L4N8_HUMAN Actin gamma 1 OS=Homo sapiens OX=9606 GN=ACTG1 PE=1 SV=9;tr|Q8WVW5|Q8WVW5_HUMAN Actin, cytoplasmic 1 (Fragment) OS=Homo sapiens OX=9606 PE=2 SV=1;tr	56	20	1	1	12	18	12	16	13	19	14	17	10	15	0	1	1	0	0	1	0	0	0	0	0	1	1	0	0	1	0	0	0	0	70.4	4.5	4.5	41.792	375	375;351;363;356;333;366;332;214;214;198;133;294;263;253;164;121;1075;223;165;1075;159;151;132;1075;157;109;446;1038;79;375;103;103;103;103;103;103;103;103;103;103;103;103;230;103;103;103;103;103;103;103;103;71;59;103;103;103	4.67
I4AY87;P14174	I4AY87;P14174	2;2	2;2	2;2	Macrophage migration inhibitory factor	MIF	tr|I4AY87|I4AY87_HUMAN Epididymis secretory sperm binding protein (Fragment) OS=Homo sapiens OX=9606 GN=MIF PE=2 SV=1;sp|P14174|MIF_HUMAN Macrophage migration inhibitory factor OS=Homo sapiens OX=9606 GN=MIF PE=1 SV=4	2	2	2	2	1	1	1	2	1	2	0	0	1	0	1	1	1	2	1	2	0	0	1	0	1	1	1	2	1	2	0	0	1	0	17.4	17.4	17.4	12.476	115	115;115	5.44
V9HWN7;J3KPS3;P04075;H3BQN4;P04075-2;H3BUH7;H3BR04;H3BPS8;H3BMQ8;H3BU78;A0A0M4FNU3;A4UCT0;H3BR68;A4UCS9	V9HWN7;J3KPS3;P04075;H3BQN4;P04075-2;H3BUH7;H3BR04;H3BPS8;H3BMQ8	9;9;9;8;8;7;7;7;6;2;2;1;1;1	9;9;9;8;8;7;7;7;6;2;2;1;1;1	9;9;9;8;8;7;7;7;6;2;2;1;1;1	Fructose-bisphosphate aldolase;Fructose-bisphosphate aldolase A	HEL-S-87p;ALDOA	tr|V9HWN7|V9HWN7_HUMAN Fructose-bisphosphate aldolase OS=Homo sapiens OX=9606 GN=HEL-S-87p PE=2 SV=1;tr|J3KPS3|J3KPS3_HUMAN Fructose-bisphosphate aldolase OS=Homo sapiens OX=9606 GN=ALDOA PE=1 SV=1;sp|P04075|ALDOA_HUMAN Fructose-bisphosphate aldolase A OS=	14	9	9	9	2	8	2	5	2	7	1	6	1	3	2	8	2	5	2	7	1	6	1	3	2	8	2	5	2	7	1	6	1	3	25.3	25.3	25.3	39.42	364	364;368;364;361;418;155;162;278;140;204;294;122;130;141	3.86	6
Q2VPJ6;K9JA46;P07900;P07900-2;Q8TBA7;B4DTA5;Q86SX1;Q86U12;O75322;Q14568;G3V2J8;Q96HX7	Q2VPJ6;K9JA46;P07900;P07900-2;Q8TBA7;B4DTA5;Q86SX1;Q86U12;O75322;Q14568	6;6;6;6;4;3;3;3;3;3;2;2	2;2;2;2;1;1;1;1;1;1;1;1	2;2;2;2;1;1;1;1;1;1;1;1	Heat shock protein HSP 90-alpha;Heat shock protein HSP 90-alpha A2	HSP90AA1;EL52;HSP90AA2P	tr|Q2VPJ6|Q2VPJ6_HUMAN HSP90AA1 protein (Fragment) OS=Homo sapiens OX=9606 GN=HSP90AA1 PE=1 SV=1;tr|K9JA46|K9JA46_HUMAN Epididymis luminal secretory protein 52 OS=Homo sapiens OX=9606 GN=EL52 PE=2 SV=1;sp|P07900|HS90A_HUMAN Heat shock protein HSP 90-alpha	12	6	2	2	1	6	0	2	0	4	0	1	1	1	0	2	0	0	0	2	0	0	0	0	0	2	0	0	0	2	0	0	0	0	10.4	3.2	3.2	68.371	585	585;732;732;854;638;183;262;413;539;343;174;422	2.5
P62280;M0QZC5;M0R1H6	P62280;M0QZC5;M0R1H6	3;3;2	3;3;2	3;3;2	40S ribosomal protein S11	RPS11	sp|P62280|RS11_HUMAN Small ribosomal subunit protein uS17 OS=Homo sapiens OX=9606 GN=RPS11 PE=1 SV=3;tr|M0QZC5|M0QZC5_HUMAN Ribosomal protein S11 OS=Homo sapiens OX=9606 GN=RPS11 PE=1 SV=1;tr|M0R1H6|M0R1H6_HUMAN Ribosomal protein S11 OS=Homo sapiens OX=960	3	3	3	3	1	3	0	3	1	2	1	2	0	1	1	3	0	3	1	2	1	2	0	1	1	3	0	3	1	2	1	2	0	1	16.5	16.5	16.5	18.431	158	158;118;88	3.56	3
Q5SRT3;Q53FB0;O00299;A0A1U9X8Y4	Q5SRT3;Q53FB0;O00299;A0A1U9X8Y4	8;8;8;7	8;8;8;7	8;8;8;7	Chloride intracellular channel protein;Chloride intracellular channel protein 1	CLIC1	tr|Q5SRT3|Q5SRT3_HUMAN Chloride intracellular channel protein OS=Homo sapiens OX=9606 GN=CLIC1 PE=2 SV=2;tr|Q53FB0|Q53FB0_HUMAN Chloride intracellular channel protein (Fragment) OS=Homo sapiens OX=9606 PE=2 SV=1;sp|O00299|CLIC1_HUMAN Chloride intracellular	4	8	8	8	0	3	0	5	1	7	1	5	1	2	0	3	0	5	1	7	1	5	1	2	0	3	0	5	1	7	1	5	1	2	51.9	51.9	51.9	26.922	241	241;241;241;240	3.24	5
O00300;E5RFV7	O00300	4;1	4;1	4;1	Tumor necrosis factor receptor superfamily member 11B	TNFRSF11B	sp|O00300|TR11B_HUMAN Tumor necrosis factor receptor superfamily member 11B OS=Homo sapiens OX=9606 GN=TNFRSF11B PE=1 SV=3	2	4	4	4	0	3	0	1	0	4	0	1	0	2	0	3	0	1	0	4	0	1	0	2	0	3	0	1	0	4	0	1	0	2	12	12	12	46.026	401	401;145	3	1
O00560-2;G5EA09	O00560-2;G5EA09	10;9	10;9	1;1	Syntenin-1	SDCBP	sp|O00560-2|SDCB1_HUMAN Isoform 2 of Syntenin-1 OS=Homo sapiens OX=9606 GN=SDCBP;tr|G5EA09|G5EA09_HUMAN Syndecan binding protein OS=Homo sapiens OX=9606 GN=SDCBP PE=1 SV=1	2	10	10	1	5	8	8	10	3	8	8	7	7	7	5	8	8	10	3	8	8	7	7	7	0	1	1	1	0	1	1	1	1	1	57.2	57.2	5.7	32.316	297	297;318	5.01	13
O14745;B2R6A3;J3QRP6;B3KSV9;O14745-2	O14745;B2R6A3;J3QRP6;B3KSV9	14;13;10;8;6	14;13;10;8;6	14;13;10;8;6	Na(+)/H(+) exchange regulatory cofactor NHE-RF1;Na(+)/H(+) exchange regulatory cofactor NHE-RF	SLC9A3R1	sp|O14745|NHRF1_HUMAN Na(+)/H(+) exchange regulatory cofactor NHE-RF1 OS=Homo sapiens OX=9606 GN=NHERF1 PE=1 SV=4;tr|B2R6A3|B2R6A3_HUMAN Na(+)/H(+) exchange regulatory cofactor NHE-RF OS=Homo sapiens OX=9606 PE=2 SV=1;tr|J3QRP6|J3QRP6_HUMAN SLC9A3 regulato	5	14	14	14	7	8	8	12	10	8	8	12	6	5	7	8	8	12	10	8	8	12	6	5	7	8	8	12	10	8	8	12	6	5	45.3	45.3	45.3	38.868	358	358;358;215;273;202	4.92	14
O43286	O43286	1	1	1	Beta-1,4-galactosyltransferase 5	B4GALT5	sp|O43286|B4GT5_HUMAN Beta-1,4-galactosyltransferase 5 OS=Homo sapiens OX=9606 GN=B4GALT5 PE=1 SV=1	1	1	1	1	1	1	0	1	0	1	0	1	1	1	1	1	0	1	0	1	0	1	1	1	1	1	0	1	0	1	0	1	1	1	2.1	2.1	2.1	45.118	388	388	4.71	1
O60543;Q8N5P9;B3KVA2;E5RJ03	O60543;Q8N5P9	3;2;1;1	3;2;1;1	3;2;1;1	Cell death activator CIDE-A	CIDEA	sp|O60543|CIDEA_HUMAN Lipid transferase CIDEA OS=Homo sapiens OX=9606 GN=CIDEA PE=1 SV=1;tr|Q8N5P9|Q8N5P9_HUMAN Cell death activator CIDE-A variant 2 OS=Homo sapiens OX=9606 GN=CIDEA PE=1 SV=1	4	3	3	3	0	2	1	3	0	2	0	1	0	2	0	2	1	3	0	2	0	1	0	2	0	2	1	3	0	2	0	1	0	2	12.8	12.8	12.8	24.686	219	219;253;120;200	3.82	1
O60664-4;O60664;A0A140VJN8;O60664-3;K7ERZ3;K7EL96;O60664-2;K7ER39;K7EJD0	O60664-4;O60664;A0A140VJN8;O60664-3;K7ERZ3;K7EL96	14;14;13;13;9;7;6;4;1	14;14;13;13;9;7;6;4;1	14;14;13;13;9;7;6;4;1	Perilipin-3	PLIN3	sp|O60664-4|PLIN3_HUMAN Isoform 4 of Perilipin-3 OS=Homo sapiens OX=9606 GN=PLIN3;sp|O60664|PLIN3_HUMAN Perilipin-3 OS=Homo sapiens OX=9606 GN=PLIN3 PE=1 SV=3;tr|A0A140VJN8|A0A140VJN8_HUMAN Perilipin OS=Homo sapiens OX=9606 PE=2 SV=1;sp|O60664-3|PLIN3_HUMA	9	14	14	14	2	10	6	12	4	12	4	11	6	10	2	10	6	12	4	12	4	11	6	10	2	10	6	12	4	12	4	11	6	10	48.1	48.1	48.1	45.803	422	422;434;433;433;292;172;251;168;35	4.3	12
O75355-2;O75355	O75355-2;O75355	2;2	2;2	2;2	Ectonucleoside triphosphate diphosphohydrolase 3	ENTPD3	sp|O75355-2|ENTP3_HUMAN Isoform 2 of Ectonucleoside triphosphate diphosphohydrolase 3 OS=Homo sapiens OX=9606 GN=ENTPD3;sp|O75355|ENTP3_HUMAN Ectonucleoside triphosphate diphosphohydrolase 3 OS=Homo sapiens OX=9606 GN=ENTPD3 PE=1 SV=2	2	2	2	2	0	0	0	1	0	2	0	0	0	0	0	0	0	1	0	2	0	0	0	0	0	0	0	1	0	2	0	0	0	0	4	4	4	50.761	452	452;529	2.67
O75612;P19835;Q86SR3;P19835-2;B4DSX9;A0A024R8D0;Q9UMB1	O75612;P19835;Q86SR3;P19835-2;B4DSX9	28;28;26;21;20;7;1	28;28;26;21;20;7;1	28;28;26;21;20;7;1	Carboxylic ester hydrolase;Bile salt-activated lipase	CEL	tr|O75612|O75612_HUMAN Carboxylic ester hydrolase (Fragment) OS=Homo sapiens OX=9606 PE=2 SV=1;sp|P19835|CEL_HUMAN Bile salt-activated lipase OS=Homo sapiens OX=9606 GN=CEL PE=1 SV=3;tr|Q86SR3|Q86SR3_HUMAN CEL protein OS=Homo sapiens OX=9606 PE=2 SV=1;sp|P	7	28	28	28	24	27	25	28	23	27	22	28	20	28	24	27	25	28	23	27	22	28	20	28	24	27	25	28	23	27	22	28	20	28	47.2	47.2	47.2	66.362	612	612;753;722;687;521;184;28	4.72	74
P01024;V9HWA9;A0A8Q3SI05;A0A8Q3WM02;B4E216;A0A8Q3SI45;CON__Q2UVX4;B4DR57;A0A8Q3SI34;M0QYC8;M0QXZ3;A0A8Q3WLS3;A0A024R8Y7;O95568;M0R1Q1;M0R0Q9;A0A8Q3WKN7	P01024;V9HWA9;A0A8Q3SI05;A0A8Q3WM02;B4E216;A0A8Q3SI45	28;28;24;23;20;15;3;2;2;2;2;1;1;1;1;1;1	28;28;24;23;20;15;3;2;2;2;2;1;1;1;1;1;1	24;24;20;19;16;15;3;2;1;2;2;1;1;1;1;1;1	Complement C3;Complement C3 beta chain;C3-beta-c;Complement C3 alpha chain;C3a anaphylatoxin;Acylation stimulating protein;Complement C3b alpha chain;Complement C3c alpha chain fragment 1;Complement C3dg fragment;Complement C3g fragment;Complement C3d fragment;Complement C3f fragment;Complement C3c alpha chain fragment 2	C3;HEL-S-62p	sp|P01024|CO3_HUMAN Complement C3 OS=Homo sapiens OX=9606 GN=C3 PE=1 SV=2;tr|V9HWA9|V9HWA9_HUMAN Complement C3 OS=Homo sapiens OX=9606 GN=HEL-S-62p PE=2 SV=1;tr|A0A8Q3SI05|A0A8Q3SI05_HUMAN Complement C3 (Fragment) OS=Homo sapiens OX=9606 GN=C3 PE=1 SV=1;tr	17	28	28	24	7	27	3	4	3	13	2	5	3	5	7	27	3	4	3	13	2	5	3	5	6	23	3	2	3	11	2	3	1	2	19.5	19.5	15.5	187.15	1663	1663;1663;1338;1229;1098;966;1662;235;116;192;100;210;372;372;103;101;31	4.12	5
P01591;D6RD17;D6RHJ6;C9JA05	P01591;D6RD17;D6RHJ6	7;6;5;3	7;6;5;3	7;6;5;3	Immunoglobulin J chain	IGJ;JCHAIN	sp|P01591|IGJ_HUMAN Immunoglobulin J chain OS=Homo sapiens OX=9606 GN=JCHAIN PE=1 SV=4;tr|D6RD17|D6RD17_HUMAN Joining chain of multimeric IgA and IgM (Fragment) OS=Homo sapiens OX=9606 GN=JCHAIN PE=1 SV=8;tr|D6RHJ6|D6RHJ6_HUMAN Joining chain of multimeric	4	7	7	7	5	7	4	7	4	7	4	6	3	7	5	7	4	7	4	7	4	6	3	7	5	7	4	7	4	7	4	6	3	7	64.2	64.2	64.2	18.098	159	159;157;157;70	4.72	7
P01833	P01833	26	26	26	Polymeric immunoglobulin receptor;Secretory component	PIGR	sp|P01833|PIGR_HUMAN Polymeric immunoglobulin receptor OS=Homo sapiens OX=9606 GN=PIGR PE=1 SV=4	1	26	26	26	19	25	18	25	18	26	10	19	16	26	19	25	18	25	18	26	10	19	16	26	19	25	18	25	18	26	10	19	16	26	44.8	44.8	44.8	83.283	764	764	5.06	22
P01871;P01871-1;P0DOX6	P01871;P01871-1;P0DOX6	17;17;13	17;17;13	3;3;2	Ig mu chain C region	IGHM	sp|P01871|IGHM_HUMAN Immunoglobulin heavy constant mu OS=Homo sapiens OX=9606 GN=IGHM PE=1 SV=5;sp|P01871-1|IGHM_HUMAN Isoform 1 of Immunoglobulin heavy constant mu OS=Homo sapiens OX=9606 GN=IGHM;sp|P0DOX6|IGM_HUMAN Immunoglobulin mu heavy chain OS=Homo s	3	17	17	3	15	17	14	17	15	17	10	15	12	17	15	17	14	17	15	17	10	15	12	17	3	3	3	3	3	3	3	3	3	3	46.8	46.8	6.8	51.923	474	474;453;576	5.12	19
Q9UP60;Q8NCL6;Q96K68;Q6MZW0;P01876-1;Q6ZW64;Q96DK0;Q8WY24;Q6N092;P01876;Q6N090	Q9UP60;Q8NCL6;Q96K68;Q6MZW0;P01876-1;Q6ZW64;Q96DK0;Q8WY24;Q6N092;P01876;Q6N090	15;15;15;15;15;14;14;14;14;14;13	15;15;15;15;15;14;14;14;14;14;13	6;6;6;6;6;6;6;5;6;6;4	Ig alpha-1 chain C region	SNC73;DKFZp686J11235;IGHA1;DKFZp686K18196;DKFZp686G21220	tr|Q9UP60|Q9UP60_HUMAN SNC73 protein OS=Homo sapiens OX=9606 GN=SNC73 PE=2 SV=1;tr|Q8NCL6|Q8NCL6_HUMAN cDNA FLJ90170 fis, clone MAMMA1000370, highly similar to Ig alpha-1 chain C region OS=Homo sapiens OX=9606 PE=2 SV=1;tr|Q96K68|Q96K68_HUMAN cDNA FLJ14473	11	15	15	6	13	13	13	13	13	15	13	11	11	13	13	13	13	13	13	15	13	11	11	13	5	5	5	5	5	6	5	5	4	5	55.7	55.7	23.2	40.947	384	384;493;494;506;353;494;496;497;519;398;506	5.21	17
P01877-1;P01877;Q6N041;Q6N091	P01877-1;P01877;Q6N041;Q6N091	13;12;10;8	1;0;1;1	1;0;1;1	Ig alpha-2 chain C region	IGHA2;DKFZp686O16217;DKFZp686C02220	sp|P01877-1|IGHA2_HUMAN Isoform 1 of Immunoglobulin heavy constant alpha 2 OS=Homo sapiens OX=9606 GN=IGHA2;sp|P01877|IGHA2_HUMAN Immunoglobulin heavy constant alpha 2 OS=Homo sapiens OX=9606 GN=IGHA2 PE=1 SV=5;tr|Q6N041|Q6N041_HUMAN Uncharacterized protei	4	13	1	1	12	13	13	11	12	13	9	10	11	11	1	1	1	0	1	1	0	0	1	1	1	1	1	0	1	1	0	0	1	1	63.5	6.5	6.5	36.591	340	340;391;498;500	6.29
V9GYG9;V9GYM3;P02652;V9GYE3;V9GYC1;V9GYS1	V9GYG9;V9GYM3;P02652;V9GYE3;V9GYC1;V9GYS1	4;4;4;3;3;3	4;4;4;3;3;3	4;4;4;3;3;3	Apolipoprotein A-II;Proapolipoprotein A-II;Truncated apolipoprotein A-II	APOA2	tr|V9GYG9|V9GYG9_HUMAN Apolipoprotein A-II (Fragment) OS=Homo sapiens OX=9606 GN=APOA2 PE=1 SV=1;tr|V9GYM3|V9GYM3_HUMAN Apolipoprotein A-II OS=Homo sapiens OX=9606 GN=APOA2 PE=1 SV=1;sp|P02652|APOA2_HUMAN Apolipoprotein A-II OS=Homo sapiens OX=9606 GN=APOA	6	4	4	4	0	3	1	4	0	3	0	2	2	3	0	3	1	4	0	3	0	2	2	3	0	3	1	4	0	3	0	2	2	3	43.2	43.2	43.2	10.649	95	95;133;100;52;66;82	4.1	2
P02671-2;P02671;A0A0S2Z3E8;Q3KRA7;Q6NSD8;Q86Z09;A0A0S2Z3P3;Q8WW76;A0A0S2Z3M3	P02671-2;P02671;A0A0S2Z3E8	8;8;6;3;3;2;2;2;2	8;8;6;3;3;2;2;2;2	8;8;6;3;3;2;2;2;2	Fibrinogen alpha chain;Fibrinopeptide A;Fibrinogen alpha chain	FGA	sp|P02671-2|FIBA_HUMAN Isoform 2 of Fibrinogen alpha chain OS=Homo sapiens OX=9606 GN=FGA;sp|P02671|FIBA_HUMAN Fibrinogen alpha chain OS=Homo sapiens OX=9606 GN=FGA PE=1 SV=2;tr|A0A0S2Z3E8|A0A0S2Z3E8_HUMAN Fibrinogen alpha chain isoform 2 (Fragment) OS=Hom	9	8	8	8	0	2	0	1	0	4	0	7	0	1	0	2	0	1	0	4	0	7	0	1	0	2	0	1	0	4	0	7	0	1	14.4	14.4	14.4	69.756	644	644;866;436;250;289;61;133;218;218	2	7
V9HVZ4;P04406;Q2TSD0;P04406-2;Q0QET7;E7EUT5;A4UCT1;Q5ZEY3;B4DRV9;A0A0K0K1K1;O14556	V9HVZ4;P04406;Q2TSD0;P04406-2;Q0QET7;E7EUT5;A4UCT1	9;9;8;8;7;7;6;4;3;1;1	9;9;8;8;7;7;6;4;3;1;1	9;9;8;8;7;7;6;4;3;1;1	Glyceraldehyde-3-phosphate dehydrogenase	HEL-S-162eP;GAPDH	tr|V9HVZ4|V9HVZ4_HUMAN Glyceraldehyde-3-phosphate dehydrogenase OS=Homo sapiens OX=9606 GN=HEL-S-162eP PE=2 SV=1;sp|P04406|G3P_HUMAN Glyceraldehyde-3-phosphate dehydrogenase OS=Homo sapiens OX=9606 GN=GAPDH PE=1 SV=3;tr|Q2TSD0|Q2TSD0_HUMAN Glyceraldehyde-3	11	9	9	9	5	8	1	7	3	8	0	5	2	4	5	8	1	7	3	8	0	5	2	4	5	8	1	7	3	8	0	5	2	4	38.5	38.5	38.5	36.053	335	335;335;335;293;230;260;166;86;215;408;408	4.2	5
W5RWE1;P05814	W5RWE1;P05814	10;10	10;10	10;10	Beta-casein	CSN2	tr|W5RWE1|W5RWE1_HUMAN Beta-casein OS=Homo sapiens OX=9606 GN=CSN2 PE=2 SV=1;sp|P05814|CASB_HUMAN Beta-casein OS=Homo sapiens OX=9606 GN=CSN2 PE=1 SV=4	2	10	10	10	9	10	9	8	9	9	9	10	9	9	9	10	9	8	9	9	9	10	9	9	9	10	9	8	9	9	9	10	9	9	50	50	50	25.382	226	226;226	5	103
P06727	P06727	15	15	4	Apolipoprotein A-IV	APOA4	sp|P06727|APOA4_HUMAN Apolipoprotein A-IV OS=Homo sapiens OX=9606 GN=APOA4 PE=1 SV=4	1	15	15	4	3	14	1	7	2	12	3	12	6	8	3	14	1	7	2	12	3	12	6	8	1	4	0	2	0	4	1	3	2	2	43.2	43.2	11.6	45.371	396	396	3.85	14
P07108;B8ZWD1;A0A024RAF2;B8ZWD9;P07108-3;P07108-2;P07108-4;P07108-5;B8ZWD8;P07108-6	P07108;B8ZWD1;A0A024RAF2;B8ZWD9;P07108-3;P07108-2;P07108-4;P07108-5;B8ZWD8;P07108-6	4;3;3;3;3;3;3;3;2;2	4;3;3;3;3;3;3;3;2;2	4;3;3;3;3;3;3;3;2;2	Acyl-CoA-binding protein	DBI	sp|P07108|ACBP_HUMAN Acyl-CoA-binding protein OS=Homo sapiens OX=9606 GN=DBI PE=1 SV=2;tr|B8ZWD1|B8ZWD1_HUMAN Diazepam binding inhibitor, acyl-CoA binding protein OS=Homo sapiens OX=9606 GN=DBI PE=1 SV=1;tr|A0A024RAF2|A0A024RAF2_HUMAN Diazepam binding inhi	10	4	4	4	0	1	0	1	0	2	1	4	1	1	0	1	0	1	0	2	1	4	1	1	0	1	0	1	0	2	1	4	1	1	58.6	58.6	58.6	10.044	87	87;97;104;144;88;104;129;148;63;123	3.08	5
P07498	P07498	11	11	11	Kappa-casein	CSN3	sp|P07498|CASK_HUMAN Kappa-casein OS=Homo sapiens OX=9606 GN=CSN3 PE=1 SV=3	1	11	11	11	10	11	9	10	10	11	10	11	10	10	10	11	9	10	10	11	10	11	10	10	10	11	9	10	10	11	10	11	10	10	53.8	53.8	53.8	20.305	182	182	4.51	180
P07737;K7EJ44;I3L3D5	P07737;K7EJ44;I3L3D5	2;1;1	2;1;1	2;1;1	Profilin-1	PFN1	sp|P07737|PROF1_HUMAN Profilin-1 OS=Homo sapiens OX=9606 GN=PFN1 PE=1 SV=2;tr|K7EJ44|K7EJ44_HUMAN Profilin OS=Homo sapiens OX=9606 GN=PFN1 PE=1 SV=1;tr|I3L3D5|I3L3D5_HUMAN Profilin (Fragment) OS=Homo sapiens OX=9606 GN=PFN1 PE=1 SV=1	3	2	2	2	0	1	0	1	0	2	0	2	1	1	0	1	0	1	0	2	0	2	1	1	0	1	0	1	0	2	0	2	1	1	21.4	21.4	21.4	15.054	140	140;104;165	3.5	2
P07996;P07996-2;CON__Q28194	P07996;P07996-2;CON__Q28194	11;10;7	11;10;7	1;1;1	Thrombospondin-1	THBS1	sp|P07996|TSP1_HUMAN Thrombospondin-1 OS=Homo sapiens OX=9606 GN=THBS1 PE=1 SV=2;sp|P07996-2|TSP1_HUMAN Isoform 2 of Thrombospondin-1 OS=Homo sapiens OX=9606 GN=THBS1;	3	11	11	1	0	11	0	2	0	6	0	0	0	4	0	11	0	2	0	6	0	0	0	4	0	1	0	0	0	1	0	0	0	0	12.3	12.3	1	129.38	1170	1170;1085;1170	3.17
P0C0L4;P0C0L5;P0C0L4-2;A0A0G2JPR0;A0A0G2JL54;A0A140TA29;A0A140TA32;A0A140TA44;F5GXS0;A0A8V8TLP6;A0A140TA49;B4DIE5;A0A3B3ISA6;B7Z1F8;B4E344;B4DDH0;Q9UNU2;CON__P01030;CON__ENSEMBL:ENSBTAP00000007350;Q6U2E7;A0A8G1A656;A0A3B3ISD7;Q6U2E0;Q6XMI6	P0C0L4;P0C0L5;P0C0L4-2;A0A0G2JPR0;A0A0G2JL54;A0A140TA29;A0A140TA32;A0A140TA44;F5GXS0;A0A8V8TLP6;A0A140TA49;B4DIE5	27;27;26;26;26;26;26;26;26;25;25;19;13;7;4;4;3;3;3;2;2;1;1;1	27;27;26;26;26;26;26;26;26;25;25;19;13;7;4;4;3;3;3;2;2;1;1;1	27;27;26;26;26;26;26;26;26;25;25;19;13;7;4;4;3;3;3;2;2;1;1;1	Complement C4-A;Complement C4 beta chain;Complement C4-A alpha chain;C4a anaphylatoxin;C4b-A;C4d-A;Complement C4 gamma chain;Complement C4-B;Complement C4 beta chain;Complement C4-B alpha chain;C4a anaphylatoxin;C4b-B;C4d-B;Complement C4 gamma chain	C4A;C4B	sp|P0C0L4|CO4A_HUMAN Complement C4-A OS=Homo sapiens OX=9606 GN=C4A PE=1 SV=2;sp|P0C0L5|CO4B_HUMAN Complement C4-B OS=Homo sapiens OX=9606 GN=C4B PE=1 SV=2;sp|P0C0L4-2|CO4A_HUMAN Isoform 2 of Complement C4-A OS=Homo sapiens OX=9606 GN=C4A;tr|A0A0G2JPR0|A0A	24	27	27	27	7	25	4	8	6	18	2	15	5	14	7	25	4	8	6	18	2	15	5	14	7	25	4	8	6	18	2	15	5	14	21.2	21.2	21.2	192.78	1744	1744;1744;1698;1744;1698;1698;1698;1698;1698;1579;1698;763;1296;270;650;511;354;1741;1742;61;147;159;62;41	3.99	17
P0DOX2	P0DOX2	13	5	1			sp|P0DOX2|IGA2_HUMAN Immunoglobulin alpha-2 heavy chain OS=Homo sapiens OX=9606 PE=1 SV=2	1	13	5	1	11	13	12	11	11	13	8	10	10	11	5	5	5	4	5	5	2	4	5	5	1	1	1	1	1	1	0	1	1	1	46.4	14.1	3.3	48.934	455	455	5.05	7
P12821;B4DXK6;D3DU13;I3UJJ7;A0A0A0MSN4;P12821-4;P12821-3;P12821-2;I6L9B3;F6X3S4;J3KTB8;B4DU66;J3KTH9;J3KSQ5;J3KS28;B4DKH4	P12821;B4DXK6;D3DU13;I3UJJ7;A0A0A0MSN4;P12821-4;P12821-3;P12821-2;I6L9B3;F6X3S4	6;5;5;5;5;5;5;5;4;4;2;1;1;1;1;1	6;5;5;5;5;5;5;5;4;4;2;1;1;1;1;1	6;5;5;5;5;5;5;5;4;4;2;1;1;1;1;1	Angiotensin-converting enzyme;Angiotensin-converting enzyme, soluble form	ACE	sp|P12821|ACE_HUMAN Angiotensin-converting enzyme OS=Homo sapiens OX=9606 GN=ACE PE=1 SV=1;tr|B4DXK6|B4DXK6_HUMAN Angiotensin-converting enzyme OS=Homo sapiens OX=9606 PE=2 SV=1;tr|D3DU13|D3DU13_HUMAN Angiotensin-converting enzyme OS=Homo sapiens OX=9606 G	16	6	6	6	0	6	1	4	0	4	1	4	1	2	0	6	1	4	0	4	1	4	1	2	0	6	1	4	0	4	1	4	1	2	4.7	4.7	4.7	149.71	1306	1306;511;616;1242;1242;691;732;1145;739;739;282;141;168;208;314;475	3.5	4
P13639;B4DPU3;Q6PK56;B4DMC6;B4DRE8;Q8TA90;Q6W6M8	P13639;B4DPU3;Q6PK56;B4DMC6;B4DRE8;Q8TA90	10;8;6;5;5;5;2	10;8;6;5;5;5;2	10;8;6;5;5;5;2	Elongation factor 2	EEF2	sp|P13639|EF2_HUMAN Elongation factor 2 OS=Homo sapiens OX=9606 GN=EEF2 PE=1 SV=4;tr|B4DPU3|B4DPU3_HUMAN cDNA FLJ56548, highly similar to Elongation factor 2 OS=Homo sapiens OX=9606 PE=2 SV=1;tr|Q6PK56|Q6PK56_HUMAN EEF2 protein (Fragment) OS=Homo sapiens O	7	10	10	10	0	10	0	1	0	3	0	1	0	1	0	10	0	1	0	3	0	1	0	1	0	10	0	1	0	3	0	1	0	1	11.1	11.1	11.1	95.337	858	858;566;583;387;505;517;151	2.88	1
P13688-2;P13688-8;Q3KRG8;P13688;P13688-10;P13688-11;P13688-9;P13688-6;P13688-4;P13688-5;P13688-3;P31997;M0R109;P06731-2;P13688-7;Q13984;Q0Z7S6;Q53G30;P06731;T2HVB7;A0A087WYX0;Q8N4D0;A0A024R0K5;M0R2K4	P13688-2;P13688-8;Q3KRG8;P13688;P13688-10;P13688-11;P13688-9;P13688-6;P13688-4;P13688-5;P13688-3	3;3;3;3;3;2;2;2;2;2;2;1;1;1;1;1;1;1;1;1;1;1;1;1	3;3;3;3;3;2;2;2;2;2;2;1;1;1;1;1;1;1;1;1;1;1;1;1	3;3;3;3;3;2;2;2;2;2;2;1;1;1;1;1;1;1;1;1;1;1;1;1	Carcinoembryonic antigen-related cell adhesion molecule 1	CEACAM1	sp|P13688-2|CEAM1_HUMAN Isoform 2 of Carcinoembryonic antigen-related cell adhesion molecule 1 OS=Homo sapiens OX=9606 GN=CEACAM1;sp|P13688-8|CEAM1_HUMAN Isoform 8 of Carcinoembryonic antigen-related cell adhesion molecule 1 OS=Homo sapiens OX=9606 GN=CEAC	24	3	3	3	1	2	1	3	1	1	1	2	1	0	1	2	1	3	1	1	1	2	1	0	1	2	1	3	1	1	1	2	1	0	11	11	11	45.95	417	417;464;493;526;468;368;399;430;351;461;321;349;99;701;252;287;349;702;702;524;524;702;702;94	4.77	2
V9HWI0;P14550;Q5T621;V9GYG2;V9GYP9	V9HWI0;P14550;Q5T621;V9GYG2;V9GYP9	6;6;4;3;3	6;6;4;3;3	6;6;4;3;3	Alcohol dehydrogenase [NADP(+)]	HEL-S-165mP;AKR1A1	tr|V9HWI0|V9HWI0_HUMAN Aldo-keto reductase family 1 member A1 OS=Homo sapiens OX=9606 GN=HEL-S-165mP PE=2 SV=1;sp|P14550|AK1A1_HUMAN Aldo-keto reductase family 1 member A1 OS=Homo sapiens OX=9606 GN=AKR1A1 PE=1 SV=3;tr|Q5T621|Q5T621_HUMAN Aldo-keto reducta	5	6	6	6	0	6	0	6	0	5	0	1	0	0	0	6	0	6	0	5	0	1	0	0	0	6	0	6	0	5	0	1	0	0	21.8	21.8	21.8	36.573	325	325;325;147;119;140	2.94	1
P15291-2;P15291;W6MEN3;W6MEN4;Q86XA6	P15291-2;P15291;W6MEN3	11;11;10;3;3	11;11;10;3;3	2;2;2;2;2	Beta-1,4-galactosyltransferase 1;Lactose synthase A protein;N-acetyllactosamine synthase;Beta-N-acetylglucosaminylglycopeptide beta-1,4-galactosyltransferase;Beta-N-acetylglucosaminyl-glycolipid beta-1,4-galactosyltransferase;Processed beta-1,4-galactosyltransferase 1	B4GALT1	sp|P15291-2|B4GT1_HUMAN Isoform Short of Beta-1,4-galactosyltransferase 1 OS=Homo sapiens OX=9606 GN=B4GALT1;sp|P15291|B4GT1_HUMAN Beta-1,4-galactosyltransferase 1 OS=Homo sapiens OX=9606 GN=B4GALT1 PE=1 SV=5;tr|W6MEN3|W6MEN3_HUMAN Beta-1,4-galactosyltrans	5	11	11	2	6	11	4	3	4	3	0	1	1	1	6	11	4	3	4	3	0	1	1	1	1	2	1	0	1	0	0	0	0	0	48.8	48.8	11.9	42.537	385	385;398;357;219;225	4.98	1
V9HW42;Q6NUR7;P15311;B2R6J2;B7Z5V2;B7Z437;J7M2B1;Q9UJZ6;Q9UK20;Q9UJZ8;Q9UJZ7;Q9UJU1;Q9UJZ2;B7Z9R6;E9PQ82	V9HW42;Q6NUR7;P15311;B2R6J2;B7Z5V2;B7Z437;J7M2B1	24;24;24;23;20;17;17;6;6;5;5;4;4;4;2	24;24;24;23;20;17;17;6;6;5;5;4;4;4;2	16;16;16;15;14;11;9;0;0;0;0;0;0;4;0	Ezrin;Tyrosine-protein kinase receptor	HEL-S-105;EZR;EZR-ROS1	tr|V9HW42|V9HW42_HUMAN Epididymis secretory protein Li 105 OS=Homo sapiens OX=9606 GN=HEL-S-105 PE=2 SV=1;tr|Q6NUR7|Q6NUR7_HUMAN Ezrin OS=Homo sapiens OX=9606 GN=EZR PE=2 SV=1;sp|P15311|EZRI_HUMAN Ezrin OS=Homo sapiens OX=9606 GN=EZR PE=1 SV=4;tr|B2R6J2|B2	15	24	24	16	6	17	12	20	7	20	10	20	13	14	6	17	12	20	7	20	10	20	13	14	4	13	7	13	4	14	6	14	8	10	41.8	41.8	31.1	69.398	586	586;586;586;586;554;429;858;159;162;156;158;141;152;193;116	4.64	22
P18077	P18077	2	2	2	60S ribosomal protein L35a	RPL35A	sp|P18077|RL35A_HUMAN Large ribosomal subunit protein eL33 OS=Homo sapiens OX=9606 GN=RPL35A PE=1 SV=2	1	2	2	2	0	1	0	0	0	2	0	0	0	0	0	1	0	0	0	2	0	0	0	0	0	1	0	0	0	2	0	0	0	0	7.3	7.3	7.3	12.538	110	110	2.33
V9HWB7;P21399;Q9HBB2;Q59FI0;F5H2R8;F5H143;F5H3Z7;E9PEF1;B4DIM1;Q8IW54;B3KT60;O00408-5;O00408-4;O00408-3;O00408	V9HWB7;P21399;Q9HBB2;Q59FI0	8;8;7;4;1;1;1;1;1;1;1;1;1;1;1	8;8;7;4;1;1;1;1;1;1;1;1;1;1;1	8;8;7;4;1;1;1;1;1;1;1;1;1;1;1	Aconitate hydratase;Cytoplasmic aconitate hydratase	HEL60;ACO1;IRP1	tr|V9HWB7|V9HWB7_HUMAN Epididymis luminal protein 60 OS=Homo sapiens OX=9606 GN=HEL60 PE=2 SV=1;sp|P21399|ACOHC_HUMAN Cytoplasmic aconitate hydratase OS=Homo sapiens OX=9606 GN=ACO1 PE=1 SV=3;tr|Q9HBB2|Q9HBB2_HUMAN Iron regulatory protein 1 OS=Homo sapiens	15	8	8	8	0	8	0	1	0	1	0	1	0	0	0	8	0	1	0	1	0	1	0	0	0	8	0	1	0	1	0	1	0	0	12.9	12.9	12.9	98.398	889	889;889;790;781;65;92;106;826;826;941;950;685;932;934;941	2.82	1
P22079;F5H386;B4E1M1;P22079-2;Q9H3M1	P22079;F5H386;B4E1M1;P22079-2	4;3;3;3;1	4;3;3;3;1	4;3;3;3;1	Lactoperoxidase	LPO	sp|P22079|PERL_HUMAN Lactoperoxidase OS=Homo sapiens OX=9606 GN=LPO PE=1 SV=2;tr|F5H386|F5H386_HUMAN Lactoperoxidase OS=Homo sapiens OX=9606 GN=LPO PE=1 SV=1;tr|B4E1M1|B4E1M1_HUMAN cDNA FLJ60391, highly similar to Lactoperoxidase OS=Homo sapiens OX=9606 PE	5	4	4	4	0	1	0	1	0	4	0	2	0	1	0	1	0	1	0	4	0	2	0	1	0	1	0	1	0	4	0	2	0	1	8	8	8	80.287	712	712;653;653;629;193	2.44	2
P22352	P22352	2	2	2	Glutathione peroxidase 3	GPX3	sp|P22352|GPX3_HUMAN Glutathione peroxidase 3 OS=Homo sapiens OX=9606 GN=GPX3 PE=1 SV=2	1	2	2	2	0	1	0	0	0	2	0	1	0	1	0	1	0	0	0	2	0	1	0	1	0	1	0	0	0	2	0	1	0	1	11.9	11.9	11.9	25.552	226	226	2.6	1
V9HWI5;P23528;G3V1A4;A0A024R5B5;E9PP50;E9PK25;E9PS23;B4E112;E9PQB7;E9PLJ3;Q549N0;Q9Y281-3;Q9Y281	V9HWI5;P23528;G3V1A4;A0A024R5B5;E9PP50;E9PK25;E9PS23;B4E112;E9PQB7	4;4;3;3;3;3;2;2;2;1;1;1;1	4;4;3;3;3;3;2;2;2;1;1;1;1	4;4;3;3;3;3;2;2;2;1;1;1;1	Cofilin-1	HEL-S-15;CFL1	tr|V9HWI5|V9HWI5_HUMAN Cofilin 1 (Non-muscle), isoform CRA_b OS=Homo sapiens OX=9606 GN=HEL-S-15 PE=2 SV=1;sp|P23528|COF1_HUMAN Cofilin-1 OS=Homo sapiens OX=9606 GN=CFL1 PE=1 SV=3;tr|G3V1A4|G3V1A4_HUMAN Cofilin 1 OS=Homo sapiens OX=9606 GN=CFL1 PE=1 SV=1;t	13	4	4	4	0	2	0	3	0	4	0	4	2	2	0	2	0	3	0	4	0	4	2	2	0	2	0	3	0	4	0	4	2	2	38	38	38	18.502	166	166;166;149;149;159;204;90;112;122;79;166;149;166	3.43	5
P24821;E9PC84;P24821-3;P24821-6	P24821;E9PC84;P24821-3;P24821-6	103;92;92;82	2;2;2;2	0;0;0;0	Tenascin	TNC	sp|P24821|TENA_HUMAN Tenascin OS=Homo sapiens OX=9606 GN=TNC PE=1 SV=3;tr|E9PC84|E9PC84_HUMAN Tenascin C OS=Homo sapiens OX=9606 GN=TNC PE=1 SV=1;sp|P24821-3|TENA_HUMAN Isoform 3 of Tenascin OS=Homo sapiens OX=9606 GN=TNC;sp|P24821-6|TENA_HUMAN Isoform 6 o	4	103	2	0	83	97	89	100	84	97	73	98	76	90	2	2	2	2	2	2	2	2	2	2	0	0	0	0	0	0	0	0	0	0	63.2	2.5	0	240.85	2201	2201;1928;1837;1564	4.83	5
P24821-4;J3QSU6;A0A994J7C1;P24821-2;F5H7V9;H0YGZ3	P24821-4;J3QSU6;A0A994J7C1;P24821-2;F5H7V9	101;98;92;90;89;27	1;1;1;1;0;1	1;1;1;1;0;1	Tenascin	TNC	sp|P24821-4|TENA_HUMAN Isoform 4 of Tenascin OS=Homo sapiens OX=9606 GN=TNC;tr|J3QSU6|J3QSU6_HUMAN Tenascin C OS=Homo sapiens OX=9606 GN=TNC PE=1 SV=1;tr|A0A994J7C1|A0A994J7C1_HUMAN Tenascin C (Fragment) OS=Homo sapiens OX=9606 GN=TNC PE=1 SV=1;sp|P24821-2	6	101	1	1	82	95	87	98	83	95	72	96	76	90	1	1	1	1	1	1	1	1	1	1	1	1	1	1	1	1	1	1	1	1	64.2	1.3	1.3	230.86	2110	2110;2019;1854;1746;1838;615	5.37	2
P24821-5;A0A994J510;A0A0U1RR80	P24821-5	89;6;1	1;1;1	1;1;1	Tenascin	TNC	sp|P24821-5|TENA_HUMAN Isoform 5 of Tenascin OS=Homo sapiens OX=9606 GN=TNC	3	89	1	1	71	83	76	86	72	83	61	84	70	78	1	1	1	1	1	1	1	1	1	1	1	1	1	1	1	1	1	1	1	1	70.8	1.4	1.4	181.53	1655	1655;129;23	4.64	2
Q59G70;P26572;D6RA48;D6RBS3;D6RAK2;D6R9U2;D6RD15;D6RB69;D6RHZ8;B3KQW5;D6RF69;Q8NBL8;B3KQ18	Q59G70;P26572;D6RA48;D6RBS3;D6RAK2;D6R9U2;D6RD15;D6RB69;D6RHZ8;B3KQW5;D6RF69;Q8NBL8;B3KQ18	2;2;1;1;1;1;1;1;1;1;1;1;1	2;2;1;1;1;1;1;1;1;1;1;1;1	2;2;1;1;1;1;1;1;1;1;1;1;1	Alpha-1,3-mannosyl-glycoprotein 2-beta-N-acetylglucosaminyltransferase	MGAT1	tr|Q59G70|Q59G70_HUMAN Alpha-1,3-mannosyl-glycoprotein 2-beta-N-acetylglucosaminyltransferase (Fragment) OS=Homo sapiens OX=9606 PE=2 SV=1;sp|P26572|MGAT1_HUMAN Alpha-1,3-mannosyl-glycoprotein 2-beta-N-acetylglucosaminyltransferase OS=Homo sapiens OX=9606	13	2	2	2	0	2	0	1	0	1	0	1	0	1	0	2	0	1	0	1	0	1	0	1	0	2	0	1	0	1	0	1	0	1	4.7	4.7	4.7	53.504	473	473;445;95;103;104;111;115;127;153;197;199;302;445	3	1
P27348;Q53RR5;E9PG15	P27348;Q53RR5;E9PG15	5;3;3	1;1;1	1;1;1	14-3-3 protein theta	YWHAQ	sp|P27348|1433T_HUMAN 14-3-3 protein theta OS=Homo sapiens OX=9606 GN=YWHAQ PE=1 SV=1;tr|Q53RR5|Q53RR5_HUMAN Uncharacterized protein YWHAQ (Fragment) OS=Homo sapiens OX=9606 GN=YWHAQ PE=3 SV=1;tr|E9PG15|E9PG15_HUMAN Tyrosine 3-monooxygenase/tryptophan 5-mo	3	5	1	1	2	3	2	4	3	4	2	4	0	2	0	1	0	1	0	1	0	1	0	1	0	1	0	1	0	1	0	1	0	1	19.6	5.7	5.7	27.764	245	245;98;149	3	1
Q6LET0;P27701-2;P27701;E9PJC7	Q6LET0;P27701-2;P27701;E9PJC7	2;2;2;1	2;2;2;1	2;2;2;1	Tetraspanin;CD82 antigen	KAI1;CD82	tr|Q6LET0|Q6LET0_HUMAN Tetraspanin (Fragment) OS=Homo sapiens OX=9606 GN=KAI1 PE=2 SV=1;sp|P27701-2|CD82_HUMAN Isoform 2 of CD82 antigen OS=Homo sapiens OX=9606 GN=CD82;sp|P27701|CD82_HUMAN CD82 antigen OS=Homo sapiens OX=9606 GN=CD82 PE=1 SV=1;tr|E9PJC7|E	4	2	2	2	1	1	1	2	1	1	1	1	1	2	1	1	1	2	1	1	1	1	1	2	1	1	1	2	1	1	1	1	1	2	9.7	9.7	9.7	29.643	267	267;242;267;157	5.33	1
P29966;Q6NVI1;Q05C82	P29966;Q6NVI1	4;4;1	4;4;1	4;4;1	Myristoylated alanine-rich C-kinase substrate	MARCKS	sp|P29966|MARCS_HUMAN Myristoylated alanine-rich C-kinase substrate OS=Homo sapiens OX=9606 GN=MARCKS PE=1 SV=4;tr|Q6NVI1|Q6NVI1_HUMAN MARCKS protein (Fragment) OS=Homo sapiens OX=9606 GN=MARCKS PE=2 SV=1	3	4	4	4	0	3	1	3	0	4	0	4	1	2	0	3	1	3	0	4	0	4	1	2	0	3	1	3	0	4	0	4	1	2	20.2	20.2	20.2	31.554	332	332;157;47	3.44	4
V9HW35;P30044-4;P30044-2;P30044-3;P30044	V9HW35;P30044-4;P30044-2;P30044-3;P30044	2;2;2;2;2	2;2;2;2;2	2;2;2;2;2	Peroxiredoxin-5, mitochondrial	HEL-S-55;PRDX5	tr|V9HW35|V9HW35_HUMAN Peroxiredoxin-5 OS=Homo sapiens OX=9606 GN=HEL-S-55 PE=2 SV=1;sp|P30044-4|PRDX5_HUMAN Isoform 4 of Peroxiredoxin-5, mitochondrial OS=Homo sapiens OX=9606 GN=PRDX5;sp|P30044-2|PRDX5_HUMAN Isoform Cytoplasmic+peroxisomal of Peroxiredox	5	2	2	2	0	0	0	1	0	0	0	2	0	0	0	0	0	1	0	0	0	2	0	0	0	0	0	1	0	0	0	2	0	0	13.6	13.6	13.6	17.031	162	162;125;162;170;214	2	2
P30050;Q59FI9;P30050-2;D3DS95;Q76P68	P30050;Q59FI9;P30050-2	3;2;2;1;1	3;2;2;1;1	3;2;2;1;1	60S ribosomal protein L12	RPL12	sp|P30050|RL12_HUMAN Large ribosomal subunit protein uL11 OS=Homo sapiens OX=9606 GN=RPL12 PE=1 SV=1;tr|Q59FI9|Q59FI9_HUMAN 60S ribosomal protein L12 (Fragment) OS=Homo sapiens OX=9606 PE=2 SV=1;sp|P30050-2|RL12_HUMAN Isoform 2 of Large ribosomal subunit p	5	3	3	3	0	3	1	3	1	3	0	2	1	2	0	3	1	3	1	3	0	2	1	2	0	3	1	3	1	3	0	2	1	2	24.2	24.2	24.2	17.818	165	165;197;132;94;165	4	2
V9HWD6;P31946-2;P31946;B5BU24;Q4VY20;Q4VY19;A0A0J9YWE8;Q59EQ2;A0A0J9YWZ2	V9HWD6;P31946-2;P31946;B5BU24	8;8;8;7;3;3;3;3;2	4;4;4;3;1;1;1;1;1	4;4;4;3;1;1;1;1;1	14-3-3 protein beta/alpha;14-3-3 protein beta/alpha, N-terminally processed	HEL-S-1;YWHAB	tr|V9HWD6|V9HWD6_HUMAN Epididymis secretory protein Li 1 OS=Homo sapiens OX=9606 GN=HEL-S-1 PE=2 SV=1;sp|P31946-2|1433B_HUMAN Isoform Short of 14-3-3 protein beta/alpha OS=Homo sapiens OX=9606 GN=YWHAB;sp|P31946|1433B_HUMAN 14-3-3 protein beta/alpha OS=Hom	9	8	4	4	2	4	3	5	4	7	3	6	1	2	0	2	1	2	1	4	1	3	1	1	0	2	1	2	1	4	1	3	1	1	36.6	22.8	22.8	28.082	246	246;244;246;246;74;100;149;189;81	3.88	3
P31947-2;P31947	P31947-2;P31947	5;5	2;2	2;2	14-3-3 protein sigma	SFN	sp|P31947-2|1433S_HUMAN Isoform 2 of 14-3-3 protein sigma OS=Homo sapiens OX=9606 GN=SFN;sp|P31947|1433S_HUMAN 14-3-3 protein sigma OS=Homo sapiens OX=9606 GN=SFN PE=1 SV=1	2	5	2	2	1	4	1	5	2	5	2	5	0	2	0	2	0	2	0	2	1	2	0	1	0	2	0	2	0	2	1	2	0	1	21.8	10.2	10.2	24.336	216	216;248	2.85	3
Q59GY2;P36578;B4DMJ6;B4DFI6;H3BM89;A0A024R5Z1;Q53G74;H3BU31;B4DMJ2;B4DP82;H3BTP7	Q59GY2;P36578;B4DMJ6;B4DFI6;H3BM89;A0A024R5Z1;Q53G74;H3BU31;B4DMJ2	8;8;6;5;5;5;5;4;4;3;3	8;8;6;5;5;5;5;4;4;3;3	8;8;6;5;5;5;5;4;4;3;3	60S ribosomal protein L4	RPL4	tr|Q59GY2|Q59GY2_HUMAN 60S ribosomal protein L4 (Fragment) OS=Homo sapiens OX=9606 PE=2 SV=1;sp|P36578|RL4_HUMAN Large ribosomal subunit protein uL4 OS=Homo sapiens OX=9606 GN=RPL4 PE=1 SV=5;tr|B4DMJ6|B4DMJ6_HUMAN 60S ribosomal protein L4 OS=Homo sapiens O	11	8	8	8	3	6	3	7	2	6	0	1	2	6	3	6	3	7	2	6	0	1	2	6	3	6	3	7	2	6	0	1	2	6	19.5	19.5	19.5	48.995	441	441;427;414;227;333;333;427;171;239;151;170	4.53	1
P47710-2;P47710	P47710-2;P47710	16;15	16;15	1;1	Alpha-S1-casein;Casoxin-D	CSN1S1	sp|P47710-2|CASA1_HUMAN Isoform 2 of Alpha-S1-casein OS=Homo sapiens OX=9606 GN=CSN1S1;sp|P47710|CASA1_HUMAN Alpha-S1-casein OS=Homo sapiens OX=9606 GN=CSN1S1 PE=1 SV=1	2	16	16	1	12	16	13	13	13	16	12	14	13	15	12	16	13	13	13	16	12	14	13	15	1	1	1	1	1	1	1	1	1	1	59.2	59.2	16.3	21.543	184	184;185	4.42	127
P47710-3	P47710-3	12	2	0	Alpha-S1-casein;Casoxin-D	CSN1S1	sp|P47710-3|CASA1_HUMAN Isoform 3 of Alpha-S1-casein OS=Homo sapiens OX=9606 GN=CSN1S1	1	12	2	0	10	12	11	11	10	12	10	12	11	12	2	2	2	2	2	2	2	2	2	2	0	0	0	0	0	0	0	0	0	0	56.5	14.1	0	20.739	177	177	5.56	6
P47710-4;E9PDQ1	P47710-4;E9PDQ1	15;14	2;2	1;1	Alpha-S1-casein;Casoxin-D	CSN1S1	sp|P47710-4|CASA1_HUMAN Isoform 4 of Alpha-S1-casein OS=Homo sapiens OX=9606 GN=CSN1S1;tr|E9PDQ1|E9PDQ1_HUMAN Alpha-S1-casein OS=Homo sapiens OX=9606 GN=CSN1S1 PE=1 SV=1	2	15	2	1	10	15	10	11	10	15	9	12	11	13	1	2	0	1	0	2	0	1	1	1	0	1	0	0	0	1	0	0	0	0	57.4	16.5	16.5	20.693	176	176;177	3.58	2
P47989;Q9UH91;B4DNI5;A0A286LWX1;Q06278	P47989	66;2;1;1;1	66;2;1;1;1	66;2;1;1;1	Xanthine dehydrogenase/oxidase;Xanthine dehydrogenase;Xanthine oxidase	XDH	sp|P47989|XDH_HUMAN Xanthine dehydrogenase/oxidase OS=Homo sapiens OX=9606 GN=XDH PE=1 SV=4	5	66	66	66	48	61	48	61	48	58	39	52	37	55	48	61	48	61	48	58	39	52	37	55	48	61	48	61	48	58	39	52	37	55	64.8	64.8	64.8	146.42	1333	1333;14;894;1338;1338	5.01	82
P49006	P49006	2	2	2	MARCKS-related protein	MARCKSL1	sp|P49006|MRP_HUMAN MARCKS-related protein OS=Homo sapiens OX=9606 GN=MARCKSL1 PE=1 SV=2	1	2	2	2	0	2	1	2	1	2	1	2	2	2	0	2	1	2	1	2	1	2	2	2	0	2	1	2	1	2	1	2	2	2	14.4	14.4	14.4	19.529	195	195	4.8	2
P49189;B4DE91;P49189-3;B4DYY1;B4DX14;P49189-2	P49189;B4DE91;P49189-3;B4DYY1;B4DX14;P49189-2	5;4;4;3;3;3	5;4;4;3;3;3	5;4;4;3;3;3	4-trimethylaminobutyraldehyde dehydrogenase	ALDH9A1	sp|P49189|AL9A1_HUMAN 4-trimethylaminobutyraldehyde dehydrogenase OS=Homo sapiens OX=9606 GN=ALDH9A1 PE=1 SV=3;tr|B4DE91|B4DE91_HUMAN cDNA FLJ55534, highly similar to 4-trimethylaminobutyraldehyde dehydrogenase OS=Homo sapiens OX=9606 PE=2 SV=1;sp|P49189-3	6	5	5	5	1	4	0	1	0	2	0	0	0	0	1	4	0	1	0	2	0	0	0	0	1	4	0	1	0	2	0	0	0	0	13.2	13.2	13.2	53.801	494	494;484;518;321;508;424	3.5
P49327;A0A0U1RQF0;Q6PJJ3;A0A0U1RRG3;A0A1B0GTR5;Q13587;J3KTF0	P49327;A0A0U1RQF0	117;116;35;8;1;1;1	117;116;35;8;1;1;1	117;116;35;8;1;1;1	Fatty acid synthase;[Acyl-carrier-protein] S-acetyltransferase;[Acyl-carrier-protein] S-malonyltransferase;3-oxoacyl-[acyl-carrier-protein] synthase;3-oxoacyl-[acyl-carrier-protein] reductase;3-hydroxyacyl-[acyl-carrier-protein] dehydratase;Enoyl-[acyl-carrier-protein] reductase;Oleoyl-[acyl-carrier-protein] hydrolase	FASN	sp|P49327|FAS_HUMAN Fatty acid synthase OS=Homo sapiens OX=9606 GN=FASN PE=1 SV=3;tr|A0A0U1RQF0|A0A0U1RQF0_HUMAN Fatty acid synthase OS=Homo sapiens OX=9606 GN=FASN PE=1 SV=1	7	117	117	117	94	115	79	95	73	95	42	72	64	74	94	115	79	95	73	95	42	72	64	74	94	115	79	95	73	95	42	72	64	74	62.8	62.8	62.8	273.42	2511	2511;2509;774;150;18;41;78	5	91
P50591;Q6IBA9;A0A0U5EM55	P50591;Q6IBA9;A0A0U5EM55	4;4;3	4;4;3	4;4;3	Tumor necrosis factor ligand superfamily member 10	TNFSF10	sp|P50591|TNF10_HUMAN Tumor necrosis factor ligand superfamily member 10 OS=Homo sapiens OX=9606 GN=TNFSF10 PE=1 SV=1;tr|Q6IBA9|Q6IBA9_HUMAN Tumor necrosis factor ligand superfamily member OS=Homo sapiens OX=9606 GN=TNFSF10 PE=2 SV=1;tr|A0A0U5EM55|A0A0U5EM	3	4	4	4	0	3	0	0	0	3	0	2	0	1	0	3	0	0	0	3	0	2	0	1	0	3	0	0	0	3	0	2	0	1	16.4	16.4	16.4	32.509	281	281;281;282	2.44	2
P50914;E7EPB3;A0PJ62;B7Z6S8;A8K3Q9;Q6IPH7	P50914;E7EPB3;A0PJ62;B7Z6S8;A8K3Q9;Q6IPH7	3;2;2;2;2;2	3;2;2;2;2;2	1;0;0;0;0;0	60S ribosomal protein L14	RPL14	sp|P50914|RL14_HUMAN Large ribosomal subunit protein eL14 OS=Homo sapiens OX=9606 GN=RPL14 PE=1 SV=4;tr|E7EPB3|E7EPB3_HUMAN 60S ribosomal protein L14 OS=Homo sapiens OX=9606 GN=RPL14 PE=1 SV=1;tr|A0PJ62|A0PJ62_HUMAN 60S ribosomal protein L14 (Fragment) OS=	6	3	3	1	1	3	0	3	0	3	0	1	0	3	1	3	0	3	0	3	0	1	0	3	0	1	0	1	0	1	0	1	0	1	16.7	16.7	6	23.432	215	215;124;124;128;216;220	3.64	1
Q6EZE9;P59666;P59665	Q6EZE9;P59666;P59665	2;2;2	2;2;2	2;2;2	Neutrophil defensin 3;HP 3-56;Neutrophil defensin 2;Neutrophil defensin 1;HP 1-56;Neutrophil defensin 2	DEFA3;DEFA1	tr|Q6EZE9|Q6EZE9_HUMAN Defensin, alpha 3, neutrophil-specific OS=Homo sapiens OX=9606 GN=DEFA3 PE=2 SV=1;sp|P59666|DEF3_HUMAN Neutrophil defensin 3 OS=Homo sapiens OX=9606 GN=DEFA3 PE=1 SV=1;sp|P59665|DEF1_HUMAN Neutrophil defensin 1 OS=Homo sapiens OX=960	3	2	2	2	2	2	2	2	2	2	2	2	2	2	2	2	2	2	2	2	2	2	2	2	2	2	2	2	2	2	2	2	2	2	19.1	19.1	19.1	10.245	94	94;94;94	5.43	2
Q53GK6;Q53G99;Q53G76;Q1KLZ0;P60709;B4E335;E7EVS6;A0A2R8Y793;B4DW52;G5E9R0;A0A6Q8PH58;A0A2R8YGF8;C9JUM1;C9JZR7;C9JTX5;A0A6Q8PGD7	Q53GK6;Q53G99;Q53G76;Q1KLZ0;P60709;B4E335;E7EVS6;A0A2R8Y793;B4DW52;G5E9R0;A0A6Q8PH58;A0A2R8YGF8	20;20;20;20;20;19;18;17;16;10;10;10;9;9;8;2	20;20;20;20;20;19;18;17;16;10;10;10;9;9;8;2	1;1;1;1;1;1;1;1;1;1;1;1;1;1;1;1	Actin, cytoplasmic 1;Actin, cytoplasmic 1, N-terminally processed	PS1TP5BP1;ACTB	tr|Q53GK6|Q53GK6_HUMAN Beta actin variant (Fragment) OS=Homo sapiens OX=9606 PE=2 SV=1;tr|Q53G99|Q53G99_HUMAN Beta actin variant (Fragment) OS=Homo sapiens OX=9606 PE=2 SV=1;tr|Q53G76|Q53G76_HUMAN Beta actin variant (Fragment) OS=Homo sapiens OX=9606 PE=2	16	20	20	1	13	18	12	17	14	19	14	18	11	16	13	18	12	17	14	19	14	18	11	16	1	1	1	1	1	1	0	1	1	1	70.4	70.4	4.5	41.722	375	375;375;375;375;375;351;334;309;347;125;151;165;96;102;80;40	4.7	30
P61026;Q53T70;Q504R6;P51153;A0A024RB27;Q53SX4;A0A087WWB9;G3V196;G5EMR8;D3DV69;A0A2R8YDI9;Q9H1C9;G5ELZ5;Q59EP4;G5ELZ6;H0YMN7;B3KTE3;H0YL94;H0YLJ8;A0A2R8YFB8;P59190-2;P59190	P61026;Q53T70;Q504R6;P51153;A0A024RB27	4;3;2;2;2;1;1;1;1;1;1;1;1;1;1;1;1;1;1;1;1;1	4;3;2;2;2;1;1;1;1;1;1;1;1;1;1;1;1;1;1;1;1;1	3;3;1;1;1;0;1;0;0;0;0;0;0;0;0;0;0;0;0;0;0;0	Ras-related protein Rab-10;Ras-related protein Rab-13	RAB10;RAB13;hCG_24991	sp|P61026|RAB10_HUMAN Ras-related protein Rab-10 OS=Homo sapiens OX=9606 GN=RAB10 PE=1 SV=1;tr|Q53T70|Q53T70_HUMAN Uncharacterized protein RAB10 (Fragment) OS=Homo sapiens OX=9606 GN=RAB10 PE=4 SV=1;tr|Q504R6|Q504R6_HUMAN RAB13 protein (Fragment) OS=Homo s	22	4	4	3	0	2	1	4	1	4	1	4	1	2	0	2	1	4	1	4	1	4	1	2	0	2	1	3	1	3	1	3	1	1	20.5	20.5	15	22.541	200	200;157;244;203;203;42;122;237;212;166;44;163;119;152;109;92;81;48;47;246;208;212	3.71	4
Q5JR95;Q5JR94;P62241;Q9BS10	Q5JR95;Q5JR94;P62241;Q9BS10	5;5;5;4	5;5;5;4	5;5;5;4	40S ribosomal protein S8	RPS8	tr|Q5JR95|Q5JR95_HUMAN 40S ribosomal protein S8 OS=Homo sapiens OX=9606 GN=RPS8 PE=1 SV=1;tr|Q5JR94|Q5JR94_HUMAN 40S ribosomal protein S8 OS=Homo sapiens OX=9606 GN=RPS8 PE=2 SV=1;sp|P62241|RS8_HUMAN Small ribosomal subunit protein eS8 OS=Homo sapiens OX=9	4	5	5	5	0	4	0	3	0	5	0	2	0	1	0	4	0	3	0	5	0	2	0	1	0	4	0	3	0	5	0	2	0	1	29.3	29.3	29.3	21.879	188	188;208;208;80	2.73	2
P62249;M0R3H0;M0R210;Q6IPX4;M0R1M5;M0QX76	P62249;M0R3H0;M0R210;Q6IPX4;M0R1M5	4;3;3;3;2;1	4;3;3;3;2;1	4;3;3;3;2;1	40S ribosomal protein S16	RPS16	sp|P62249|RS16_HUMAN Small ribosomal subunit protein uS9 OS=Homo sapiens OX=9606 GN=RPS16 PE=1 SV=2;tr|M0R3H0|M0R3H0_HUMAN Ribosomal protein S16 OS=Homo sapiens OX=9606 GN=RPS16 PE=1 SV=1;tr|M0R210|M0R210_HUMAN Ribosomal protein S16 OS=Homo sapiens OX=9606	6	4	4	4	0	3	0	2	0	4	0	2	0	0	0	3	0	2	0	4	0	2	0	0	0	3	0	2	0	4	0	2	0	0	28.1	28.1	28.1	16.445	146	146;100;129;152;85;50	2.45	2
V9HW98;P62258;G9K389;G9K388;P62258-2;B7ZA86;B4DJF2;I3L3T1;K7EM20;B4DJB0;I3L0W5;K7EIT4;B3KT37	V9HW98;P62258;G9K389;G9K388;P62258-2;B7ZA86	11;11;9;9;8;6;5;5;4;4;3;2;1	8;8;6;6;6;5;3;3;3;3;2;1;1	8;8;6;6;6;5;3;3;3;3;2;1;1	14-3-3 protein epsilon	HEL2;YWHAE;YWHAE/FAM22B fusion;YWHAE/FAM22A fusion	tr|V9HW98|V9HW98_HUMAN Epididymis luminal protein 2 OS=Homo sapiens OX=9606 GN=HEL2 PE=1 SV=1;sp|P62258|1433E_HUMAN 14-3-3 protein epsilon OS=Homo sapiens OX=9606 GN=YWHAE PE=1 SV=1;tr|G9K389|G9K389_HUMAN YWHAE/FAM22B fusion protein (Fragment) OS=Homo sapi	13	11	8	8	3	5	3	6	4	10	3	7	1	2	2	3	2	3	2	7	2	4	1	1	2	3	2	3	2	7	2	4	1	1	46.3	36.5	36.5	29.174	255	255;255;384;384;233;168;94;107;115;139;38;109;118	4.07	4
P62269;J3JS69;A0A024RCS4	P62269;J3JS69;A0A024RCS4	4;2;2	4;2;2	4;2;2	40S ribosomal protein S18	RPS18	sp|P62269|RS18_HUMAN Small ribosomal subunit protein uS13 OS=Homo sapiens OX=9606 GN=RPS18 PE=1 SV=3;tr|J3JS69|J3JS69_HUMAN 40S ribosomal protein S18 OS=Homo sapiens OX=9606 GN=RPS18 PE=1 SV=1;tr|A0A024RCS4|A0A024RCS4_HUMAN Ribosomal protein S18 OS=Homo sa	3	4	4	4	1	4	0	4	0	3	2	3	1	2	1	4	0	4	0	3	2	3	1	2	1	4	0	4	0	3	2	3	1	2	26.3	26.3	26.3	17.718	152	152;82;82	3.82	3
Q5T8U3;P62424;Q9BY74;Q5T8U2	Q5T8U3;P62424	4;4;1;1	4;4;1;1	4;4;1;1	60S ribosomal protein L7a	RPL7A	tr|Q5T8U3|Q5T8U3_HUMAN 60S ribosomal protein L7a (Fragment) OS=Homo sapiens OX=9606 GN=RPL7A PE=1 SV=1;sp|P62424|RL7A_HUMAN Large ribosomal subunit protein eL8 OS=Homo sapiens OX=9606 GN=RPL7A PE=1 SV=2	4	4	4	4	0	3	1	4	0	2	0	1	1	1	0	3	1	4	0	2	0	1	1	1	0	3	1	4	0	2	0	1	1	1	20.4	20.4	20.4	21.545	191	191;266;142;151	4.15	1
P62851	P62851	2	2	2	40S ribosomal protein S25	RPS25	sp|P62851|RS25_HUMAN Small ribosomal subunit protein eS25 OS=Homo sapiens OX=9606 GN=RPS25 PE=1 SV=1	1	2	2	2	1	2	0	1	1	1	0	1	1	1	1	2	0	1	1	1	0	1	1	1	1	2	0	1	1	1	0	1	1	1	15.2	15.2	15.2	13.742	125	125	4.78	1
Q6FHM2;P62879;C9JZN1;C9JIS1;C9JXA5;E7EP32;P62879-2	Q6FHM2;P62879;C9JZN1;C9JIS1;C9JXA5;E7EP32	7;7;5;5;5;5;3	7;7;5;5;5;5;3	1;1;1;1;1;0;0	Guanine nucleotide-binding protein G(I)/G(S)/G(T) subunit beta-2	GNB2	tr|Q6FHM2|Q6FHM2_HUMAN Epididymis secretory sperm binding protein OS=Homo sapiens OX=9606 GN=GNB2 PE=2 SV=1;sp|P62879|GBB2_HUMAN Guanine nucleotide-binding protein G(I)/G(S)/G(T) subunit beta-2 OS=Homo sapiens OX=9606 GN=GNB2 PE=1 SV=3;tr|C9JZN1|C9JZN1_HUM	7	7	7	1	0	5	1	7	2	7	1	5	2	4	0	5	1	7	2	7	1	5	2	4	0	0	0	1	0	1	0	1	0	0	27.4	27.4	5.6	37.331	340	340;340;152;232;251;296;240	3.85	5
P62906;Q1JQ76;A0A024RCW3	P62906;Q1JQ76	4;3;1	4;3;1	4;3;1	60S ribosomal protein L10a;Ribosomal protein	RPL10A	sp|P62906|RL10A_HUMAN Large ribosomal subunit protein uL1 OS=Homo sapiens OX=9606 GN=RPL10A PE=1 SV=2;tr|Q1JQ76|Q1JQ76_HUMAN Ribosomal protein (Fragment) OS=Homo sapiens OX=9606 GN=RPL10A PE=2 SV=1	3	4	4	4	2	4	1	3	2	4	0	0	1	1	2	4	1	3	2	4	0	0	1	1	2	4	1	3	2	4	0	0	1	1	20.7	20.7	20.7	24.831	217	217;206;133	4.78
Q5VVC8;Q08ES8;Q5VVD0;P62913-2;P62913	Q5VVC8;Q08ES8;Q5VVD0;P62913-2;P62913	2;2;2;2;2	2;2;2;2;2	2;2;2;2;2	60S ribosomal protein L11	RPL11	tr|Q5VVC8|Q5VVC8_HUMAN 60S ribosomal protein L11 OS=Homo sapiens OX=9606 GN=RPL11 PE=1 SV=2;tr|Q08ES8|Q08ES8_HUMAN 60S ribosomal protein L11 OS=Homo sapiens OX=9606 PE=2 SV=1;tr|Q5VVD0|Q5VVD0_HUMAN 60S ribosomal protein L11 OS=Homo sapiens OX=9606 GN=RPL11	5	2	2	2	0	2	0	1	0	2	0	0	0	2	0	2	0	1	0	2	0	0	0	2	0	2	0	1	0	2	0	0	0	2	12.6	12.6	12.6	19.024	167	167;177;178;177;178	3.43
P62917;E9PP36;B4DVG7;E9PKZ0;E9PKU4;G3V1A1	P62917;E9PP36;B4DVG7;E9PKZ0;E9PKU4;G3V1A1	4;3;3;3;3;2	4;3;3;3;3;2	4;3;3;3;3;2	60S ribosomal protein L8	RPL8	sp|P62917|RL8_HUMAN Large ribosomal subunit protein uL2 OS=Homo sapiens OX=9606 GN=RPL8 PE=1 SV=2;tr|E9PP36|E9PP36_HUMAN 60S ribosomal protein L8 OS=Homo sapiens OX=9606 GN=RPL8 PE=1 SV=1;tr|B4DVG7|B4DVG7_HUMAN cDNA FLJ53750, highly similar to 60S ribosoma	6	4	4	4	1	4	2	4	1	3	0	3	1	2	1	4	2	4	1	3	0	3	1	2	1	4	2	4	1	3	0	3	1	2	16.3	16.3	16.3	28.024	257	257;148;188;205;235;167	4.26	4
P63313	P63313	1	1	1	Thymosin beta-10	TMSB10	sp|P63313|TYB10_HUMAN Thymosin beta-10 OS=Homo sapiens OX=9606 GN=TMSB10 PE=1 SV=2	1	1	1	1	1	0	1	1	1	1	1	1	0	1	1	0	1	1	1	1	1	1	0	1	1	0	1	1	1	1	1	1	0	1	31.8	31.8	31.8	5.0256	44	44	5.11	1
P81605;P81605-2	P81605;P81605-2	1;1	1;1	1;1	Dermcidin;Survival-promoting peptide;DCD-1	DCD	sp|P81605|DCD_HUMAN Dermcidin OS=Homo sapiens OX=9606 GN=DCD PE=1 SV=2;sp|P81605-2|DCD_HUMAN Isoform 2 of Dermcidin OS=Homo sapiens OX=9606 GN=DCD	2	1	1	1	0	1	0	1	0	1	1	1	1	1	0	1	0	1	0	1	1	1	1	1	0	1	0	1	0	1	1	1	1	1	10	10	10	11.284	110	110;121	4.43	1
Q8TCD0;Q0KKI6;Q7Z3Y4;Q6GMX0;Q6P5S8;P01834;A0A4P8J4D6;A0A4P8J2G1;Q5EFE6;A0A5H1ZRQ3;S6C4R6;S6B2A1;S6B2C3;S6B294;Q569I7;S6BGE9;S6AWD3;S6AWD6;S6AWE3;A0A4P8J9P8	Q8TCD0;Q0KKI6;Q7Z3Y4;Q6GMX0;Q6P5S8;P01834;A0A4P8J4D6;A0A4P8J2G1;Q5EFE6;A0A5H1ZRQ3	7;7;6;6;6;6;5;5;5;4;3;3;3;3;3;3;3;3;3;2	1;1;0;0;0;0;0;0;0;0;0;0;0;0;0;0;0;0;0;0	0;0;0;0;0;0;0;0;0;0;0;0;0;0;0;0;0;0;0;0	Ig kappa chain C region	IGK@;IGKC	tr|Q8TCD0|Q8TCD0_HUMAN Ig-like domain-containing protein OS=Homo sapiens OX=9606 PE=1 SV=1;tr|Q0KKI6|Q0KKI6_HUMAN Immunoblobulin light chain (Fragment) OS=Homo sapiens OX=9606 PE=1 SV=1;tr|Q7Z3Y4|Q7Z3Y4_HUMAN Ig-like domain-containing protein OS=Homo sapie	20	7	1	0	7	7	7	7	7	7	5	6	6	7	1	1	1	1	1	1	0	1	1	1	0	0	0	0	0	0	0	0	0	0	41.4	5.4	0	26.234	239	239;219;236;236;236;107;204;209;234;107;184;184;185;185;189;183;183;178;185;156	5.44	1
Q13113	Q13113	3	3	3	PDZK1-interacting protein 1	PDZK1IP1	sp|Q13113|PDZ1I_HUMAN PDZK1-interacting protein 1 OS=Homo sapiens OX=9606 GN=PDZK1IP1 PE=1 SV=1	1	3	3	3	0	2	0	2	0	2	0	2	1	1	0	2	0	2	0	2	0	2	1	1	0	2	0	2	0	2	0	2	1	1	32.5	32.5	32.5	12.227	114	114	3.5	2
V9HWG1;Q13228;Q13228-4;Q13228-2;Q13228-3;B4DPI7;F2Z2W8;F8WCR4;A6PVX1;C9JVL0;Q9H8A8;H0Y532	V9HWG1;Q13228;Q13228-4;Q13228-2;Q13228-3;B4DPI7	9;9;9;6;6;5;4;4;4;3;2;2	9;9;9;6;6;5;4;4;4;3;2;2	9;9;9;6;6;5;4;4;4;3;2;2	Selenium-binding protein 1	HEL-S-134P;SELENBP1	tr|V9HWG1|V9HWG1_HUMAN Methanethiol oxidase OS=Homo sapiens OX=9606 GN=HEL-S-134P PE=2 SV=1;sp|Q13228|SBP1_HUMAN Methanethiol oxidase OS=Homo sapiens OX=9606 GN=SELENBP1 PE=1 SV=2;sp|Q13228-4|SBP1_HUMAN Isoform 4 of Methanethiol oxidase OS=Homo sapiens OX=	12	9	9	9	0	6	0	8	0	7	0	9	2	5	0	6	0	8	0	7	0	9	2	5	0	6	0	8	0	7	0	9	2	5	21.4	21.4	21.4	52.39	472	472;472;514;408;410;325;123;165;295;80;235;305	3.19	9
Q13410;Q4VAN2;Q4VAN1;P78409;Q7KYR6;Q59F79;R4GMV1;A0A089GIA6;A0A024R042;A8K6Q7;B4DQ62;C9JZT5;Q53FI5;R4GNB9;Q53FK5;O00478-2;O00478;Q6AZZ1-2;O00481;Q96F44;Q96F44-3;O00481-4;Q6AZZ1	Q13410;Q4VAN2;Q4VAN1	25;25;23;1;1;1;1;1;1;1;1;1;1;1;1;1;1;1;1;1;1;1;1	25;25;23;1;1;1;1;1;1;1;1;1;1;1;1;1;1;1;1;1;1;1;1	25;25;23;1;1;1;1;1;1;1;1;1;1;1;1;1;1;1;1;1;1;1;1	Butyrophilin subfamily 1 member A1	BTN1A1	sp|Q13410|BT1A1_HUMAN Butyrophilin subfamily 1 member A1 OS=Homo sapiens OX=9606 GN=BTN1A1 PE=1 SV=3;tr|Q4VAN2|Q4VAN2_HUMAN Butyrophilin, subfamily 1, member A1 OS=Homo sapiens OX=9606 GN=BTN1A1 PE=2 SV=1;tr|Q4VAN1|Q4VAN1_HUMAN BTN1A1 protein OS=Homo sapie	23	25	25	25	17	23	16	23	18	24	19	23	12	21	17	23	16	23	18	24	19	23	12	21	17	23	16	23	18	24	19	23	12	21	45.2	45.2	45.2	58.959	526	526;526;494;731;244;280;343;416;584;584;471;210;584;228;584;535;584;206;513;468;467;461;485	4.72	50
Q13784	Q13784	13	2	2		APOA4	tr|Q13784|Q13784_HUMAN APOA4 protein (Fragment) OS=Homo sapiens OX=9606 GN=APOA4 PE=2 SV=1	1	13	2	2	3	12	1	7	2	10	3	10	4	7	1	2	0	2	0	2	1	1	0	1	1	2	0	2	0	2	1	1	0	1	56.1	4.9	4.9	28.157	244	244	3.53	2
Q14210	Q14210	2	2	2	Lymphocyte antigen 6D	LY6D	sp|Q14210|LY6D_HUMAN Lymphocyte antigen 6D OS=Homo sapiens OX=9606 GN=LY6D PE=1 SV=1	1	2	2	2	0	2	1	2	0	2	0	1	0	2	0	2	1	2	0	2	0	1	0	2	0	2	1	2	0	2	0	1	0	2	14.8	14.8	14.8	13.286	128	128	3.8	1
Q15149;Q96IE3;D3DWL0;H0YDN1;A0A8I5KSD5;A0A8I5KUE3;A0A8I5KYZ1;E9PMV1;Q15149-7;Q15149-8;Q15149-9;Q15149-5;Q15149-4;Q15149-6;Q15149-3;Q15149-2	Q15149;Q96IE3;D3DWL0;H0YDN1;A0A8I5KSD5;A0A8I5KUE3;A0A8I5KYZ1;E9PMV1;Q15149-7;Q15149-8;Q15149-9;Q15149-5;Q15149-4;Q15149-6;Q15149-3;Q15149-2	2;1;1;1;1;1;1;1;1;1;1;1;1;1;1;1	2;1;1;1;1;1;1;1;1;1;1;1;1;1;1;1	2;1;1;1;1;1;1;1;1;1;1;1;1;1;1;1	Plectin	PLEC;PLEC1	sp|Q15149|PLEC_HUMAN Plectin OS=Homo sapiens OX=9606 GN=PLEC PE=1 SV=3;tr|Q96IE3|Q96IE3_HUMAN Similar to plectin 1, intermediate filament binding protein, 500kD (Fragment) OS=Homo sapiens OX=9606 PE=2 SV=1;tr|D3DWL0|D3DWL0_HUMAN Plectin 1, intermediate fil	16	2	2	2	1	2	1	0	1	1	0	1	1	0	1	2	1	0	1	1	0	1	1	0	1	2	1	0	1	1	0	1	1	0	0.6	0.6	0.6	531.78	4684	4684;1029;2105;3447;4453;4524;4564;4591;4515;4525;4533;4547;4547;4551;4570;4574	5.78	1
Q71UA6;Q59ES3;Q15758;M0QXM4;B4DE27;Q15758-3;Q15758-2;M0QX44	Q71UA6;Q59ES3;Q15758;M0QXM4;B4DE27;Q15758-3;Q15758-2	4;4;4;3;2;2;2;1	4;4;4;3;2;2;2;1	4;4;4;3;2;2;2;1	Amino acid transporter;Neutral amino acid transporter B(0)	SLC1A5	tr|Q71UA6|Q71UA6_HUMAN Amino acid transporter OS=Homo sapiens OX=9606 GN=SLC1A5 PE=2 SV=1;tr|Q59ES3|Q59ES3_HUMAN Amino acid transporter (Fragment) OS=Homo sapiens OX=9606 PE=2 SV=1;sp|Q15758|AAAT_HUMAN Neutral amino acid transporter B(0) OS=Homo sapiens OX	8	4	4	4	0	4	1	4	0	4	0	4	2	2	0	4	1	4	0	4	0	4	2	2	0	4	1	4	0	4	0	4	2	2	8.5	8.5	8.5	56.583	541	541;548;541;365;313;313;339;258	3.76	4
Q1WWL2;Q4QQP8;Q9P2B2	Q1WWL2;Q4QQP8;Q9P2B2	2;2;2	2;2;2	2;2;2	Prostaglandin F2 receptor negative regulator	PTGFRN	tr|Q1WWL2|Q1WWL2_HUMAN PTGFRN protein (Fragment) OS=Homo sapiens OX=9606 GN=PTGFRN PE=2 SV=1;tr|Q4QQP8|Q4QQP8_HUMAN PTGFRN protein (Fragment) OS=Homo sapiens OX=9606 GN=PTGFRN PE=2 SV=1;sp|Q9P2B2|FPRP_HUMAN Prostaglandin F2 receptor negative regulator OS=H	3	2	2	2	0	1	0	2	0	1	0	2	0	1	0	1	0	2	0	1	0	2	0	1	0	1	0	2	0	1	0	2	0	1	2.7	2.7	2.7	82.654	738	738;788;879	2.86	2
Q2TUW9	Q2TUW9	62	1	1			tr|Q2TUW9|Q2TUW9_HUMAN Lactotransferrin OS=Homo sapiens OX=9606 PE=2 SV=1	1	62	1	1	52	61	50	56	52	56	21	34	45	55	0	1	0	1	0	0	0	0	0	0	0	1	0	1	0	0	0	0	0	0	78.3	2.1	2.1	77.98	709	709	3.5
Q562R1	Q562R1	5	1	1	Beta-actin-like protein 2	ACTBL2	sp|Q562R1|ACTBL_HUMAN Beta-actin-like protein 2 OS=Homo sapiens OX=9606 GN=ACTBL2 PE=1 SV=2	1	5	1	1	4	5	3	4	4	4	3	4	3	4	0	1	0	0	0	0	0	0	0	0	0	1	0	0	0	0	0	0	0	0	16	4.8	4.8	42.003	376	376	3
Q6FHZ7;Q99541;B4DJK9;B4DNH6;Q5SYF5;Q5SYF3;Q5SYF4	Q6FHZ7;Q99541;B4DJK9;B4DNH6	21;21;19;14;6;5;5	21;21;19;14;6;5;5	21;21;19;14;6;5;5	Perilipin;Perilipin-2	ADFP;PLIN2	tr|Q6FHZ7|Q6FHZ7_HUMAN Perilipin OS=Homo sapiens OX=9606 GN=ADFP PE=2 SV=1;sp|Q99541|PLIN2_HUMAN Perilipin-2 OS=Homo sapiens OX=9606 GN=PLIN2 PE=1 SV=2;tr|B4DJK9|B4DJK9_HUMAN Perilipin OS=Homo sapiens OX=9606 PE=2 SV=1;tr|B4DNH6|B4DNH6_HUMAN Perilipin OS=H	7	21	21	21	11	19	15	20	14	20	11	21	11	19	11	19	15	20	14	20	11	21	11	19	11	19	15	20	14	20	11	21	11	19	68.2	68.2	68.2	48.075	437	437;437;409;350;125;110;126	4.55	36
Q6NS95	Q6NS95	7	1	0		IGL@	tr|Q6NS95|Q6NS95_HUMAN IGL@ protein OS=Homo sapiens OX=9606 GN=IGL@ PE=1 SV=1	1	7	1	0	4	7	4	6	4	7	4	5	4	6	0	1	0	1	0	1	0	1	1	1	0	0	0	0	0	0	0	0	0	0	43.2	8.1	0	25.148	234	234	4	1
Q6PIL8;Q6PJF2;V9HW34;A0A5C2FYQ7;A0A5C2G9M5;A0A5C2GXM8;A0A5C2GW48;A0A5C2GBJ0;A0A5C2GBW5;A0A5C2G9K1;A0A5C2G8A2;A0A5C2G9J5;A0A5C2FWR9;A0A5C2GX02;A0A5C2G9B0;A0A5C2GXJ8;A0A5C2G955;A0A5C2FXH8;A0A5C2G8H9;A0A5C2GWL3;A0A5C2G8S4;A0A5C2GBX7;A0A5C2GWJ5;A0A5C2GBB0;A0A5C2GBD3;A0A5C2GTY2;A0A5C2GTN2;A0A5C2GIZ1;A0A5C2FX13;A0A5C2G9Z9;A0A5C2G9V4;A0A5C2G9N6;A0A5C2FU05;A0A5C2G8A0;A0A5C2FUD3;A0A5C2GUJ5;A0A5C2GAU1;A0A5…	Q6PIL8;Q6PJF2;V9HW34	7;7;7;1;1;1;1;1;1;1;1;1;1;1;1;1;1;1;1;1;1;1;1;1;1;1;1;1;1;1;1;1;1;1;1;1;1;1;1;1;1;1;1;1;1;1;1;1;1;1;1;1;1;1;1;1;1;1;1;1;1;1;1;1;1;1;1;1;1;1;1;1;1;1;1;1;1;1;1;1;1;1;1;1;1;1;1;1;1;1;1;1;1;1;1;1;1;1;1;1;1;1;1;1;1;1;1;1;1;1;1;1;1;1;1;1;1;1;1;1;1;1;1;1;1;1;1;1;1;1;1;1;1;1;1;1;1;1;1;1;1;1;1;1;1;1;1;1;1;1;1;1;1;1;1;1;1;1;1;1;1;1;1;1;1;1;1;1;1;1;1;1;1;1;1;1;1;1;1;1;1;1;1;1;1;1;1;1;1;1;1;1;1;1;1;1;1;1;1;1…	7;7;7;1;1;1;1;1;1;1;1;1;1;1;1;1;1;1;1;1;1;1;1;1;1;1;1;1;1;1;1;1;1;1;1;1;1;1;1;1;1;1;1;1;1;1;1;1;1;1;1;1;1;1;1;1;1;1;1;1;1;1;1;1;1;1;1;1;1;1;1;1;1;1;1;1;1;1;1;1;1;1;1;1;1;1;1;1;1;1;1;1;1;1;1;1;1;1;1;1;1;1;1;1;1;1;1;1;1;1;1;1;1;1;1;1;1;1;1;1;1;1;1;1;1;1;1;1;1;1;1;1;1;1;1;1;1;1;1;1;1;1;1;1;1;1;1;1;1;1;1;1;1;1;1;1;1;1;1;1;1;1;1;1;1;1;1;1;1;1;1;1;1;1;1;1;1;1;1;1;1;1;1;1;1;1;1;1;1;1;1;1;1;1;1;1;1;1;1;1…	0;0;0;0;0;0;0;0;0;0;0;0;0;0;0;0;0;0;0;0;0;0;0;0;0;0;0;0;0;0;0;0;0;0;0;0;0;0;0;0;0;0;0;0;0;0;0;0;0;0;0;0;0;0;0;0;0;0;0;0;0;0;0;0;0;0;0;0;0;0;0;0;0;0;0;0;0;0;0;0;0;0;0;0;0;0;0;0;0;0;0;0;0;0;0;0;0;0;0;0;0;0;0;0;0;0;0;0;0;0;0;0;0;0;0;0;0;0;0;0;0;0;0;0;0;0;0;0;0;0;0;0;0;0;0;0;0;0;0;0;0;0;0;0;0;0;0;0;0;0;0;0;0;0;0;0;0;0;0;0;0;0;0;0;0;0;0;0;0;0;0;0;0;0;0;0;0;0;0;0;0;0;0;0;0;0;0;0;0;0;0;0;0;0;0;0;0;0;0;0…		IGK@;HEL-213	tr|Q6PIL8|Q6PIL8_HUMAN IGK@ protein OS=Homo sapiens OX=9606 GN=IGK@ PE=1 SV=1;tr|Q6PJF2|Q6PJF2_HUMAN IGK@ protein OS=Homo sapiens OX=9606 GN=IGK@ PE=1 SV=1;tr|V9HW34|V9HW34_HUMAN Epididymis luminal protein 213 OS=Homo sapiens OX=9606 GN=HEL-213 PE=1 SV=1	557	7	7	0	6	7	6	7	6	7	5	6	6	7	6	7	6	7	6	7	5	6	6	7	0	0	0	0	0	0	0	0	0	0	43.2	43.2	0	25.834	236	236;235;235;104;108;108;108;108;108;108;108;108;108;108;108;108;108;108;108;108;108;108;108;108;108;108;108;108;108;108;108;108;108;108;108;108;108;108;109;108;108;109;109;109;109;108;108;108;108;108;108;108;108;108;108;108;108;108;108;108;108;108;108;108;108;108;108;108;108;108;108;108;108;108;108;108;108;108;108;108;108;108;108;108;108;108;108;108;108;108;108;108;108;108;108;108;108;108;108;108…	5.23	11
Q6UWW8;Q8N7Y3;H3BUA3;A0A0C4DFY7;Q6UWW8-2	Q6UWW8;Q8N7Y3;H3BUA3;A0A0C4DFY7;Q6UWW8-2	2;1;1;1;1	2;1;1;1;1	2;1;1;1;1	Carboxylesterase 3;Carboxylic ester hydrolase	CES3	sp|Q6UWW8|EST3_HUMAN Carboxylesterase 3 OS=Homo sapiens OX=9606 GN=CES3 PE=1 SV=1;tr|Q8N7Y3|Q8N7Y3_HUMAN Carboxylic ester hydrolase OS=Homo sapiens OX=9606 PE=2 SV=1;tr|H3BUA3|H3BUA3_HUMAN Carboxylic ester hydrolase OS=Homo sapiens OX=9606 GN=CES3 PE=1 SV=	5	2	2	2	0	1	0	1	0	2	0	1	0	2	0	1	0	1	0	2	0	1	0	2	0	1	0	1	0	2	0	1	0	2	6.1	6.1	6.1	62.281	571	571;207;379;568;210	3.14	1
Q6UXB2;X6R584	Q6UXB2	3;1	3;1	3;1	VEGF coregulated chemokine 1	CXCL17	sp|Q6UXB2|CXL17_HUMAN C-X-C motif chemokine 17 OS=Homo sapiens OX=9606 GN=CXCL17 PE=1 SV=1	2	3	3	3	0	3	0	1	0	1	0	0	0	0	0	3	0	1	0	1	0	0	0	0	0	3	0	1	0	1	0	0	0	0	23.5	23.5	23.5	13.819	119	119;62	3
Q6WN34;B4E311;Q6WN33;Q9BZ90;H0YDT1;Q9UG17;Q6WN34-4	Q6WN34;B4E311;Q6WN33;Q9BZ90	17;14;12;10;8;8;3	2;0;0;0;0;0;0	2;0;0;0;0;0;0	Chordin-like protein 2	CHRDL2;CHL2;FKSG37	sp|Q6WN34|CRDL2_HUMAN Chordin-like protein 2 OS=Homo sapiens OX=9606 GN=CHRDL2 PE=1 SV=1;tr|B4E311|B4E311_HUMAN cDNA FLJ61081, highly similar to Chordin-like protein 2 OS=Homo sapiens OX=9606 PE=2 SV=1;tr|Q6WN33|Q6WN33_HUMAN Chordin like 2 (Fragment) OS=Ho	7	17	2	2	9	15	9	11	10	16	9	16	12	16	0	2	0	0	0	2	0	2	0	2	0	2	0	0	0	2	0	2	0	2	49.4	7	7	47.494	429	429;414;308;281;177;194;142	2.55	3
Q6WN34-2;G9I6H4;H0YCU0	Q6WN34-2	22;5;3	22;5;3	7;1;3	Chordin-like protein 2	CHRDL2	sp|Q6WN34-2|CRDL2_HUMAN Isoform 2 of Chordin-like protein 2 OS=Homo sapiens OX=9606 GN=CHRDL2	3	22	22	7	15	19	13	16	16	19	14	19	17	19	15	19	13	16	16	19	14	19	17	19	6	6	4	5	6	5	5	5	5	5	55.4	55.4	15.1	49.675	451	451;136;91	5.04	33
Q6ZND8	Q6ZND8	1	1	1			tr|Q6ZND8|Q6ZND8_HUMAN cDNA FLJ16191 fis, clone BRTHA2013610, moderately similar to Arabidopsis thaliana deoxyguanosine kinase -related (At1g72040) mRNA OS=Homo sapiens OX=9606 PE=2 SV=1	1	1	1	1	0	0	0	1	0	1	0	1	0	1	0	0	0	1	0	1	0	1	0	1	0	0	0	1	0	1	0	1	0	1	1.4	1.4	1.4	57.56	512	512	2.8	1
Q6ZVX0;Q9NPP6;Q6MZX9;Q6P089;Q6MZV6;A0A0G2JMB2;Q7Z374;Q7Z379;A0A7S5BYJ0;A0A7S5EV71;A0A7S5BY90;A0A7S5BZP0;A0A7S5BZK9;A0A7S5BYC3;A2J1N1;A0A7S5BZ59;A0A7S5C4Y1;A0A5C2GWC6;A0A7S5C3U0;A0A5C2GPI2;A0A7S5C1H1;A0A5C2GTD3;A0A7S5C2S8;A0A7S5C339;A0A5C2GU60;A0A5C2GNP5;A0A5C2GSQ1;A0A7S5BYK2;A0A7S5C470;A0A7S5C4Q7;A0A7S5C5R7;A0A5C2GNK4;A0A5C2GSL8;A0A7S5EUW3;A0A5C2GAL0;A0A5C2GPC0;A0A068LKR7;Q0ZCJ0;A0A5C2GRL3;A0A5C2…	Q6ZVX0;Q9NPP6;Q6MZX9;Q6P089;Q6MZV6;A0A0G2JMB2;Q7Z374;Q7Z379	15;13;13;13;13;13;12;11;1;1;1;1;1;1;1;1;1;1;1;1;1;1;1;1;1;1;1;1;1;1;1;1;1;1;1;1;1;1;1;1;1;1;1;1;1;1;1;1;1;1;1;1;1;1;1;1;1;1;1;1;1;1;1;1;1;1;1;1;1;1;1;1;1;1;1;1;1;1;1;1;1;1;1;1;1;1;1;1;1;1;1;1;1;1;1;1;1;1;1;1;1;1;1;1;1;1;1;1;1;1;1;1;1;1;1;1;1;1;1;1;1;1;1;1;1;1;1;1;1;1;1;1;1;1;1;1;1;1;1;1;1;1;1;1;1;1;1;1;1;1;1;1;1;1;1;1;1;1;1;1;1;1;1;1;1;1;1;1;1;1;1;1;1;1;1;1;1;1;1;1;1;1;1;1;1;1;1;1;1;1;1;1;1;1;1;1…	6;4;4;4;4;4;3;4;1;1;1;1;1;1;1;1;1;1;1;1;1;1;1;1;1;1;1;1;1;1;1;1;1;1;1;1;1;1;1;1;1;1;1;1;1;1;1;1;1;1;1;1;1;1;1;1;1;1;1;1;1;1;1;1;1;1;1;1;1;1;1;1;1;1;1;1;1;1;1;1;1;1;1;1;1;1;1;1;1;1;1;1;1;1;1;1;1;1;1;1;1;1;1;1;1;1;1;1;1;1;1;1;1;1;1;1;1;1;1;1;1;1;1;1;1;1;1;1;1;1;1;1;1;1;1;1;1;1;1;1;1;1;1;1;1;1;1;1;1;1;1;1;1;1;1;1;1;1;1;1;1;1;1;1;1;1;1;1;1;1;1;1;1;1;1;1;1;1;1;1;1;1;1;1;1;1;1;1;1;1;1;1;1;1;1;1;1;1;1;1…	2;1;1;1;1;1;1;1;0;0;0;0;0;0;0;0;0;0;0;0;0;0;0;0;0;0;0;0;0;0;0;0;0;0;0;0;0;0;0;0;0;0;0;0;0;0;0;0;0;0;0;0;0;0;0;0;0;0;0;0;0;0;0;0;0;0;0;0;0;0;0;0;0;0;0;0;0;0;0;0;0;0;0;0;0;0;0;0;0;0;0;0;0;0;0;0;0;0;0;0;0;0;0;0;0;0;0;0;0;0;0;0;0;0;0;0;0;0;0;0;0;0;0;0;0;0;0;0;0;0;0;0;0;0;0;0;0;0;0;0;0;0;0;0;0;0;0;0;0;0;0;0;0;0;0;0;0;0;0;0;0;0;0;0;0;0;0;0;0;0;0;0;0;0;0;0;0;0;0;0;0;0;0;0;0;0;0;0;0;0;0;0;0;0;0;0;0;0;0;0…		DKFZp686M08189;IGH@;DKFZp686L19235;DKFZp686C02218;DKFZp686K04218	tr|Q6ZVX0|Q6ZVX0_HUMAN cDNA FLJ41981 fis, clone SMINT2011888, highly similar to Protein Tro alpha1 H,myeloma OS=Homo sapiens OX=9606 PE=2 SV=1;tr|Q9NPP6|Q9NPP6_HUMAN Immunoglobulin heavy chain variant (Fragment) OS=Homo sapiens OX=9606 PE=2 SV=1;tr|Q6MZX9|	477	15	6	2	13	14	13	13	13	15	12	11	11	12	5	6	5	5	5	6	4	5	4	4	2	2	2	2	2	2	1	2	2	2	51.5	25.9	7.2	52.874	487	487;416;483;480;479;340;492;478;125;125;125;125;125;125;87;125;125;125;125;125;125;125;125;125;125;125;125;125;125;125;125;125;125;125;123;125;125;125;125;126;126;126;126;126;126;126;126;126;126;126;126;126;126;126;126;126;126;125;125;125;125;125;124;125;125;125;125;124;124;124;124;124;124;124;124;124;124;124;124;124;124;124;124;124;124;124;124;124;124;123;123;123;123;124;125;125;123;125;126;125;…	5.22	8
Q86TT1	Q86TT1	15	1	1			tr|Q86TT1|Q86TT1_HUMAN Full-length cDNA clone CS0DD006YL02 of Neuroblastoma of Homo sapiens (human) OS=Homo sapiens OX=9606 PE=2 SV=1	1	15	1	1	12	15	11	15	12	15	7	13	9	15	0	1	0	1	0	1	0	1	0	1	0	1	0	1	0	1	0	1	0	1	54.1	3.5	3.5	41.272	375	375	3	1
Q8IWU5-2;Q8IWU5	Q8IWU5-2;Q8IWU5	3;3	3;3	3;3	Extracellular sulfatase Sulf-2	SULF2	sp|Q8IWU5-2|SULF2_HUMAN Isoform 2 of Extracellular sulfatase Sulf-2 OS=Homo sapiens OX=9606 GN=SULF2;sp|Q8IWU5|SULF2_HUMAN Extracellular sulfatase Sulf-2 OS=Homo sapiens OX=9606 GN=SULF2 PE=1 SV=1	2	3	3	3	0	3	0	0	0	3	0	1	0	0	0	3	0	0	0	3	0	1	0	0	0	3	0	0	0	3	0	1	0	0	3.8	3.8	3.8	100.16	867	867;870	2.29	1
Q8N355	Q8N355	8	8	0		IGL@	tr|Q8N355|Q8N355_HUMAN IGL@ protein OS=Homo sapiens OX=9606 GN=IGL@ PE=1 SV=1	1	8	8	0	6	8	6	7	6	8	6	6	5	7	6	8	6	7	6	8	6	6	5	7	0	0	0	0	0	0	0	0	0	0	47.4	47.4	0	24.792	234	234	5.19	9
Q8N9U0-2;Q8N9U0	Q8N9U0-2;Q8N9U0	2;2	2;2	2;2	Tandem C2 domains nuclear protein	TC2N	sp|Q8N9U0-2|TAC2N_HUMAN Isoform 2 of Tandem C2 domains nuclear protein OS=Homo sapiens OX=9606 GN=TC2N;sp|Q8N9U0|TAC2N_HUMAN Tandem C2 domains nuclear protein OS=Homo sapiens OX=9606 GN=TC2N PE=1 SV=2	2	2	2	2	0	0	0	1	0	1	0	0	0	1	0	0	0	1	0	1	0	0	0	1	0	0	0	1	0	1	0	0	0	1	6.8	6.8	6.8	47.947	426	426;490	3.67
Q8WUM4;Q4W4Y1;Q8WUM4-2;B7Z5C1;B4DHD2;F8WDK9;F8WEQ7;F8WBR8;C9IZF9;A0A3B3IT07;Q8WUM4-3	Q8WUM4;Q4W4Y1;Q8WUM4-2;B7Z5C1;B4DHD2	21;20;20;18;17;2;1;1;1;1;1	21;20;20;18;17;2;1;1;1;1;1	21;20;20;18;17;2;1;1;1;1;1	Programmed cell death 6-interacting protein	PDCD6IP;DRIP4	sp|Q8WUM4|PDC6I_HUMAN Programmed cell death 6-interacting protein OS=Homo sapiens OX=9606 GN=PDCD6IP PE=1 SV=1;tr|Q4W4Y1|Q4W4Y1_HUMAN Dopamine receptor interacting protein 4 OS=Homo sapiens OX=9606 GN=DRIP4 PE=2 SV=1;sp|Q8WUM4-2|PDC6I_HUMAN Isoform 2 of Pr	11	21	21	21	3	14	3	17	2	12	3	14	5	10	3	14	3	17	2	12	3	14	5	10	3	14	3	17	2	12	3	14	5	10	28.6	28.6	28.6	96.022	868	868;868;873;649;683;95;72;78;153;300;271	3.95	15
Q8WXG9;A0A1X7SBU6;Q8WXG9-4;Q8WXG9-3	Q8WXG9;A0A1X7SBU6;Q8WXG9-4;Q8WXG9-3	2;1;1;1	2;1;1;1	2;1;1;1	G-protein coupled receptor 98	GPR98	sp|Q8WXG9|AGRV1_HUMAN Adhesion G-protein coupled receptor V1 OS=Homo sapiens OX=9606 GN=ADGRV1 PE=1 SV=2;tr|A0A1X7SBU6|A0A1X7SBU6_HUMAN Adhesion G protein-coupled receptor V1 (Fragment) OS=Homo sapiens OX=9606 GN=ADGRV1 PE=1 SV=1;sp|Q8WXG9-4|AGRV1_HUMAN Is	4	2	2	2	0	2	0	1	0	2	0	1	1	2	0	2	0	1	0	2	0	1	1	2	0	2	0	1	0	2	0	1	1	2	0.3	0.3	0.3	693.06	6306	6306;2624;1466;2306	3.89	1
Q96FQ6	Q96FQ6	3	3	3	Protein S100-A16	S100A16	sp|Q96FQ6|S10AG_HUMAN Protein S100-A16 OS=Homo sapiens OX=9606 GN=S100A16 PE=1 SV=1	1	3	3	3	0	2	0	2	0	3	0	3	1	2	0	2	0	2	0	3	0	3	1	2	0	2	0	2	0	3	0	3	1	2	33	33	33	11.801	103	103	3.31	3
Q96RF0-3;Q96RF0-2;Q96RF0	Q96RF0-3;Q96RF0-2;Q96RF0	3;3;3	3;3;3	3;3;3	Sorting nexin-18	SNX18	sp|Q96RF0-3|SNX18_HUMAN Isoform 3 of Sorting nexin-18 OS=Homo sapiens OX=9606 GN=SNX18;sp|Q96RF0-2|SNX18_HUMAN Isoform 2 of Sorting nexin-18 OS=Homo sapiens OX=9606 GN=SNX18;sp|Q96RF0|SNX18_HUMAN Sorting nexin-18 OS=Homo sapiens OX=9606 GN=SNX18 PE=1 SV=2	3	3	3	3	0	1	0	2	0	2	0	3	0	0	0	1	0	2	0	2	0	3	0	0	0	1	0	2	0	2	0	3	0	0	6.6	6.6	6.6	64.751	591	591;624;628	2.25	3
Q99584	Q99584	1	1	1	Protein S100-A13	S100A13	sp|Q99584|S10AD_HUMAN Protein S100-A13 OS=Homo sapiens OX=9606 GN=S100A13 PE=1 SV=1	1	1	1	1	0	1	0	1	0	1	0	1	0	1	0	1	0	1	0	1	0	1	0	1	0	1	0	1	0	1	0	1	0	1	11.2	11.2	11.2	11.471	98	98	3	1
Q9BY76;Q9BY76-2;Q9BY76-3;M0R2X8;M0R0N8;M0QZ51;M0R3A2;M0R369	Q9BY76;Q9BY76-2	7;5;3;2;1;1;1;1	7;5;3;2;1;1;1;1	7;5;3;2;1;1;1;1	Angiopoietin-related protein 4	ANGPTL4	sp|Q9BY76|ANGL4_HUMAN Angiopoietin-related protein 4 OS=Homo sapiens OX=9606 GN=ANGPTL4 PE=1 SV=2;sp|Q9BY76-2|ANGL4_HUMAN Isoform 2 of Angiopoietin-related protein 4 OS=Homo sapiens OX=9606 GN=ANGPTL4	8	7	7	7	3	5	1	4	3	7	1	7	1	4	3	5	1	4	3	7	1	7	1	4	3	5	1	4	3	7	1	7	1	4	21.2	21.2	21.2	45.214	406	406;368;239;129;85;96;104;128	3.6	9
Q9H444	Q9H444	3	3	3	Charged multivesicular body protein 4b	CHMP4B	sp|Q9H444|CHM4B_HUMAN Charged multivesicular body protein 4b OS=Homo sapiens OX=9606 GN=CHMP4B PE=1 SV=1	1	3	3	3	0	1	0	3	0	1	1	2	1	1	0	1	0	3	0	1	1	2	1	1	0	1	0	3	0	1	1	2	1	1	15.6	15.6	15.6	24.95	224	224	4	2
Q9NPI5;Q9NPI5-3	Q9NPI5;Q9NPI5-3	1;1	1;1	1;1	Nicotinamide riboside kinase 2	NMRK2	sp|Q9NPI5|NRK2_HUMAN Nicotinamide riboside kinase 2 OS=Homo sapiens OX=9606 GN=NMRK2 PE=1 SV=1;sp|Q9NPI5-3|NRK2_HUMAN Isoform 2 of Nicotinamide riboside kinase 2 OS=Homo sapiens OX=9606 GN=NMRK2	2	1	1	1	0	0	0	0	0	0	0	0	0	1	0	0	0	0	0	0	0	0	0	1	0	0	0	0	0	0	0	0	0	1	6.5	6.5	6.5	26.045	230	230;235	5
Q9NVM1	Q9NVM1	1	1	1	Protein eva-1 homolog B	EVA1B	sp|Q9NVM1|EVA1B_HUMAN Protein eva-1 homolog B OS=Homo sapiens OX=9606 GN=EVA1B PE=1 SV=1	1	1	1	1	0	1	1	1	0	1	0	1	1	1	0	1	1	1	0	1	0	1	1	1	0	1	1	1	0	1	0	1	1	1	20	20	20	18.373	165	165	4.86	1
Q9NZM1-5;Q9NZM1-6;Q9NZM1-3;Q9NZM1;Q9NZM1-7;Q9NZM1-2;H0YD14;Q9NZM1-4;Q9NZM1-8	Q9NZM1-5;Q9NZM1-6;Q9NZM1-3;Q9NZM1;Q9NZM1-7;Q9NZM1-2	3;3;3;3;2;2;1;1;1	3;3;3;3;2;2;1;1;1	3;3;3;3;2;2;1;1;1	Myoferlin	MYOF	sp|Q9NZM1-5|MYOF_HUMAN Isoform 5 of Myoferlin OS=Homo sapiens OX=9606 GN=MYOF;sp|Q9NZM1-6|MYOF_HUMAN Isoform 6 of Myoferlin OS=Homo sapiens OX=9606 GN=MYOF;sp|Q9NZM1-3|MYOF_HUMAN Isoform 3 of Myoferlin OS=Homo sapiens OX=9606 GN=MYOF;sp|Q9NZM1|MYOF_HUMAN M	9	3	3	3	0	0	0	0	0	1	0	3	0	0	0	0	0	0	0	1	0	3	0	0	0	0	0	0	0	1	0	3	0	0	2.2	2.2	2.2	179.55	1577	1577;2048;2050;2061;445;2019;1177;160;419	1.25	3
Q9NZZ3-2;Q9NZZ3	Q9NZZ3-2;Q9NZZ3	2;2	2;2	2;2	Charged multivesicular body protein 5	CHMP5	sp|Q9NZZ3-2|CHMP5_HUMAN Isoform 2 of Charged multivesicular body protein 5 OS=Homo sapiens OX=9606 GN=CHMP5;sp|Q9NZZ3|CHMP5_HUMAN Charged multivesicular body protein 5 OS=Homo sapiens OX=9606 GN=CHMP5 PE=1 SV=1	2	2	2	2	0	2	0	2	0	2	0	2	1	1	0	2	0	2	0	2	0	2	1	1	0	2	0	2	0	2	0	2	1	1	13.5	13.5	13.5	19.52	171	171;219	3.5	2
Q9UBI6;Q53GD1	Q9UBI6;Q53GD1	4;3	4;3	4;3	Guanine nucleotide-binding protein G(I)/G(S)/G(O) subunit gamma-12;Guanine nucleotide-binding protein subunit gamma	GNG12	sp|Q9UBI6|GBG12_HUMAN Guanine nucleotide-binding protein G(I)/G(S)/G(O) subunit gamma-12 OS=Homo sapiens OX=9606 GN=GNG12 PE=1 SV=3;tr|Q53GD1|Q53GD1_HUMAN Guanine nucleotide-binding protein subunit gamma (Fragment) OS=Homo sapiens OX=9606 PE=2 SV=1	2	4	4	4	0	3	2	3	0	4	2	3	2	3	0	3	2	3	0	4	2	3	2	3	0	3	2	3	0	4	2	3	2	3	66.7	66.7	66.7	8.0061	72	72;72	4.41	3
REV__Q5H9U9;REV__A0A804HKC9;REV__A0A0K1H1B1	REV__Q5H9U9;REV__A0A804HKC9;REV__A0A0K1H1B1	1;1;1	1;1;1	1;1;1			sp|Q5H9U9|DDX6L_HUMAN Probable ATP-dependent RNA helicase DDX60-like OS=Homo sapiens OX=9606 GN=DDX60L PE=2 SV=2;tr|A0A804HKC9|A0A804HKC9_HUMAN DExD/H-box 60 like OS=Homo sapiens OX=9606 GN=DDX60L PE=1 SV=1;tr|A0A0K1H1B1|A0A0K1H1B1_HUMAN Putative ATP-depen	3	1	1	1	0	1	0	1	0	1	0	1	0	0	0	1	0	1	0	1	0	1	0	0	0	1	0	1	0	1	0	1	0	0	0	0	0	197.67	1706	1706;1706;1706	2.71	1
REV__A0A7S5BZD9	REV__A0A7S5BZD9	1	1	1			tr|A0A7S5BZD9|A0A7S5BZD9_HUMAN IGH c1166_heavy_IGHV1-46_IGHD1-26_IGHJ5 (Fragment) OS=Homo sapiens OX=9606 PE=2 SV=1	1	1	1	1	0	0	0	0	0	0	0	0	0	1	0	0	0	0	0	0	0	0	0	1	0	0	0	0	0	0	0	0	0	1	0	0	0	13.168	119	119	5
REV__A0A994J7V1	REV__A0A994J7V1	1	1	1			tr|A0A994J7V1|A0A994J7V1_HUMAN Sarcolemma associated protein OS=Homo sapiens OX=9606 GN=SLMAP PE=1 SV=1	1	1	1	1	0	0	0	0	0	0	0	0	0	1	0	0	0	0	0	0	0	0	0	1	0	0	0	0	0	0	0	0	0	1	0	0	0	94.055	820	820	5
REV__Q6UB98-2;REV__Q6UB98	REV__Q6UB98-2;REV__Q6UB98	2;2	2;2	2;2			sp|Q6UB98-2|ANR12_HUMAN Isoform 2 of Ankyrin repeat domain-containing protein 12 OS=Homo sapiens OX=9606 GN=ANKRD12;sp|Q6UB98|ANR12_HUMAN Ankyrin repeat domain-containing protein 12 OS=Homo sapiens OX=9606 GN=ANKRD12 PE=1 SV=3	2	2	2	2	0	2	0	2	0	2	0	2	0	2	0	2	0	2	0	2	0	2	0	2	0	2	0	2	0	2	0	2	0	2	0	0	0	233.01	2039	2039;2062	3.05	4
S6AWF4	S6AWF4	4	1	0			tr|S6AWF4|S6AWF4_HUMAN IgG L chain OS=Homo sapiens OX=9606 PE=2 SV=1	1	4	1	0	4	4	4	4	4	3	3	2	4	4	1	1	1	1	1	0	1	0	1	1	0	0	0	0	0	0	0	0	0	0	24.4	5	0	19.842	180	180	6.5
W8QEY1;B2MV14	W8QEY1;B2MV14	67;53	3;2	2;2		LTF	tr|W8QEY1|W8QEY1_HUMAN Lactotransferrin OS=Homo sapiens OX=9606 PE=2 SV=1;tr|B2MV14|B2MV14_HUMAN Truncated lactoferrin OS=Homo sapiens OX=9606 GN=LTF PE=3 SV=1	2	67	3	2	57	66	55	61	57	62	22	36	49	61	3	3	3	3	3	3	0	1	2	3	2	2	2	2	2	2	0	1	2	2	83.4	4.6	2.1	78.381	711	711;585	5.37	1
Abbreviations: DDA, data-dependent acquisition; IDs, identities, sp, SwissProt; Tr, TrEMBL.
[truncated: 58 more columns]

## Sheet: Table S2
Table S2. Eighty seven proteins consistently identified by DDA and BoxCAR proteomics.
Protein names	Gene names	Fasta headers	Peptides	Raw protein intensity										TAS-normalized protein intensity										Average protein intensity					Protein fold change to the untreated condition
				Acid (BoxCAR)	Acid (DDA)	Chymosin (BoxCAR)	Chymosin (DDA)	EDTA (BoxCAR)	EDTA (DDA)	NaCit (BoxCAR)	NaCit (DDA)	Untreat (BoxCAR)	Untreat (DDA)	Acid (BoxCAR)	Acid (DDA)	Chymosin (BoxCAR)	Chymosin (DDA)	EDTA (BoxCAR)	EDTA (DDA)	NaCit (BoxCAR)	NaCit (DDA)	Untreat (BoxCAR)	Untreat (DDA)	Acid	Chymosin	EDTA	NaCit	Untreat	Acid	Chymosin	EDTA	NaCit	Untreat
Keratin, type I cytoskeletal 10	KRT10	tr|A0A1B0GVI3|A0A1B0GVI3_HUMAN Keratin 10 OS=Homo sapiens OX=9606 GN=KRT10 PE=1 SV=2;sp|P13645|K1C10_HUMAN Keratin, type I cytoskeletal 10 OS=Homo sapiens OX=9606 GN=KRT10 PE=1 SV=6;	18	34851000	135940000	104510000	108940000	38421000	103730000	59511000	104830000	264440000	560280000	7.1653e+06	1.25204e+07	2.56051e+07	2.75744e+07	5.9403e+06	1.06947e+07	1.00452e+07	1.40028e+07	5.01005e+07	7.74414e+07	9.84287e+06	2.65897e+07	8.31748e+06	1.2024e+07	6.37709e+07	0.154347	0.416957	0.130427	0.18855	1
Keratin, type II cytoskeletal 1	KRT1	tr|H6VRG3|H6VRG3_HUMAN Keratin, type II cytoskeletal 1 OS=Homo sapiens OX=9606 GN=KRT1 PE=3 SV=1;tr|H6VRG0|H6VRG0_HUMAN Keratin, type II cytoskeletal 1 OS=Homo sapiens OX=9606 GN=KRT1 PE=3 SV=1;tr|H6VRF8|H6VRF8_HUMAN Keratin, type II cytoskeletal 1 OS=Homo	22	102870000	224650000	134380000	145380000	10847000	152660000	288310000	317280000	438950000	1.0108e+09	2.11499e+07	2.06909e+07	3.29232e+07	3.67979e+07	1.67706e+06	1.57394e+07	4.86654e+07	4.23811e+07	8.31629e+07	1.39712e+08	2.09204e+07	3.48606e+07	8.70823e+06	4.55233e+07	1.11437e+08	0.187732	0.312827	0.0781446	0.40851	1
Selenoprotein P	SEPP1	sp|P49908|SEPP1_HUMAN Selenoprotein P OS=Homo sapiens OX=9606 GN=SELENOP PE=1 SV=3;tr|A0A182DWH7|A0A182DWH7_HUMAN Selenoprotein P (Fragment) OS=Homo sapiens OX=9606 GN=SELENOP PE=1 SV=1;tr|A0A182DWH8|A0A182DWH8_HUMAN Selenoprotein P (Fragment) OS=Homo sapi	3	14449000	28409000	20184000	6796700	25126000	46738000	37221000	20974000	36727000	78545000	2.97069e+06	2.61654e+06	4.9451e+06	1.72035e+06	3.88475e+06	4.81873e+06	6.28274e+06	2.80163e+06	6.95825e+06	1.08564e+07	2.79362e+06	3.33273e+06	4.35174e+06	4.54218e+06	8.90733e+06	0.313631	0.374155	0.488557	0.509937	1
C4b-binding protein alpha chain	C4BPA	tr|B4E1D8|B4E1D8_HUMAN cDNA FLJ51597, highly similar to C4b-binding protein alpha chain OS=Homo sapiens OX=9606 PE=2 SV=1;sp|P04003|C4BPA_HUMAN C4b-binding protein alpha chain OS=Homo sapiens OX=9606 GN=C4BPA PE=1 SV=2;tr|B4E1E1|B4E1E1_HUMAN cDNA FLJ51598,	13	72165000	222390000	73758000	96104000	178180000	395430000	74908000	140950000	258670000	359800000	1.4837e+07	2.04827e+07	1.80708e+07	2.43254e+07	2.75485e+07	4.07692e+07	1.26441e+07	1.88276e+07	4.90073e+07	4.97312e+07	1.76598e+07	2.11981e+07	3.41589e+07	1.57359e+07	4.93692e+07	0.357709	0.429378	0.691906	0.318738	1
Calmodulin-1	CALM3;CALM2;CALM1	sp|P0DP23|CALM1_HUMAN Calmodulin-1 OS=Homo sapiens OX=9606 GN=CALM1 PE=1 SV=1;tr|B4DJ51|B4DJ51_HUMAN Calmodulin 1 (Phosphorylase kinase, delta), isoform CRA_a OS=Homo sapiens OX=9606 GN=CALM1 PE=1 SV=1;sp|P0DP25|CALM3_HUMAN Calmodulin-3 OS=Homo sapiens OX=	8	32592000	63148000	217220000	160080000	120710000	246190000	160460000	288470000	69785000	149380000	6.70085e+06	5.8161e+06	5.32191e+07	4.05187e+07	1.86631e+07	2.53824e+07	2.70849e+07	3.85328e+07	1.32214e+07	2.06472e+07	6.25848e+06	4.68689e+07	2.20227e+07	3.28088e+07	1.69343e+07	0.369575	2.7677	1.30048	1.93742	1
Hyaluronan and proteoglycan link protein 3	HAPLN3	tr|A8K7T8|A8K7T8_HUMAN cDNA FLJ77776, highly similar to Homo sapiens hyaluronan and proteoglycan link protein 3 (HAPLN3), mRNA OS=Homo sapiens OX=9606 PE=2 SV=1;tr|A0A024RC58|A0A024RC58_HUMAN Hyaluronan and proteoglycan link protein 3, isoform CRA_a OS=Hom	13	53292000	75449000	142690000	94031000	138430000	244820000	109990000	168240000	117140000	151110000	1.09567e+07	6.94905e+06	3.49592e+07	2.38007e+07	2.14028e+07	2.52412e+07	1.85658e+07	2.24729e+07	2.21932e+07	2.08863e+07	8.95289e+06	2.93799e+07	2.3322e+07	2.05193e+07	2.15397e+07	0.415645	1.36399	1.08274	0.952628	1
Neutral alpha-glucosidase AB	HEL-S-164nA;GANAB	tr|V9HWJ0|V9HWJ0_HUMAN Epididymis secretory sperm binding protein Li 164nA OS=Homo sapiens OX=9606 GN=HEL-S-164nA PE=2 SV=1;tr|B4DJ30|B4DJ30_HUMAN cDNA FLJ61290, highly similar to Neutral alpha-glucosidase AB OS=Homo sapiens OX=9606 PE=2 SV=1;sp|Q14697|GAN	16	40315000	114890000	23161000	39658000	50529000	152960000	12739000	101290000	56642000	200970000	8.28869e+06	1.05817e+07	5.67447e+06	1.0038e+07	7.81233e+06	1.57703e+07	2.15029e+06	1.35299e+07	1.07313e+07	2.77779e+07	9.43518e+06	7.85626e+06	1.17913e+07	7.84012e+06	1.92546e+07	0.490022	0.40802	0.61239	0.407181	1
Tenascin	TNC	sp|P24821-4|TENA_HUMAN Isoform 4 of Tenascin OS=Homo sapiens OX=9606 GN=TNC;tr|J3QSU6|J3QSU6_HUMAN Tenascin C OS=Homo sapiens OX=9606 GN=TNC PE=1 SV=1;tr|A0A994J7C1|A0A994J7C1_HUMAN Tenascin C (Fragment) OS=Homo sapiens OX=9606 GN=TNC PE=1 SV=1;sp|P24821-2	101	208050000	798700000	1078100000	463810000	931190000	631700000	946870000	584300000	705990000	620700000	4.27747e+07	7.35624e+07	2.64136e+08	1.17397e+08	1.43972e+08	6.51289e+07	1.59827e+08	7.80487e+07	1.33756e+08	8.57926e+07	5.81685e+07	1.90767e+08	1.0455e+08	1.18938e+08	1.09774e+08	0.529892	1.73781	0.952413	1.08348	1
Calcium and integrin-binding protein 1	CIB1	tr|A0A140VK09|A0A140VK09_HUMAN Testicular secretory protein Li 9 OS=Homo sapiens OX=9606 PE=2 SV=1;sp|Q99828|CIB1_HUMAN Calcium and integrin-binding protein 1 OS=Homo sapiens OX=9606 GN=CIB1 PE=1 SV=4;sp|Q99828-2|CIB1_HUMAN Isoform 2 of Calcium and integri	9	16690000	63654000	66366000	111130000	6455100	111140000	19219000	120900000	36085000	74864000	3.43143e+06	5.8627e+06	1.62597e+07	2.81287e+07	998028	1.14586e+07	3.24408e+06	1.61494e+07	6.83662e+06	1.03476e+07	4.64707e+06	2.21942e+07	6.22833e+06	9.69673e+06	8.59212e+06	0.540852	2.58309	0.724889	1.12856	1
Alpha-enolase;Enolase	ENO1	tr|A0A024R4F1|A0A024R4F1_HUMAN phosphopyruvate hydratase OS=Homo sapiens OX=9606 GN=HEL-S-17 PE=2 SV=1;sp|P06733|ENOA_HUMAN Alpha-enolase OS=Homo sapiens OX=9606 GN=ENO1 PE=1 SV=2;tr|A0A2R8Y6G6|A0A2R8Y6G6_HUMAN phosphopyruvate hydratase OS=Homo sapiens OX=	15	35316000	159020000	187100000	190990000	80107000	328400000	128730000	335830000	114400000	135570000	7.2609e+06	1.46462e+07	4.58397e+07	4.83425e+07	1.23854e+07	3.38584e+07	2.1729e+07	4.48589e+07	2.16741e+07	1.87384e+07	1.09535e+07	4.70911e+07	2.31219e+07	3.3294e+07	2.02062e+07	0.542087	2.33053	1.1443	1.64771	1
IGK@ protein	IGK@;HEL-213	tr|Q6PIL8|Q6PIL8_HUMAN IGK@ protein OS=Homo sapiens OX=9606 GN=IGK@ PE=1 SV=1;tr|Q6PJF2|Q6PJF2_HUMAN IGK@ protein OS=Homo sapiens OX=9606 GN=IGK@ PE=1 SV=1;tr|V9HW34|V9HW34_HUMAN Epididymis luminal protein 213 OS=Homo sapiens OX=9606 GN=HEL-213 PE=1 SV=1	7	2.0637e+09	3.5369e+09	2177700000	1444600000	2754800000	3.1009e+09	1087100000	1166300000	3.5963e+09	4.2888e+09	4.24293e+08	3.25758e+08	5.33539e+08	3.6565e+08	4.25922e+08	3.19706e+08	1.83498e+08	1.5579e+08	6.8135e+08	5.92794e+08	3.75025e+08	4.49595e+08	3.72814e+08	1.69644e+08	6.37072e+08	0.58867	0.70572	0.585199	0.266287	1
Perilipin-3	PLIN3	sp|O60664-4|PLIN3_HUMAN Isoform 4 of Perilipin-3 OS=Homo sapiens OX=9606 GN=PLIN3;sp|O60664|PLIN3_HUMAN Perilipin-3 OS=Homo sapiens OX=9606 GN=PLIN3 PE=1 SV=3;tr|A0A140VJN8|A0A140VJN8_HUMAN Perilipin OS=Homo sapiens OX=9606 PE=2 SV=1;sp|O60664-3|PLIN3_HUMA	14	40745000	174770000	153960000	220850000	172680000	421280000	67308000	257320000	88717000	175090000	8.37709e+06	1.60968e+07	3.77204e+07	5.59005e+07	2.66982e+07	4.34344e+07	1.13613e+07	3.43719e+07	1.68082e+07	2.42008e+07	1.22369e+07	4.68104e+07	3.50663e+07	2.28666e+07	2.05045e+07	0.596793	2.28294	1.71018	1.1152	1
HLA class II histocompatibility antigen, DR alpha chain	HLA-DRA;HLA-DRA1;HLA-DQA1/DRA	sp|P01903|DRA_HUMAN HLA class II histocompatibility antigen, DR alpha chain OS=Homo sapiens OX=9606 GN=HLA-DRA PE=1 SV=2;tr|A0A0G2JMH6|A0A0G2JMH6_HUMAN HLA-DRA OS=Homo sapiens OX=9606 GN=HLA-DRA PE=1 SV=1;tr|A0A1V0E3V4|A0A1V0E3V4_HUMAN HLA-DRA OS=Homo sapi	6	6281100	82282000	13798000	54859000	10789000	134940000	4219700	68194000	28850000	65729000	1.29138e+06	7.57839e+06	3.38053e+06	1.38857e+07	1.6681e+06	1.39124e+07	712266	9.1091e+06	5.46588e+06	9.085e+06	4.43489e+06	8.63309e+06	7.79027e+06	4.91069e+06	7.27544e+06	0.609569	1.18661	1.07076	0.674967	1
IGL@ protein	IGL@	tr|Q8N355|Q8N355_HUMAN IGL@ protein OS=Homo sapiens OX=9606 GN=IGL@ PE=1 SV=1	8	2.024e+09	2726000000	1.7454e+09	990640000	1427400000	2263800000	661150000	480180000	2869100000	3.3814e+09	4.16131e+08	2.51072e+08	4.27625e+08	2.50746e+08	2.20691e+08	2.334e+08	1.11599e+08	6.41407e+07	5.43576e+08	4.67374e+08	3.33601e+08	3.39186e+08	2.27046e+08	8.78699e+07	5.05475e+08	0.659976	0.671023	0.449173	0.173836	1
Alpha-S1-casein;Casoxin-D	CSN1S1	sp|P47710-3|CASA1_HUMAN Isoform 3 of Alpha-S1-casein OS=Homo sapiens OX=9606 GN=CSN1S1	12	1332000000	1.7829e+09	1.5055e+09	701470000	3.2749e+09	3.0384e+09	1.8811e+09	2.1276e+09	2432300000	1449200000	2.73857e+08	1.6421e+08	3.68849e+08	1.77553e+08	5.06335e+08	3.13262e+08	3.17521e+08	2.84197e+08	4.6082e+08	2.00307e+08	2.19033e+08	2.73201e+08	4.09798e+08	3.00859e+08	3.30564e+08	0.662605	0.82647	1.2397	0.910139	1
Polymeric immunoglobulin receptor;Secretory component	PIGR	sp|P01833|PIGR_HUMAN Polymeric immunoglobulin receptor OS=Homo sapiens OX=9606 GN=PIGR PE=1 SV=4	26	1.9744e+09	2812700000	1.7051e+09	1.0718e+09	2.0281e+09	2734200000	409860000	732180000	2365700000	3.9907e+09	4.05933e+08	2.59057e+08	4.17751e+08	2.71289e+08	3.13566e+08	2.81899e+08	6.91825e+07	9.78019e+07	4.48202e+08	5.51591e+08	3.32495e+08	3.4452e+08	2.97732e+08	8.34922e+07	4.99897e+08	0.665128	0.689183	0.595588	0.167019	1
Mucin-1;Mucin-1 subunit alpha;Mucin-1 subunit beta	MUC1	sp|P15941-2|MUC1_HUMAN Isoform 2 of Mucin-1 OS=Homo sapiens OX=9606 GN=MUC1;tr|A5YRU8|A5YRU8_HUMAN MUC1 isoform T8 OS=Homo sapiens OX=9606 GN=MUC1 PE=2 SV=1;sp|P15941-7|MUC1_HUMAN Isoform Y of Mucin-1 OS=Homo sapiens OX=9606 GN=MUC1;sp|P15941-8|MUC1_HUMAN	9	2.0036e+09	3.3866e+09	3.7285e+09	2419000000	2.0998e+09	4.034e+09	3.7484e+09	3.4048e+09	2.9571e+09	3.4599e+09	4.11936e+08	3.11915e+08	9.13487e+08	6.12286e+08	3.24652e+08	4.15909e+08	6.32713e+08	4.54801e+08	5.60248e+08	4.78224e+08	3.61926e+08	7.62886e+08	3.7028e+08	5.43757e+08	5.19236e+08	0.697035	1.46925	0.713125	1.04722	1
Ferritin;Ferritin heavy chain;Ferritin heavy chain, N-terminally processed	FTH1	tr|A0A024R525|A0A024R525_HUMAN Ferritin OS=Homo sapiens OX=9606 GN=FTH1 PE=3 SV=1;sp|P02794|FRIH_HUMAN Ferritin heavy chain OS=Homo sapiens OX=9606 GN=FTH1 PE=1 SV=2;tr|Q6NZ44|Q6NZ44_HUMAN Ferritin OS=Homo sapiens OX=9606 GN=FTH1 PE=2 SV=1;tr|B3KXC3|B3KXC3	7	8906000	2165300	26218000	44937000	13732000	126710000	33823000	45460000	3645200	16010000	1.83106e+06	199430	6.42344e+06	1.13742e+07	2.12311e+06	1.30639e+07	5.70917e+06	6.07238e+06	690615	2.21289e+06	1.01524e+06	8.89884e+06	7.59352e+06	5.89077e+06	1.45175e+06	0.699323	6.12973	5.23059	4.0577	1
Kappa-casein	CSN3	sp|P07498|CASK_HUMAN Kappa-casein OS=Homo sapiens OX=9606 GN=CSN3 PE=1 SV=3	11	89245000000	124550000000	74511000000	64850000000	130890000000	171890000000	118200000000	130080000000	83815000000	186360000000	1.83486e+10	1.14714e+10	1.82553e+10	1.64145e+10	2.0237e+10	1.7722e+10	1.99516e+10	1.73756e+10	1.58795e+10	2.57585e+10	1.491e+10	1.73349e+10	1.89795e+10	1.86636e+10	2.0819e+10	0.716173	0.832649	0.911644	0.896471	1
Ig alpha-1 chain C region	SNC73;DKFZp686J11235;IGHA1;DKFZp686K18196;DKFZp686G21220	tr|Q9UP60|Q9UP60_HUMAN SNC73 protein OS=Homo sapiens OX=9606 GN=SNC73 PE=2 SV=1;tr|Q8NCL6|Q8NCL6_HUMAN cDNA FLJ90170 fis, clone MAMMA1000370, highly similar to Ig alpha-1 chain C region OS=Homo sapiens OX=9606 PE=2 SV=1;tr|Q96K68|Q96K68_HUMAN cDNA FLJ14473	15	5788000000	7.0183e+09	4.0187e+09	2.9977e+09	5307100000	7.9374e+09	1.7309e+09	1.9701e+09	6.7367e+09	8684900000	1.19e+09	6.46404e+08	9.84586e+08	7.58764e+08	8.20535e+08	8.18354e+08	2.92168e+08	2.63159e+08	1.27633e+09	1.20042e+09	9.18203e+08	8.71675e+08	8.19444e+08	2.77663e+08	1.23837e+09	0.741459	0.703887	0.66171	0.224216	1
Syntenin-1	SDCBP	sp|O00560-2|SDCB1_HUMAN Isoform 2 of Syntenin-1 OS=Homo sapiens OX=9606 GN=SDCBP;tr|G5EA09|G5EA09_HUMAN Syndecan binding protein OS=Homo sapiens OX=9606 GN=SDCBP PE=1 SV=1	10	318680000	805920000	569500000	482970000	185700000	460010000	889240000	988260000	536940000	598470000	6.552e+07	7.42274e+07	1.39528e+08	1.22247e+08	2.87112e+07	4.74275e+07	1.501e+08	1.32008e+08	1.01728e+08	8.272e+07	6.98737e+07	1.30888e+08	3.80693e+07	1.41054e+08	9.2224e+07	0.757652	1.41924	0.412792	1.52947	1
Mucin-4;Mucin-4 alpha chain;Mucin-4 beta chain	MUC4	tr|A0A0G2JS65|A0A0G2JS65_HUMAN Mucin-4 OS=Homo sapiens OX=9606 GN=MUC4 PE=1 SV=1;tr|A0A0G2JSC3|A0A0G2JSC3_HUMAN Mucin-4 OS=Homo sapiens OX=9606 GN=MUC4 PE=1 SV=1;tr|A0A0G2JR97|A0A0G2JR97_HUMAN Mucin-4 OS=Homo sapiens OX=9606 GN=MUC4 PE=1 SV=1;tr|A0A0G2JM16	30	1364100000	2.1108e+09	2696800000	1.907e+09	2.1451e+09	3.2032e+09	2659200000	2.9751e+09	1.9264e+09	1.8705e+09	2.80456e+08	1.9441e+08	6.60719e+08	4.82691e+08	3.31655e+08	3.30253e+08	4.48861e+08	3.97403e+08	3.64973e+08	2.58539e+08	2.37433e+08	5.71705e+08	3.30954e+08	4.23132e+08	3.11756e+08	0.7616	1.83382	1.06158	1.35725	1
Ezrin;Tyrosine-protein kinase receptor	HEL-S-105;EZR;EZR-ROS1	tr|V9HW42|V9HW42_HUMAN Epididymis secretory protein Li 105 OS=Homo sapiens OX=9606 GN=HEL-S-105 PE=2 SV=1;tr|Q6NUR7|Q6NUR7_HUMAN Ezrin OS=Homo sapiens OX=9606 GN=EZR PE=2 SV=1;sp|P15311|EZRI_HUMAN Ezrin OS=Homo sapiens OX=9606 GN=EZR PE=1 SV=4;tr|B2R6J2|B2	24	196690000	344140000	509140000	309800000	279170000	595420000	349030000	534010000	284690000	286880000	4.04391e+07	3.16962e+07	1.2474e+08	7.84151e+07	4.31627e+07	6.13884e+07	5.89147e+07	7.13311e+07	5.3937e+07	3.96523e+07	3.60676e+07	1.01577e+08	5.22755e+07	6.51229e+07	4.67946e+07	0.770764	2.17071	1.11713	1.39167	1
Elongation factor 1-alpha;Elongation factor 1-alpha 1;Putative elongation factor 1-alpha-like 3;Elongation factor 1-alpha 2	EEF1A1;EEF1A1P5;EEF1A1L14;PTI-1;EEF1A2	tr|A0A4D5RAC7|A0A4D5RAC7_HUMAN Tr-type G domain-containing protein OS=Homo sapiens OX=9606 PE=4 SV=1;tr|Q6IPN6|Q6IPN6_HUMAN Elongation factor 1-alpha OS=Homo sapiens OX=9606 GN=EEF1A1 PE=2 SV=1;tr|A0A087WVQ9|A0A087WVQ9_HUMAN Elongation factor 1-alpha OS=Ho	8	264000000	398990000	164440000	147540000	232660000	336500000	119740000	234800000	302480000	430730000	5.42779e+07	3.6748e+07	4.0288e+07	3.73446e+07	3.59717e+07	3.46935e+07	2.02116e+07	3.13637e+07	5.73075e+07	5.95351e+07	4.5513e+07	3.88163e+07	3.53326e+07	2.57876e+07	5.84213e+07	0.779048	0.664421	0.60479	0.441408	1
14-3-3 protein zeta/delta	YWHAZ	sp|P63104|1433Z_HUMAN 14-3-3 protein zeta/delta OS=Homo sapiens OX=9606 GN=YWHAZ PE=1 SV=1;tr|D0PNI1|D0PNI1_HUMAN Epididymis luminal protein 4 OS=Homo sapiens OX=9606 GN=YWHAZ PE=2 SV=1;tr|E7EX29|E7EX29_HUMAN Tyrosine 3-monooxygenase/tryptophan 5-monooxyge	13	75077000	136220000	148550000	146380000	157040000	349210000	75336000	217430000	82687000	138110000	1.54357e+07	1.25462e+07	3.63949e+07	3.7051e+07	2.42801e+07	3.60039e+07	1.27164e+07	2.90435e+07	1.56658e+07	1.90894e+07	1.3991e+07	3.6723e+07	3.0142e+07	2.08799e+07	1.73776e+07	0.805114	2.11324	1.73453	1.20154	1
Clusterin;Clusterin beta chain;Clusterin alpha chain;Clusterin	CLU	sp|P10909-2|CLUS_HUMAN Isoform 2 of Clusterin OS=Homo sapiens OX=9606 GN=CLU;tr|A0A384NKS6|A0A384NKS6_HUMAN Clusterin OS=Homo sapiens OX=9606 PE=2 SV=1;sp|P10909-5|CLUS_HUMAN Isoform 5 of Clusterin OS=Homo sapiens OX=9606 GN=CLU;sp|P10909|CLUS_HUMAN Cluste	18	4813800000	5688500000	4.1776e+09	2481600000	5288000000	6.313e+09	4558700000	5190800000	4503900000	7.2579e+09	9.89708e+08	5.23926e+08	1.02352e+09	6.28131e+08	8.17582e+08	6.50876e+08	7.69488e+08	6.93368e+08	8.53303e+08	1.00318e+09	7.56817e+08	8.25824e+08	7.34229e+08	7.31428e+08	9.28242e+08	0.815323	0.889665	0.790989	0.787972	1
Beta-casein	CSN2	tr|W5RWE1|W5RWE1_HUMAN Beta-casein OS=Homo sapiens OX=9606 GN=CSN2 PE=2 SV=1;sp|P05814|CASB_HUMAN Beta-casein OS=Homo sapiens OX=9606 GN=CSN2 PE=1 SV=4	10	69282000000	431330000000	117570000000	122180000000	158080000000	292810000000	250220000000	299220000000	216830000000	177820000000	1.42442e+10	3.97266e+10	2.88048e+10	3.09256e+10	2.44409e+10	3.0189e+10	4.2236e+10	3.99687e+10	4.10803e+10	2.45781e+10	2.69854e+10	2.98652e+10	2.73149e+10	4.11024e+10	3.28292e+10	0.821995	0.909714	0.832031	1.25201	1
Mucin-4;Mucin-4 alpha chain;Mucin-4 beta chain	MUC4	tr|A0A0G2JNJ5|A0A0G2JNJ5_HUMAN Mucin-4 (Fragment) OS=Homo sapiens OX=9606 GN=MUC4 PE=1 SV=1;tr|A0A0G2JMX1|A0A0G2JMX1_HUMAN Mucin-4 (Fragment) OS=Homo sapiens OX=9606 GN=MUC4 PE=1 SV=1;tr|E9PDY6|E9PDY6_HUMAN Mucin-4 OS=Homo sapiens OX=9606 GN=MUC4 PE=1 SV=1	30	84644000	105090000	161260000	90713000	72831000	127460000	140140000	192760000	82789000	118450000	1.74026e+07	9.67907e+06	3.95089e+07	2.29608e+07	1.12605e+07	1.31412e+07	2.3655e+07	2.57482e+07	1.56851e+07	1.6372e+07	1.35409e+07	3.12349e+07	1.22009e+07	2.47016e+07	1.60286e+07	0.844795	1.9487	0.761194	1.5411	1
Alpha-S1-casein;Casoxin-D	CSN1S1	sp|P47710-2|CASA1_HUMAN Isoform 2 of Alpha-S1-casein OS=Homo sapiens OX=9606 GN=CSN1S1;sp|P47710|CASA1_HUMAN Alpha-S1-casein OS=Homo sapiens OX=9606 GN=CSN1S1 PE=1 SV=1	16	51309000000	158380000000	37544000000	68940000000	139740000000	199420000000	126510000000	141080000000	55834000000	136760000000	1.0549e+10	1.45872e+10	9.19832e+09	1.74498e+10	2.16053e+10	2.05604e+10	2.13543e+10	1.88449e+10	1.05782e+10	1.89028e+10	1.25681e+10	1.3324e+10	2.10828e+10	2.00996e+10	1.47405e+10	0.852623	0.903905	1.43026	1.36356	1
Carboxylic ester hydrolase;Bile salt-activated lipase	CEL	tr|O75612|O75612_HUMAN Carboxylic ester hydrolase (Fragment) OS=Homo sapiens OX=9606 PE=2 SV=1;sp|P19835|CEL_HUMAN Bile salt-activated lipase OS=Homo sapiens OX=9606 GN=CEL PE=1 SV=3;tr|Q86SR3|Q86SR3_HUMAN CEL protein OS=Homo sapiens OX=9606 PE=2 SV=1;sp|P	28	14685000000	18603000000	8.0283e+09	6.1043e+09	17978000000	23227000000	14240000000	14243000000	10985000000	21070000000	3.01921e+09	1.71339e+09	1.96694e+09	1.54509e+09	2.77959e+09	2.39473e+09	2.40365e+09	1.90253e+09	2.0812e+09	2.91228e+09	2.3663e+09	1.75602e+09	2.58716e+09	2.15309e+09	2.49674e+09	0.947755	0.703324	1.03621	0.86236	1
Gamma-glutamyltranspeptidase 1;Gamma-glutamyltranspeptidase 1 heavy chain;Gamma-glutamyltranspeptidase 1 light chain;Putative gamma-glutamyltranspeptidase 3;Putative gamma-glutamyltranspeptidase 3 heavy chain;Putative gamma-glutamyltranspeptidase 3 light chain;Inactive gamma-glutamyltranspeptidase 2	GGT1;hCG_2010666;GGT3P;GGT2	tr|A0A140VJJ9|A0A140VJJ9_HUMAN Glutathione hydrolase OS=Homo sapiens OX=9606 PE=2 SV=1;sp|P19440|GGT1_HUMAN Glutathione hydrolase 1 proenzyme OS=Homo sapiens OX=9606 GN=GGT1 PE=1 SV=2;tr|A0A024R1F4|A0A024R1F4_HUMAN Glutathione hydrolase OS=Homo sapiens OX=	13	343480000	479730000	871970000	454570000	486560000	636630000	337790000	526590000	335890000	415750000	7.06188e+07	4.41844e+07	2.13634e+08	1.15059e+08	7.52274e+07	6.56372e+07	5.70174e+07	7.034e+07	6.36373e+07	5.74646e+07	5.74016e+07	1.64346e+08	7.04323e+07	6.36787e+07	6.05509e+07	0.947989	2.71418	1.16319	1.05166	1
Chordin-like protein 2	CHRDL2	sp|Q6WN34-2|CRDL2_HUMAN Isoform 2 of Chordin-like protein 2 OS=Homo sapiens OX=9606 GN=CHRDL2	22	2479800000	3.2917e+09	1216700000	742890000	2559200000	3.7713e+09	2319300000	3.1781e+09	1.8811e+09	3.3554e+09	5.09842e+08	3.03174e+08	2.98093e+08	1.88037e+08	3.9568e+08	3.88825e+08	3.91487e+08	4.24519e+08	3.56391e+08	4.6378e+08	4.06508e+08	2.43065e+08	3.92252e+08	4.08003e+08	4.10085e+08	0.991277	0.592717	0.956513	0.994922	1
Casein Alpha s1 fragment	CSN1S1	tr|A0A0J9YVR3|A0A0J9YVR3_HUMAN Casein alpha s1 (Fragment) OS=Homo sapiens OX=9606 GN=CSN1S1 PE=1 SV=1	6	1.8405e+09	846060000	620860000	984080000	1.6328e+09	1.703e+09	2.04e+09	1.5637e+09	1.6909e+09	1.0083e+09	3.78403e+08	7.79244e+07	1.52111e+08	2.49086e+08	2.52448e+08	1.75581e+08	3.44343e+08	2.08873e+08	3.20356e+08	1.39366e+08	2.28164e+08	2.00599e+08	2.14015e+08	2.76608e+08	2.29861e+08	0.992617	0.872695	0.931061	1.20337	1
Golgi-associated plant pathogenesis-related protein 1	C9orf19;GLIPR2	tr|D3DRP5|D3DRP5_HUMAN Chromosome 9 open reading frame 19, isoform CRA_a (Fragment) OS=Homo sapiens OX=9606 GN=C9orf19 PE=4 SV=1;sp|Q9H4G4|GAPR1_HUMAN Golgi-associated plant pathogenesis-related protein 1 OS=Homo sapiens OX=9606 GN=GLIPR2 PE=1 SV=3;tr|Q5VZ	5	110550000	146220000	183510000	133250000	68851000	212960000	113740000	181330000	92520000	136030000	2.27289e+07	1.34672e+07	4.49602e+07	3.37276e+07	1.06451e+07	2.19564e+07	1.91988e+07	2.42214e+07	1.75287e+07	1.88019e+07	1.80981e+07	3.93439e+07	1.63007e+07	2.17101e+07	1.81653e+07	0.996297	2.16588	0.897355	1.19514	1
Bone marrow stromal antigen 2	BST2	tr|A0A024R7H5|A0A024R7H5_HUMAN Bone marrow stromal antigen 2 OS=Homo sapiens OX=9606 GN=BST2 PE=4 SV=1;tr|B4E0Z6|B4E0Z6_HUMAN cDNA FLJ59809, highly similar to Bone marrow stromal antigen 2 OS=Homo sapiens OX=9606 PE=2 SV=1;sp|Q10589-2|BST2_HUMAN Isoform 2	3	12227000	42596000	31937000	35095000	14726000	30478000	13793000	36388000	17272000	22833000	2.51385e+06	3.9232e+06	7.8246e+06	8.88308e+06	2.2768e+06	3.14231e+06	2.3282e+06	4.86058e+06	3.27233e+06	3.15596e+06	3.21853e+06	8.35384e+06	2.70955e+06	3.59439e+06	3.21414e+06	1.00136	2.59909	0.84301	1.1183	1
Rootletin	CROCC	tr|A0A4D6DSY5|A0A4D6DSY5_HUMAN Tax1-binding protein 2 isoform 2 OS=Homo sapiens OX=9606 GN=TAX1BP2 PE=2 SV=1;sp|Q5TZA2-2|CROCC_HUMAN Isoform 2 of Rootletin OS=Homo sapiens OX=9606 GN=CROCC;sp|Q5TZA2|CROCC_HUMAN Rootletin OS=Homo sapiens OX=9606 GN=CROCC PE	2	52949000	81818000	82109000	65511000	83775000	89009000	86047000	78402000	49158000	65445000	1.08862e+07	7.53565e+06	2.01168e+07	1.65818e+07	1.29525e+07	9.17691e+06	1.45243e+07	1.04727e+07	9.31341e+06	9.04575e+06	9.21093e+06	1.83493e+07	1.10647e+07	1.24985e+07	9.17958e+06	1.00342	1.99893	1.20536	1.36155	1
Immunoglobulin J chain	IGJ;JCHAIN	sp|P01591|IGJ_HUMAN Immunoglobulin J chain OS=Homo sapiens OX=9606 GN=JCHAIN PE=1 SV=4;tr|D6RD17|D6RD17_HUMAN Joining chain of multimeric IgA and IgM (Fragment) OS=Homo sapiens OX=9606 GN=JCHAIN PE=1 SV=8;tr|D6RHJ6|D6RHJ6_HUMAN Joining chain of multimeric	7	742900000	1.0478e+09	598770000	497400000	755450000	1.0111e+09	248260000	334090000	285090000	1368200000	1.52739e+08	9.65052e+07	1.46699e+08	1.259e+08	1.16801e+08	1.04245e+08	4.19052e+07	4.46265e+07	5.40128e+07	1.89111e+08	1.24622e+08	1.36299e+08	1.10523e+08	4.32658e+07	1.21562e+08	1.02517	1.12123	0.90919	0.355916	1
ATP-binding cassette sub-family G member 2	ABCG2	tr|I7JB59|I7JB59_HUMAN ABCG2 protein OS=Homo sapiens OX=9606 GN=ABCG2 PE=3 SV=1;tr|A1LUE4|A1LUE4_HUMAN ATP-binding cassette, sub-family G (WHITE), member 2, isoform CRA_a OS=Homo sapiens OX=9606 GN=ABCG2 PE=3 SV=1;sp|Q9UNQ0-2|ABCG2_HUMAN Isoform 2 of Broad	6	7429700	19651000	43195000	28099000	13046000	47087000	8080100	10025000	10116000	9464100	1.52753e+06	1.80991e+06	1.05828e+07	7.11229e+06	2.01705e+06	4.85471e+06	1.36388e+06	1.3391e+06	1.91656e+06	1.30812e+06	1.66872e+06	8.84755e+06	3.43588e+06	1.35149e+06	1.61234e+06	1.03497	5.48739	2.13099	0.838218	1
Erythrocyte band 7 integral membrane protein	STOM	tr|B4E2V5|B4E2V5_HUMAN cDNA FLJ52062, highly similar to Erythrocyte band 7 integral membrane protein OS=Homo sapiens OX=9606 PE=2 SV=1;tr|B4DZK8|B4DZK8_HUMAN cDNA FLJ61192, highly similar to Erythrocyte band 7 integral membrane protein OS=Homo sapiens OX=9	12	101420000	178060000	238030000	245110000	148370000	364940000	119140000	253900000	84186000	141130000	2.08518e+07	1.63998e+07	5.83176e+07	6.20411e+07	2.29396e+07	3.76257e+07	2.01103e+07	3.3915e+07	1.59498e+07	1.95069e+07	1.86258e+07	6.01794e+07	3.02826e+07	2.70127e+07	1.77283e+07	1.05062	3.39453	1.70815	1.5237	1
Lipoprotein lipase	LPL	tr|B3KRV7|B3KRV7_HUMAN Lipoprotein lipase OS=Homo sapiens OX=9606 PE=2 SV=1;tr|Q53HW6|Q53HW6_HUMAN Lipoprotein lipase (Fragment) OS=Homo sapiens OX=9606 PE=2 SV=1;tr|A8K2M5|A8K2M5_HUMAN Lipoprotein lipase OS=Homo sapiens OX=9606 PE=2 SV=1;tr|A0A1B1RVA9|A0A	16	1199800000	1.6719e+09	508120000	407600000	1.4809e+09	2.0766e+09	1.4633e+09	1.606e+09	917150000	1.4831e+09	2.46677e+08	1.53986e+08	1.2449e+08	1.0317e+08	2.28963e+08	2.14099e+08	2.46998e+08	2.14524e+08	1.73762e+08	2.04993e+08	2.00331e+08	1.1383e+08	2.21531e+08	2.30761e+08	1.89377e+08	1.05784	0.601074	1.16979	1.21852	1
Ig mu chain C region	IGHM	sp|P01871|IGHM_HUMAN Immunoglobulin heavy constant mu OS=Homo sapiens OX=9606 GN=IGHM PE=1 SV=5;sp|P01871-1|IGHM_HUMAN Isoform 1 of Immunoglobulin heavy constant mu OS=Homo sapiens OX=9606 GN=IGHM;sp|P0DOX6|IGM_HUMAN Immunoglobulin mu heavy chain OS=Homo s	17	1.0716e+09	1.479e+09	962890000	659970000	867640000	1429700000	301060000	499880000	790550000	1350100000	2.20319e+08	1.3622e+08	2.35909e+08	1.67049e+08	1.34146e+08	1.47403e+08	5.08176e+07	6.67721e+07	1.49777e+08	1.8661e+08	1.78269e+08	2.01479e+08	1.40775e+08	5.87948e+07	1.68193e+08	1.05991	1.1979	0.836984	0.349568	1
Tetraspanin;CD82 antigen	KAI1;CD82	tr|Q6LET0|Q6LET0_HUMAN Tetraspanin (Fragment) OS=Homo sapiens OX=9606 GN=KAI1 PE=2 SV=1;sp|P27701-2|CD82_HUMAN Isoform 2 of CD82 antigen OS=Homo sapiens OX=9606 GN=CD82;sp|P27701|CD82_HUMAN CD82 antigen OS=Homo sapiens OX=9606 GN=CD82 PE=1 SV=1;tr|E9PJC7|E	2	29356000	29198000	62517000	35126000	34868000	30201000	24452000	31501000	21255000	30121000	6.03554e+06	2.68921e+06	1.53167e+07	8.89093e+06	5.39097e+06	3.11375e+06	4.12739e+06	4.20779e+06	4.02694e+06	4.1633e+06	4.36238e+06	1.21038e+07	4.25236e+06	4.16759e+06	4.09512e+06	1.06526	2.95567	1.0384	1.0177	1
Angiopoietin-related protein 4	ANGPTL4	sp|Q9BY76|ANGL4_HUMAN Angiopoietin-related protein 4 OS=Homo sapiens OX=9606 GN=ANGPTL4 PE=1 SV=2;sp|Q9BY76-2|ANGL4_HUMAN Isoform 2 of Angiopoietin-related protein 4 OS=Homo sapiens OX=9606 GN=ANGPTL4	7	115250000	152860000	16524000	27106000	124480000	203240000	27588000	263600000	67044000	147860000	2.36952e+07	1.40788e+07	4.0484e+06	6.86094e+06	1.92459e+07	2.09542e+07	4.65673e+06	3.52107e+07	1.27021e+07	2.04371e+07	1.8887e+07	5.45467e+06	2.01001e+07	1.99337e+07	1.65696e+07	1.13986	0.329198	1.21307	1.20303	1
Lactadherin;Lactadherin short form;Medin	MFGE8	tr|A0A024RC55|A0A024RC55_HUMAN Milk fat globule-EGF factor 8 protein, isoform CRA_a OS=Homo sapiens OX=9606 GN=MFGE8 PE=4 SV=1;tr|B3KTQ2|B3KTQ2_HUMAN cDNA FLJ38589 fis, clone HCHON2010074, highly similar to LACTADHERIN OS=Homo sapiens OX=9606 PE=2 SV=1;tr|	24	5100200000	6.9547e+09	8839300000	5798800000	10283000000	12282000000	5299000000	5704700000	3.7901e+09	5413600000	1.04859e+09	6.40546e+08	2.16564e+09	1.46777e+09	1.58986e+09	1.26629e+09	8.94447e+08	7.62013e+08	7.18067e+08	7.48263e+08	8.44569e+08	1.8167e+09	1.42807e+09	8.2823e+08	7.33165e+08	1.15195	2.47789	1.94782	1.12966	1
highly similar to Protein Tro alpha1 H,myeloma OS=Homo sapiens OX=9606 PE=2 SV=1;tr|Q9NPP6|Q9NPP6_HUMAN Immunoglobulin heavy chain variant (Fragment)	DKFZp686M08189;IGH@;DKFZp686L19235;DKFZp686C02218;DKFZp686K04218	tr|Q6ZVX0|Q6ZVX0_HUMAN cDNA FLJ41981 fis, clone SMINT2011888, highly similar to Protein Tro alpha1 H,myeloma OS=Homo sapiens OX=9606 PE=2 SV=1;tr|Q9NPP6|Q9NPP6_HUMAN Immunoglobulin heavy chain variant (Fragment) OS=Homo sapiens OX=9606 PE=2 SV=1;tr|Q6MZX9|	15	2249100000	2460100000	1.8109e+09	1.4581e+09	2.1065e+09	1.5695e+09	1111000000	1138100000	2366900000	1.0626e+09	4.62411e+08	2.26582e+08	4.43672e+08	3.69067e+08	3.25688e+08	1.61817e+08	1.87532e+08	1.52023e+08	4.4843e+08	1.46872e+08	3.44496e+08	4.0637e+08	2.43752e+08	1.69777e+08	2.97651e+08	1.15738	1.36526	0.81892	0.570392	1
Fatty acid-binding protein, heart	FABP3	tr|S4R371|S4R371_HUMAN Fatty acid binding protein 3 (Fragment) OS=Homo sapiens OX=9606 GN=FABP3 PE=1 SV=1;tr|A0A384MDY5|A0A384MDY5_HUMAN Epididymis secretory sperm binding protein OS=Homo sapiens OX=9606 PE=2 SV=1;sp|P05413|FABPH_HUMAN Fatty acid-binding p	11	908380000	1409900000	1241200000	1324600000	1.6173e+09	2592000000	1.0134e+09	1.5144e+09	547910000	1207300000	1.86761e+08	1.29856e+08	3.04095e+08	3.35277e+08	2.50052e+08	2.67238e+08	1.71057e+08	2.02288e+08	1.03806e+08	1.66872e+08	1.58308e+08	3.19686e+08	2.58645e+08	1.86673e+08	1.35339e+08	1.16972	2.36211	1.91109	1.3793	1
Sclerostin domain-containing protein 1	SOSTDC1	tr|A4D125|A4D125_HUMAN Sclerostin domain containing 1 OS=Homo sapiens OX=9606 GN=SOSTDC1 PE=2 SV=1;sp|Q6X4U4|SOSD1_HUMAN Sclerostin domain-containing protein 1 OS=Homo sapiens OX=9606 GN=SOSTDC1 PE=1 SV=2;sp|Q6X4U4-2|SOSD1_HUMAN Isoform 2 of Sclerostin dom	4	267850000	375280000	248770000	121890000	154470000	202700000	181080000	239490000	233960000	229310000	5.50694e+07	3.45643e+07	6.09489e+07	3.08522e+07	2.38827e+07	2.08986e+07	3.05655e+07	3.19902e+07	4.43258e+07	3.1695e+07	4.48169e+07	4.59006e+07	2.23906e+07	3.12778e+07	3.80104e+07	1.17907	1.20758	0.589066	0.822876	1
Na(+)/H(+) exchange regulatory cofactor NHE-RF1;Na(+)/H(+) exchange regulatory cofactor NHE-RF	SLC9A3R1	sp|O14745|NHRF1_HUMAN Na(+)/H(+) exchange regulatory cofactor NHE-RF1 OS=Homo sapiens OX=9606 GN=NHERF1 PE=1 SV=4;tr|B2R6A3|B2R6A3_HUMAN Na(+)/H(+) exchange regulatory cofactor NHE-RF OS=Homo sapiens OX=9606 PE=2 SV=1;tr|J3QRP6|J3QRP6_HUMAN SLC9A3 regulato	14	119080000	100530000	248360000	248370000	237280000	220710000	271110000	430320000	109420000	48038000	2.44826e+07	9.25908e+06	6.08485e+07	6.28663e+07	3.6686e+07	2.27554e+07	4.57621e+07	5.74806e+07	2.07306e+07	6.63977e+06	1.68708e+07	6.18574e+07	2.97207e+07	5.16214e+07	1.36852e+07	1.23278	4.52003	2.17175	3.77207	1
Programmed cell death 6-interacting protein	PDCD6IP;DRIP4	sp|Q8WUM4|PDC6I_HUMAN Programmed cell death 6-interacting protein OS=Homo sapiens OX=9606 GN=PDCD6IP PE=1 SV=1;tr|Q4W4Y1|Q4W4Y1_HUMAN Dopamine receptor interacting protein 4 OS=Homo sapiens OX=9606 GN=DRIP4 PE=2 SV=1;sp|Q8WUM4-2|PDC6I_HUMAN Isoform 2 of Pr	21	69543000	193950000	54643000	212520000	29763000	100670000	95987000	165800000	57889000	109290000	1.42979e+07	1.78633e+07	1.33876e+07	5.37921e+07	4.60168e+06	1.03792e+07	1.62022e+07	2.2147e+07	1.09676e+07	1.5106e+07	1.60806e+07	3.35898e+07	7.49043e+06	1.91746e+07	1.30368e+07	1.23348	2.57655	0.574562	1.47081	1
Sodium-dependent phosphate transport protein 2B;Tyrosine-protein kinase receptor	SLC34A2;SLC34A2-ROS1	tr|A0A0B5E3E9|A0A0B5E3E9_HUMAN Sodium-dependent phosphate transport protein 2B (Fragment) OS=Homo sapiens OX=9606 GN=SLC34A2 PE=2 SV=1;sp|O95436|NPT2B_HUMAN Sodium-dependent phosphate transport protein 2B OS=Homo sapiens OX=9606 GN=SLC34A2 PE=1 SV=3;tr|A8K	6	31016000	41952000	98718000	57758000	49508000	108750000	3908700	71928000	22998000	28196000	6.37683e+06	3.86389e+06	2.4186e+07	1.46194e+07	7.65447e+06	1.12122e+07	659771	9.60788e+06	4.35717e+06	3.89722e+06	5.12036e+06	1.94027e+07	9.43335e+06	5.13382e+06	4.1272e+06	1.24064	4.70119	2.28565	1.2439	1
Neutrophil defensin 3;HP 3-56;Neutrophil defensin 2;Neutrophil defensin 1;HP 1-56;Neutrophil defensin 2	DEFA3;DEFA1	tr|Q6EZE9|Q6EZE9_HUMAN Defensin, alpha 3, neutrophil-specific OS=Homo sapiens OX=9606 GN=DEFA3 PE=2 SV=1;sp|P59666|DEF3_HUMAN Neutrophil defensin 3 OS=Homo sapiens OX=9606 GN=DEFA3 PE=1 SV=1;sp|P59665|DEF1_HUMAN Neutrophil defensin 1 OS=Homo sapiens OX=960	2	338040000	256460000	107370000	21679000	284550000	250670000	238230000	264180000	182870000	290450000	6.95004e+07	2.36206e+07	2.63058e+07	5.48729e+06	4.39945e+07	2.58443e+07	4.02121e+07	3.52882e+07	3.46463e+07	4.01457e+07	4.65605e+07	1.58965e+07	3.49194e+07	3.77502e+07	3.7396e+07	1.24507	0.425086	0.933773	1.00947	1
Perilipin;Perilipin-2	ADFP;PLIN2	tr|Q6FHZ7|Q6FHZ7_HUMAN Perilipin OS=Homo sapiens OX=9606 GN=ADFP PE=2 SV=1;sp|Q99541|PLIN2_HUMAN Perilipin-2 OS=Homo sapiens OX=9606 GN=PLIN2 PE=1 SV=2;tr|B4DJK9|B4DJK9_HUMAN Perilipin OS=Homo sapiens OX=9606 PE=2 SV=1;tr|B4DNH6|B4DNH6_HUMAN Perilipin OS=H	21	613530000	1.0458e+09	1350700000	939110000	833550000	1406300000	737310000	1149100000	458700000	651870000	1.26141e+08	9.63209e+07	3.30923e+08	2.37703e+08	1.28876e+08	1.44991e+08	1.24455e+08	1.53493e+08	8.69047e+07	9.01008e+07	1.11231e+08	2.84313e+08	1.36933e+08	1.38974e+08	8.85028e+07	1.25681	3.21248	1.54722	1.57027	1
Osteopontin	SPP1;opn	tr|A0A024RDE6|A0A024RDE6_HUMAN Secreted phosphoprotein 1 (Osteopontin, bone sialoprotein I, early T-lymphocyte activation 1), isoform CRA_c OS=Homo sapiens OX=9606 GN=SPP1 PE=3 SV=1;sp|P10451-5|OSTP_HUMAN Isoform 2 of Osteopontin OS=Homo sapiens OX=9606 GN	12	1.6147e+09	2793900000	407470000	334420000	808630000	1.0373e+09	1158100000	1.4705e+09	1225600000	1.6953e+09	3.31979e+08	2.57326e+08	9.98306e+07	8.46468e+07	1.25023e+08	1.06947e+08	1.95482e+08	1.96424e+08	2.32201e+08	2.34323e+08	2.94652e+08	9.22387e+07	1.15985e+08	1.95953e+08	2.33262e+08	1.26318	0.39543	0.49723	0.840057	1
G-protein coupled receptor family C group 5 member B	GPRC5B	tr|B7Z2X6|B7Z2X6_HUMAN cDNA FLJ52145, highly similar to G-protein coupled receptor family C group 5 member B OS=Homo sapiens OX=9606 PE=2 SV=1;tr|B7Z440|B7Z440_HUMAN cDNA FLJ53055, highly similar to G-protein coupled receptor family C group 5 member B OS=H	5	386190000	596340000	371430000	383360000	361320000	423900000	438020000	562410000	156030000	545640000	7.93999e+07	5.49245e+07	9.10008e+07	9.70343e+07	5.58639e+07	4.37045e+07	7.39358e+07	7.51247e+07	2.95612e+07	7.54178e+07	6.71622e+07	9.40175e+07	4.97842e+07	7.45302e+07	5.24895e+07	1.27954	1.79117	0.94846	1.41991	1
Apolipoprotein E	APOE	tr|A0A0S2Z3D5|A0A0S2Z3D5_HUMAN Apolipoprotein E isoform 1 (Fragment) OS=Homo sapiens OX=9606 GN=APOE PE=2 SV=1;sp|P02649|APOE_HUMAN Apolipoprotein E OS=Homo sapiens OX=9606 GN=APOE PE=1 SV=1;tr|A0A346DBY2|A0A346DBY2_HUMAN Apolipoprotein E (Fragment) OS=Hom	20	1366800000	1.5703e+09	244750000	255160000	671110000	1.0386e+09	1278400000	1.4914e+09	814820000	1176800000	2.81011e+08	1.44629e+08	5.9964e+07	6.45849e+07	1.03761e+08	1.07081e+08	2.15788e+08	1.99216e+08	1.54375e+08	1.62656e+08	2.1282e+08	6.22745e+07	1.05421e+08	2.07502e+08	1.58515e+08	1.34258	0.39286	0.66505	1.30903	1
Immunoglobulin alpha-2 heavy chain	IGHA2	sp|P0DOX2|IGA2_HUMAN Immunoglobulin alpha-2 heavy chain OS=Homo sapiens OX=9606 PE=1 SV=2	13	573940000	663390000	540340000	229150000	655600000	812480000	68985000	113570000	291590000	565280000	1.18001e+08	6.11e+07	1.32384e+08	5.80014e+07	1.01363e+08	8.37675e+07	1.16444e+07	1.51703e+07	5.52443e+07	7.81325e+07	8.95505e+07	9.51926e+07	9.25651e+07	1.34073e+07	6.66884e+07	1.34282	1.42742	1.38803	0.201044	1
Ubiquitin-40S ribosomal protein S27a;Ubiquitin;40S ribosomal protein S27a;Ubiquitin-60S ribosomal protein L40;Ubiquitin;60S ribosomal protein L40;Polyubiquitin-B;Ubiquitin;Polyubiquitin-C;Ubiquitin	RPS27A;UBA52;UBC;UBB;UbC;HEL112;DKFZp434K0435	sp|P62979|RS27A_HUMAN Ubiquitin-ribosomal protein eS31 fusion protein OS=Homo sapiens OX=9606 GN=RPS27A PE=1 SV=2;sp|P62987|RL40_HUMAN Ubiquitin-ribosomal protein eL40 fusion protein OS=Homo sapiens OX=9606 GN=UBA52 PE=1 SV=2;tr|F5H388|F5H388_HUMAN Ubiquit	5	590580000	639600000	761550000	337430000	346020000	356450000	688290000	626990000	345820000	480790000	1.21422e+08	5.89089e+07	1.86581e+08	8.54087e+07	5.34984e+07	3.67503e+07	1.1618e+08	8.3751e+07	6.55186e+07	6.64543e+07	9.01655e+07	1.35995e+08	4.51244e+07	9.99656e+07	6.59865e+07	1.36642	2.06095	0.683843	1.51494	1
Peptidyl-prolyl cis-trans isomerase A;Peptidyl-prolyl cis-trans isomerase A, N-terminally processed;Peptidyl-prolyl cis-trans isomerase	PPIA;HEL-S-69p	sp|P62937|PPIA_HUMAN Peptidyl-prolyl cis-trans isomerase A OS=Homo sapiens OX=9606 GN=PPIA PE=1 SV=2;tr|V9HWF5|V9HWF5_HUMAN Peptidyl-prolyl cis-trans isomerase OS=Homo sapiens OX=9606 GN=HEL-S-69p PE=1 SV=1;tr|A8K486|A8K486_HUMAN Peptidyl-prolyl cis-trans	8	157100000	401580000	207470000	191820000	242460000	505640000	217730000	258180000	123590000	180490000	3.22995e+07	3.69866e+07	5.08304e+07	4.85526e+07	3.74869e+07	5.2132e+07	3.67518e+07	3.44867e+07	2.34152e+07	2.49472e+07	3.4643e+07	4.96915e+07	4.48094e+07	3.56193e+07	2.41812e+07	1.43264	2.05497	1.85307	1.47302	1
Butyrophilin subfamily 1 member A1	BTN1A1	sp|Q13410|BT1A1_HUMAN Butyrophilin subfamily 1 member A1 OS=Homo sapiens OX=9606 GN=BTN1A1 PE=1 SV=3;tr|Q4VAN2|Q4VAN2_HUMAN Butyrophilin, subfamily 1, member A1 OS=Homo sapiens OX=9606 GN=BTN1A1 PE=2 SV=1;tr|Q4VAN1|Q4VAN1_HUMAN BTN1A1 protein OS=Homo sapie	25	2703200000	5173500000	4.2415e+09	4499600000	4677700000	6.6476e+09	4.1229e+09	4911100000	1271600000	3.4136e+09	5.55773e+08	4.76493e+08	1.03917e+09	1.13892e+09	7.23223e+08	6.85374e+08	6.95927e+08	6.56007e+08	2.40916e+08	4.71825e+08	5.16133e+08	1.08904e+09	7.04298e+08	6.75967e+08	3.5637e+08	1.44831	3.05594	1.97631	1.89681	1
Monocyte differentiation antigen CD14;Monocyte differentiation antigen CD14;Monocyte differentiation antigen CD14, urinary form;Monocyte differentiation antigen CD14, membrane-bound form	CD14	tr|F1C4A7|F1C4A7_HUMAN Monocyte differentiation antigen CD14 OS=Homo sapiens OX=9606 GN=CD14 PE=4 SV=1;tr|B2R888|B2R888_HUMAN Monocyte differentiation antigen CD14 OS=Homo sapiens OX=9606 PE=2 SV=1;sp|P08571|CD14_HUMAN Monocyte differentiation antigen CD14	11	442610000	696680000	563770000	471270000	734750000	977270000	383620000	364940000	284550000	350790000	9.09998e+07	6.41661e+07	1.38124e+08	1.19286e+08	1.136e+08	1.00757e+08	6.47533e+07	4.87473e+07	5.39105e+07	4.84859e+07	7.75829e+07	1.28705e+08	1.07179e+08	5.67503e+07	5.11982e+07	1.51535	2.51386	2.09341	1.10844	1
Tenascin C isoform CRA_a	TNC;TNC variant protein	tr|A0A024R884|A0A024R884_HUMAN Tenascin C (Hexabrachion), isoform CRA_a OS=Homo sapiens OX=9606 GN=TNC PE=3 SV=1;tr|Q4LE33|Q4LE33_HUMAN TNC variant protein (Fragment) OS=Homo sapiens OX=9606 GN=TNC variant protein PE=2 SV=1	105	27455000000	34498000000	31339000000	22278000000	24224000000	31402000000	20862000000	22493000000	13749000000	22933000000	5.6447e+09	3.17736e+09	7.67809e+09	5.6389e+09	3.74529e+09	3.23758e+09	3.52141e+09	3.00453e+09	2.60487e+09	3.16978e+09	4.41103e+09	6.6585e+09	3.49143e+09	3.26297e+09	2.88732e+09	1.52772	2.30611	1.20923	1.1301	1
Tenascin	TNC	sp|P24821-5|TENA_HUMAN Isoform 5 of Tenascin OS=Homo sapiens OX=9606 GN=TNC	89	50584000	74381000	50651000	40608000	36375000	20952000	30314000	47484000	42946000	22620000	1.04e+07	6.85069e+06	1.24096e+07	1.02785e+07	5.62397e+06	2.16017e+06	5.11687e+06	6.34274e+06	8.13649e+06	3.12651e+06	8.62533e+06	1.1344e+07	3.89207e+06	5.7298e+06	5.6315e+06	1.53162	2.01439	0.691124	1.01745	1
60S ribosomal protein L6	RPL6	tr|Q8TBK5|Q8TBK5_HUMAN 60S ribosomal protein L6 OS=Homo sapiens OX=9606 GN=RPL6 PE=1 SV=1;tr|Q8N5Z7|Q8N5Z7_HUMAN 60S ribosomal protein L6 OS=Homo sapiens OX=9606 GN=RPL6 PE=1 SV=1;tr|B2R4K7|B2R4K7_HUMAN 60S ribosomal protein L6 OS=Homo sapiens OX=9606 PE=2	7	70323000	136720000	83109000	80985000	38145000	104040000	7098000	13533000	37829000	68999000	1.44583e+07	1.25923e+07	2.03618e+07	2.04985e+07	5.89763e+06	1.07266e+07	1.19811e+06	1.80769e+06	7.16703e+06	9.53698e+06	1.35253e+07	2.04302e+07	8.31212e+06	1.5029e+06	8.352e+06	1.6194	2.44614	0.995225	0.179945	1
Tenascin	TNC	sp|P24821|TENA_HUMAN Tenascin OS=Homo sapiens OX=9606 GN=TNC PE=1 SV=3;tr|E9PC84|E9PC84_HUMAN Tenascin C OS=Homo sapiens OX=9606 GN=TNC PE=1 SV=1;sp|P24821-3|TENA_HUMAN Isoform 3 of Tenascin OS=Homo sapiens OX=9606 GN=TNC;sp|P24821-6|TENA_HUMAN Isoform 6 o	103	319550000	799650000	629710000	491400000	611770000	691740000	296630000	391550000	159880000	378860000	6.56989e+07	7.36499e+07	1.5428e+08	1.24381e+08	9.45862e+07	7.13191e+07	5.00698e+07	5.23018e+07	3.02907e+07	5.23657e+07	6.96744e+07	1.3933e+08	8.29526e+07	5.11858e+07	4.13282e+07	1.68588	3.37131	2.00717	1.23852	1
Synaptosomal-associated protein;Synaptosomal-associated protein 23	SNAP23	tr|H3BM38|H3BM38_HUMAN Synaptosomal-associated protein (Fragment) OS=Homo sapiens OX=9606 GN=SNAP23 PE=1 SV=1;tr|A8K287|A8K287_HUMAN Synaptosomal-associated protein OS=Homo sapiens OX=9606 GN=SNAP23 PE=2 SV=1;sp|O00161|SNP23_HUMAN Synaptosomal-associated p	5	17642000	32465000	21155000	44153000	13002000	49349000	12044000	41061000	11916000	10933000	3.62716e+06	2.99011e+06	5.183e+06	1.11758e+07	2.01025e+06	5.08793e+06	2.03297e+06	5.48478e+06	2.25759e+06	1.51115e+06	3.30864e+06	8.1794e+06	3.54909e+06	3.75888e+06	1.88437e+06	1.75583	4.34066	1.88344	1.99477	1
Platelet glycoprotein 4	CD36	sp|P16671|CD36_HUMAN Platelet glycoprotein 4 OS=Homo sapiens OX=9606 GN=CD36 PE=1 SV=2;tr|A4D1B1|A4D1B1_HUMAN CD36 antigen (Collagen type I receptor, thrombospondin receptor) OS=Homo sapiens OX=9606 GN=CD36 PE=2 SV=1;tr|D9IX63|D9IX63_HUMAN Platelet glycopr	13	1.9441e+09	2151200000	2861300000	1.6097e+09	2733600000	2673000000	1.6369e+09	1.5481e+09	675310000	1438100000	3.99703e+08	1.98131e+08	7.01022e+08	4.0744e+08	4.22644e+08	2.75589e+08	2.76301e+08	2.0679e+08	1.27943e+08	1.98773e+08	2.98917e+08	5.54231e+08	3.49116e+08	2.41545e+08	1.63358e+08	1.82983	3.39273	2.13712	1.47863	1
Apolipoprotein A-IV	APOA4	sp|P06727|APOA4_HUMAN Apolipoprotein A-IV OS=Homo sapiens OX=9606 GN=APOA4 PE=1 SV=4	15	92876000	431330000	7278200	54396000	34799000	196770000	70079000	228990000	86706000	113570000	1.90951e+07	3.97266e+07	1.78317e+06	1.37685e+07	5.3803e+06	2.02872e+07	1.1829e+07	3.05876e+07	1.64272e+07	1.56975e+07	2.94109e+07	7.77581e+06	1.28337e+07	2.12083e+07	1.60624e+07	1.83104	0.484101	0.798994	1.32037	1
Tetraspanin;Tetraspanin-6	TSPAN6	tr|A0A087WZU5|A0A087WZU5_HUMAN Tetraspanin 6 (Fragment) OS=Homo sapiens OX=9606 GN=TSPAN6 PE=1 SV=1;tr|A0A024RCI0|A0A024RCI0_HUMAN Tetraspanin 6, isoform CRA_a OS=Homo sapiens OX=9606 GN=TSPAN6 PE=4 SV=1;tr|B4DRB0|B4DRB0_HUMAN Tetraspanin OS=Homo sapiens O	4	38730000	55299000	60495000	58422000	47212000	85677000	5855000	28912000	19062000	24595000	7.96281e+06	5.09318e+06	1.48213e+07	1.47875e+07	7.29948e+06	8.83338e+06	988297	3.86196e+06	3.61146e+06	3.3995e+06	6.528e+06	1.48044e+07	8.06643e+06	2.42513e+06	3.50548e+06	1.86223	4.22322	2.30109	0.691811	1
Lactotransferrin;Lactoferricin-H;Kaliocin-1;Lactoferroxin-A;Lactoferroxin-B;Lactoferroxin-C	LTF;HEL110	sp|P02788|TRFL_HUMAN Lactotransferrin OS=Homo sapiens OX=9606 GN=LTF PE=1 SV=6;tr|A0A161I202|A0A161I202_HUMAN Lactotransferrin OS=Homo sapiens OX=9606 GN=LTF PE=2 SV=1;tr|V9HWI4|V9HWI4_HUMAN Lactotransferrin OS=Homo sapiens OX=9606 GN=HEL110 PE=2 SV=1;tr|E	67	90744000000	121980000000	41853000000	36047000000	50646000000	67836000000	1452800000	2299400000	38634000000	62279000000	1.86568e+10	1.12347e+10	1.0254e+10	9.12405e+09	7.83042e+09	6.99396e+09	2.45226e+08	3.07145e+08	7.31955e+09	8.60814e+09	1.49457e+10	9.68904e+09	7.41219e+09	2.76186e+08	7.96385e+09	1.8767	1.21663	0.930729	0.0346799	1
Galectin-3-binding protein	LGALS3BP	tr|A0A0S2Z3Y1|A0A0S2Z3Y1_HUMAN Galectin-3-binding protein (Fragment) OS=Homo sapiens OX=9606 GN=LGALS3BP PE=2 SV=1;sp|Q08380|LG3BP_HUMAN Galectin-3-binding protein OS=Homo sapiens OX=9606 GN=LGALS3BP PE=1 SV=1;tr|B4DVE1|B4DVE1_HUMAN Galectin-3-binding prot	19	3.3566e+09	3.8308e+09	2.0477e+09	1121700000	1.9373e+09	2203600000	1.0698e+09	1101000000	1.531e+09	1.9084e+09	6.90111e+08	3.52827e+08	5.01689e+08	2.83919e+08	2.99527e+08	2.27193e+08	1.80577e+08	1.47068e+08	2.90061e+08	2.63777e+08	5.21469e+08	3.92804e+08	2.6336e+08	1.63822e+08	2.76919e+08	1.88311	1.41848	0.951037	0.591589	1
Ras-related protein Rab-18	RAB18	sp|Q9NP72-2|RAB18_HUMAN Isoform 2 of Ras-related protein Rab-18 OS=Homo sapiens OX=9606 GN=RAB18;sp|Q9NP72|RAB18_HUMAN Ras-related protein Rab-18 OS=Homo sapiens OX=9606 GN=RAB18 PE=1 SV=1;tr|B7Z5V3|B7Z5V3_HUMAN Ras-related protein Rab-18 OS=Homo sapiens O	6	31057000	51052000	54570000	65216000	36499000	91279000	32464000	46704000	18446000	15342000	6.38526e+06	4.70202e+06	1.33697e+07	1.65072e+07	5.64314e+06	9.41095e+06	5.47978e+06	6.23855e+06	3.49476e+06	2.12056e+06	5.54364e+06	1.49384e+07	7.52704e+06	5.85916e+06	2.80766e+06	1.97447	5.32061	2.6809	2.08685	1
Complement C4-A;Complement C4 beta chain;Complement C4-A alpha chain;C4a anaphylatoxin;C4b-A;C4d-A;Complement C4 gamma chain;Complement C4-B;Complement C4 beta chain;Complement C4-B alpha chain;C4a anaphylatoxin;C4b-B;C4d-B;Complement C4 gamma chain	C4A;C4B	sp|P0C0L4|CO4A_HUMAN Complement C4-A OS=Homo sapiens OX=9606 GN=C4A PE=1 SV=2;sp|P0C0L5|CO4B_HUMAN Complement C4-B OS=Homo sapiens OX=9606 GN=C4B PE=1 SV=2;sp|P0C0L4-2|CO4A_HUMAN Isoform 2 of Complement C4-A OS=Homo sapiens OX=9606 GN=C4A;tr|A0A0G2JPR0|A0A	27	159440000	487800000	19371000	44666000	73389000	251440000	27484000	188140000	43042000	206870000	3.27806e+07	4.49277e+07	4.74592e+06	1.13056e+07	1.13467e+07	2.59237e+07	4.63917e+06	2.51311e+07	8.15468e+06	2.85934e+07	3.88541e+07	8.02578e+06	1.86352e+07	1.48851e+07	1.8374e+07	2.11462	0.4368	1.01422	0.810117	1
Actin, alpha skeletal muscle;Actin, alpha cardiac muscle 1;Actin, gamma-enteric smooth muscle;Actin, aortic smooth muscle	ACTA1;ACTC1;ACTG2;ACTA2	tr|A8K3K1|A8K3K1_HUMAN cDNA FLJ78096, highly similar to Homo sapiens actin, alpha, cardiac muscle (ACTC), mRNA OS=Homo sapiens OX=9606 PE=2 SV=1;tr|B7Z6P1|B7Z6P1_HUMAN cDNA FLJ53662, highly similar to Actin, alpha skeletal muscle OS=Homo sapiens OX=9606 PE	13	147890000	188610000	99609000	47340000	152660000	196960000	113350000	141580000	32037000	117110000	3.04059e+07	1.73715e+07	2.44043e+07	1.19825e+07	2.36029e+07	2.03068e+07	1.9133e+07	1.89117e+07	6.06969e+06	1.61868e+07	2.38887e+07	1.81934e+07	2.19548e+07	1.90224e+07	1.11283e+07	2.14667	1.63488	1.97289	1.70937	1
Tetraspanin;CD81 antigen	CD81	tr|E9PJK1|E9PJK1_HUMAN CD81 molecule OS=Homo sapiens OX=9606 GN=CD81 PE=1 SV=1;tr|E9PRJ8|E9PRJ8_HUMAN Tetraspanin (Fragment) OS=Homo sapiens OX=9606 GN=CD81 PE=1 SV=1;tr|H0YDL9|H0YDL9_HUMAN Tetraspanin (Fragment) OS=Homo sapiens OX=9606 GN=CD81 PE=1 SV=1;t	3	856110000	1267300000	1354000000	876500000	1381800000	2227400000	260170000	522710000	391950000	440750000	1.76015e+08	1.16722e+08	3.31731e+08	2.21856e+08	2.13641e+08	2.29647e+08	4.39155e+07	6.98217e+07	7.42583e+07	6.092e+07	1.46368e+08	2.76794e+08	2.21644e+08	5.68686e+07	6.75892e+07	2.16556	4.09523	3.27928	0.841386	1
Xanthine dehydrogenase/oxidase;Xanthine dehydrogenase;Xanthine oxidase	XDH	sp|P47989|XDH_HUMAN Xanthine dehydrogenase/oxidase OS=Homo sapiens OX=9606 GN=XDH PE=1 SV=4	66	14712000000	17940000000	9300200000	6.2911e+09	9396300000	12089000000	6.3935e+09	7.1854e+09	4634600000	7.8751e+09	3.02476e+09	1.65232e+09	2.27856e+09	1.59237e+09	1.45277e+09	1.24639e+09	1.07919e+09	9.59799e+08	8.78065e+08	1.08849e+09	2.33854e+09	1.93547e+09	1.34958e+09	1.0195e+09	9.83277e+08	2.37831	1.96838	1.37253	1.03684	1
Apolipoprotein A-I;Proapolipoprotein A-I;Truncated apolipoprotein A-I	APOA1	tr|A0A024R3E3|A0A024R3E3_HUMAN Apolipoprotein A-I, isoform CRA_a OS=Homo sapiens OX=9606 GN=APOA1 PE=2 SV=1;sp|P02647|APOA1_HUMAN Apolipoprotein A-I OS=Homo sapiens OX=9606 GN=APOA1 PE=1 SV=1;tr|F8W696|F8W696_HUMAN Apolipoprotein A1 OS=Homo sapiens OX=9606	15	932230000	1182300000	435620000	273400000	124550000	286620000	436960000	558340000	321550000	466080000	1.91665e+08	1.08893e+08	1.06727e+08	6.92017e+07	1.92568e+07	2.95508e+07	7.37569e+07	7.4581e+07	6.09204e+07	6.44211e+07	1.50279e+08	8.79646e+07	2.44038e+07	7.41689e+07	6.26708e+07	2.39791	1.4036	0.389396	1.18347	1
60S ribosomal protein L7	RPL7;WUGSC:H_RG054D04.1	tr|A0A024R814|A0A024R814_HUMAN Ribosomal protein L7, isoform CRA_a OS=Homo sapiens OX=9606 GN=RPL7 PE=3 SV=1;sp|P18124|RL7_HUMAN Large ribosomal subunit protein uL30 OS=Homo sapiens OX=9606 GN=RPL7 PE=1 SV=1;tr|A8MUD9|A8MUD9_HUMAN Ribosomal protein L7 OS=H	10	91348000	176840000	91974000	50741000	35251000	145400000	5984300	4290000	32245000	59958000	1.8781e+07	1.62874e+07	2.25337e+07	1.28433e+07	5.45018e+06	1.49909e+07	1.01012e+06	573042	6.1091e+06	8.28734e+06	1.75342e+07	1.76885e+07	1.02205e+07	791583	7.19822e+06	2.43591	2.45735	1.41987	0.109969	1
CD59 glycoprotein	CD59	tr|E9PNW4|E9PNW4_HUMAN UPAR/Ly6 domain-containing protein OS=Homo sapiens OX=9606 PE=1 SV=1;tr|A0A2U3TZL5|A0A2U3TZL5_HUMAN CD59 molecule (CD59 blood group) (Fragment) OS=Homo sapiens OX=9606 GN=CD59 PE=1 SV=1;tr|Q6FHM9|Q6FHM9_HUMAN CD59 antigen, complement	4	225650000	343720000	531450000	328150000	743640000	1090600000	27993000	89228000	65095000	133320000	4.63932e+07	3.16575e+07	1.30206e+08	8.30598e+07	1.14975e+08	1.12442e+08	4.72509e+06	1.19187e+07	1.23328e+07	1.84274e+07	3.90254e+07	1.06633e+08	1.13708e+08	8.32192e+06	1.53801e+07	2.5374	6.93317	7.39322	0.541084	1
Actin, cytoplasmic 1;Actin, cytoplasmic 1, N-terminally processed	PS1TP5BP1;ACTB	tr|Q53GK6|Q53GK6_HUMAN Beta actin variant (Fragment) OS=Homo sapiens OX=9606 PE=2 SV=1;tr|Q53G99|Q53G99_HUMAN Beta actin variant (Fragment) OS=Homo sapiens OX=9606 PE=2 SV=1;tr|Q53G76|Q53G76_HUMAN Beta actin variant (Fragment) OS=Homo sapiens OX=9606 PE=2	20	1.9721e+09	2415500000	1218200000	831520000	1.9104e+09	2513700000	1342200000	1.7517e+09	420780000	946710000	4.0546e+08	2.22474e+08	2.9846e+08	2.1047e+08	2.95368e+08	2.59165e+08	2.26557e+08	2.33986e+08	7.97204e+07	1.30853e+08	3.13967e+08	2.54465e+08	2.77267e+08	2.30271e+08	1.05287e+08	2.98201	2.41688	2.63344	2.18709	1
Tetraspanin;CD9 antigen	CD9	tr|B4DPP0|B4DPP0_HUMAN cDNA FLJ51032, highly similar to CD9 antigen OS=Homo sapiens OX=9606 PE=2 SV=1;tr|A6NNI4|A6NNI4_HUMAN CD9 molecule OS=Homo sapiens OX=9606 GN=CD9 PE=1 SV=1;tr|A0A2R8Y478|A0A2R8Y478_HUMAN CD9 molecule OS=Homo sapiens OX=9606 GN=CD9 PE	5	181750000	291710000	324260000	254350000	316430000	424890000	70541000	146160000	57249000	71210000	3.73675e+07	2.68673e+07	7.94441e+07	6.43799e+07	4.89235e+07	4.38066e+07	1.1907e+07	1.95235e+07	1.08463e+07	9.84258e+06	3.21174e+07	7.1912e+07	4.6365e+07	1.57153e+07	1.03444e+07	3.10479	6.95174	4.48212	1.5192	1
Folate receptor alpha	FOLR1	tr|A0A172Q3A8|A0A172Q3A8_HUMAN Folate receptor (Fragment) OS=Homo sapiens OX=9606 PE=2 SV=1;tr|A0A024R5H1|A0A024R5H1_HUMAN Folate receptor 1 (Adult), isoform CRA_a OS=Homo sapiens OX=9606 GN=FOLR1 PE=3 SV=1;sp|P15328|FOLR1_HUMAN Folate receptor alpha OS=Ho	8	198440000	250120000	296040000	204740000	456090000	586920000	32212000	60309000	26552000	95378000	4.07989e+07	2.30367e+07	7.25301e+07	5.18228e+07	7.05164e+07	6.0512e+07	5.43724e+06	8.05585e+06	5.03051e+06	1.31831e+07	3.19178e+07	6.21765e+07	6.55142e+07	6.74655e+06	9.10678e+06	3.50484	6.82749	7.194	0.740827	1
UTP--glucose-1-phosphate uridylyltransferase	UGP2	sp|Q16851|UGPA_HUMAN UTP--glucose-1-phosphate uridylyltransferase OS=Homo sapiens OX=9606 GN=UGP2 PE=1 SV=5;tr|B4DUP2|B4DUP2_HUMAN UTP--glucose-1-phosphate uridylyltransferase OS=Homo sapiens OX=9606 PE=2 SV=1;tr|E7EUC7|E7EUC7_HUMAN UTP--glucose-1-phosphat	19	522780000	834990000	199870000	150640000	140500000	411110000	65431000	195890000	106620000	222370000	1.07483e+08	7.69048e+07	4.89684e+07	3.81293e+07	2.17228e+07	4.23858e+07	1.10445e+07	2.61663e+07	2.02001e+07	3.07358e+07	9.21937e+07	4.35488e+07	3.20543e+07	1.86054e+07	2.54679e+07	3.61999	1.70995	1.25862	0.730541	1
Fatty acid synthase;[Acyl-carrier-protein] S-acetyltransferase;[Acyl-carrier-protein] S-malonyltransferase;3-oxoacyl-[acyl-carrier-protein] synthase;3-oxoacyl-[acyl-carrier-protein] reductase;3-hydroxyacyl-[acyl-carrier-protein] dehydratase;Enoyl-[acyl-carrier-protein] reductase;Oleoyl-[acyl-carrier-protein] hydrolase	FASN	sp|P49327|FAS_HUMAN Fatty acid synthase OS=Homo sapiens OX=9606 GN=FASN PE=1 SV=3;tr|A0A0U1RQF0|A0A0U1RQF0_HUMAN Fatty acid synthase OS=Homo sapiens OX=9606 GN=FASN PE=1 SV=1	117	14916000000	19077000000	5252800000	2.9976e+09	4921000000	6.17e+09	1.627e+09	2490100000	2822800000	3.1556e+09	3.0667e+09	1.75704e+09	1.28694e+09	7.58738e+08	7.60839e+08	6.36133e+08	2.7463e+08	3.32618e+08	5.34804e+08	4.36164e+08	2.41187e+09	1.02284e+09	6.98486e+08	3.03624e+08	4.85484e+08	4.96797	2.10685	1.43874	0.625405	1
Fructose-bisphosphate aldolase;Fructose-bisphosphate aldolase A	HEL-S-87p;ALDOA	tr|V9HWN7|V9HWN7_HUMAN Fructose-bisphosphate aldolase OS=Homo sapiens OX=9606 GN=HEL-S-87p PE=2 SV=1;tr|J3KPS3|J3KPS3_HUMAN Fructose-bisphosphate aldolase OS=Homo sapiens OX=9606 GN=ALDOA PE=1 SV=1;sp|P04075|ALDOA_HUMAN Fructose-bisphosphate aldolase A OS=	9	62516000	84951000	63876000	34126000	43795000	76445000	22537000	45643000	15010000	7257700	1.28532e+07	7.82421e+06	1.56497e+07	8.63781e+06	6.77118e+06	7.88155e+06	3.80414e+06	6.09682e+06	2.84378e+06	1.00315e+06	1.03387e+07	1.21438e+07	7.32636e+06	4.95048e+06	1.92346e+06	5.37504	6.31348	3.80894	2.57373	1
Alpha-lactalbumin	LALBA;LYZG	sp|P00709|LALBA_HUMAN Alpha-lactalbumin OS=Homo sapiens OX=9606 GN=LALBA PE=1 SV=1;tr|A0A080YV01|A0A080YV01_HUMAN Lactose synthase B protein OS=Homo sapiens OX=9606 GN=LYZG PE=3 SV=1;tr|F8VWU1|F8VWU1_HUMAN Lactose synthase B protein OS=Homo sapiens OX=9606	9	8.0532e+09	10170000000	1.0121e+09	649790000	2453200000	3.2125e+09	946200000	1213200000	1246400000	1.6942e+09	1.65572e+09	9.36684e+08	2.47966e+08	1.64472e+08	3.79291e+08	3.31212e+08	1.59714e+08	1.62055e+08	2.36141e+08	2.34171e+08	1.2962e+09	2.06219e+08	3.55251e+08	1.60885e+08	2.35156e+08	5.5121	0.876944	1.51071	0.684161	1
Complement C3;Complement C3 beta chain;C3-beta-c;Complement C3 alpha chain;C3a anaphylatoxin;Acylation stimulating protein;Complement C3b alpha chain;Complement C3c alpha chain fragment 1;Complement C3dg fragment;Complement C3g fragment;Complement C3d fragment;Complement C3f fragment;Complement C3c alpha chain fragment 2	C3;HEL-S-62p	sp|P01024|CO3_HUMAN Complement C3 OS=Homo sapiens OX=9606 GN=C3 PE=1 SV=2;tr|V9HWA9|V9HWA9_HUMAN Complement C3 OS=Homo sapiens OX=9606 GN=HEL-S-62p PE=2 SV=1;tr|A0A8Q3SI05|A0A8Q3SI05_HUMAN Complement C3 (Fragment) OS=Homo sapiens OX=9606 GN=C3 PE=1 SV=1;tr	28	106160000	502230000	11220000	10645000	11338000	65752000	6253000	17763000	25515000	32036000	2.18263e+07	4.62567e+07	2.74891e+06	2.69441e+06	1.75298e+06	6.77909e+06	1.05548e+06	2.37272e+06	4.83404e+06	4.42799e+06	3.40415e+07	2.72166e+06	4.26604e+06	1.7141e+06	4.63101e+06	7.35077	0.587704	0.921189	0.370134	1
Beta-2-microglobulin;Beta-2-microglobulin;Beta-2-microglobulin form pI 5.3	B2M	tr|B4E0X1|B4E0X1_HUMAN Beta-2-microglobulin OS=Homo sapiens OX=9606 PE=2 SV=1;sp|P61769|B2MG_HUMAN Beta-2-microglobulin OS=Homo sapiens OX=9606 GN=B2M PE=1 SV=1;tr|H0YLF3|H0YLF3_HUMAN Beta-2-microglobulin (Fragment) OS=Homo sapiens OX=9606 GN=B2M PE=1 SV=1	3	187360000	178490000	44116000	11848000	64033000	63700000	54520000	35892000	2442400	43303000	3.85209e+07	1.64394e+07	1.08085e+07	2.99891e+06	9.90019e+06	6.56753e+06	9.20273e+06	4.79432e+06	462734	5.9853e+06	2.74801e+07	6.90369e+06	8.23386e+06	6.99852e+06	3.22402e+06	8.52357	2.14133	2.55391	2.17075	1
Abbreviations: DDA, data-dependent acquisition; IDs, identities; sp, SwissProt; tr, TrEMBL.

## Sheet: Table S3
Table S3. Lists of shared and unique proteins identified according to Venn diagram as shown in Supplementary figure 2.
[NaCit] and [EDTA] and [Chymosin]	[NaCit] and [EDTA] and [Acetic acid] and [Chymosin]	[EDTA] and [Acetic acid] and [Chymosin]	[EDTA] and [Acetic acid]	[NaCit] and [EDTA] and [Acetic acid]	[Untreated] and [NaCit] and [EDTA] and [Acetic acid]	[Untreated] and [NaCit] and [EDTA] and [Acetic acid] and [Chymosin]	[Untreated] and [NaCit]	[Untreated] and [NaCit] and [EDTA]	[Untreated] and [NaCit] and [EDTA] and [Chymosin]	[Untreated] and [NaCit] and [Chymosin]	[Untreated] and [NaCit] and [Acetic acid] and [Chymosin]	[NaCit] and [Acetic acid] and [Chymosin]	[NaCit] and [Chymosin]	[Untreated] and [EDTA] and [Acetic acid]	[Untreated] and [EDTA] and [Acetic acid] and [Chymosin]	[Acetic acid] and [Chymosin]	[Untreated] and [EDTA] and [Chymosin]	[Untreated]	[NaCit]	[EDTA]	[Acetic acid]	[Chymosin]	[NaCit] and [EDTA]
CD47	HLA-DRB1	NAMPT	CADM1	RPS9	PRDX1	GPRC5B	PDCD6	ARF3	RAB5C	TMBIM1	IGKV3-11_IGKJ5	GNAS	SLC3A2	MRC1L1	RPL26	RAP1B/A	RPLP1	TC2N	CNP	YWHAH	RPL27	IGKV3-11_IGKJ4	HEL-S-89n
FGG	HLA-DRB7	PBEF1	DKFZp686F1789	RPS5	NUCB1	RPL18		ARF1	RAB5B	RECS1		GSA	HEL-S-55	MRC1	RPL26L1	CCL28				DPYSL3	RPS7	ENTPD3	HSPA5
DKFZp779N0926	HLA-DR9	IGHV3-7_IGHD6-6_IGHJ6	PSMA1	LSS	AMY1A	MYH9			RAB5A				PRDX5		hCG_26523	RPL34				RPL35A	VTN		CHMP1B
	HLA-DRB5	RPL27A	HEL-S-275	TSTA3	AMY2B	RPL17			RALB						FCGBP	RPL23A					cDNA FLJ79193 (similar to B4GALT1)		PADI2
	HLA-DRB3	L27a	HSP90AA1	QSOX1	AMY2A	RPL17-C18orf32			RALA						IGKV1-5_IGKJ1	cDNA FLJ51420 (similar to AKR7A2)					ACTBL2		EIF5A
	HLA-DRB2	ACTG1	EL52	NUCB2	GPX3	hCG_24487			RPLP2						IGHV								EIF5AL1
	HLA-Dw12	ALDH9A1	HSP90AA2P	Nucb2	TNFSF10	RPL15			NME1						RPL18A								EIF5A2
	DRB1	CXCL17		F2	RPS25	RHOA			NME2						RPL3								MYOF
	HLA DRB1			SULF2	CHRDL2	ARHA			NME1-NME2						rpl3
	HLA-DRB				CHL2	RHOC			NME2P1						cDNA FLJ54839
	HLA-DRB3*01				FKSG37	APOA1			TMSB4X						APOB
	HIST2H2AA3					IDH1			RPS27L						MIF
	H2AFX					HEL-216			LOC392748						CIDEA
	H2AFV					ACSL3			RPS27						IGHA2
	HIST1H2AJ					FACL4									DKFZp686O16217
	H2AFJ					ACSL4									DKFZp686C02220
	HIST1H2AB					ENO1									THBS1
	HIST1H2AC					FTH1									EEF2
	HIST1H2AK					FOLR1									RPL14
	HIST3H2A					BST2									RPL10A
	HIST1H2AH					SDCBP									RPL11
	HIST1H2AA					RPL7									LY6D
	HIST1H2AD					WUGSC
	HIST1H2AG					H_RG054D04.1
	H2AFZ					STOM
	HIST2H2AC					TNC
	HIST2H2AB					TNC variant protein
	ACLY					GPRC5C
	ACLY variant protein					LAMC1
	GNAQ					MATN2
	ANXA2					CDC42
	HEL-S-270					hCG_39634
	ANXA2P2					CD63
	SLC44A2					PTHLH
	EHD4					RPL6
	IQGAP1					RPLP0
	hCG_1991735					RPLP0P6
	HLA-A					SCARB1
	HLA-A*0226					MFGE8
	MHC class I HLA-A					HAPLN3
	HLA A					CD81
	HLA					TSPAN6
	HLA-A*02					HSP90AB1
	HLA-A*31					SPP1
	HLA-B					opn
	HLA-A*33					COL4A2
	HLA-DQB1					PROM2
	HLA-A24AK					DMD
	HLA-A2					dystrophin
	HLA-A*0225					LALBA
	HLA-All					LYZG
	HLA-A*24					TMC4
	HLA-A*03					CD9
	HLA-DPB1					EEF1A1
	HLA-DQB1					EEF1A1P5
	HLA-DRB1					EEF1A1L14
	HLA-DR-beta					PTI-1
	HLA-DRB1-1113					EEF1A2
	HLA-DRB3					VTA1
	HLA-C					AGRN
	HLA					CD133
	HLA-DR15					PROM1
	DRB1					TNFSF13
	HLA DRB1					TNFSF12-TNFSF13
	HLA-DR					hCG_2045906
	HLA-DRB4					LYZ
	HLA-DQ-beta					SLC34A2
	HLA-D					SLC34A2-ROS1
	HLA-DPB					STX3
	HLA-DRB5					DKFZp686L1857
	HLA-DP					STX3A
	HLA-DRB1*11					HP
	HLA DRB1 gene					MUC1
	MHC Class II HLA DRB1					MUC4
	MHC class II HLA-DRB1 Exon-2					HLA-DRA
	DRB1*08					HLA-DRA1
	HLA-DRB1*1125					HLA-DQA1/DRA
	DPB1					CSN1S1
	DRB1*13PL					APOE
	HLA-DRB					LGALS3BP
	DQB1-02					S100A1
	HLA-DRB1*					DPM3
	HLA-DRB1*1327					GGT1
	MHC DPB1					hCG_2010666
	MHC class II HLA-DRB1*1315					GGT3P
	HLA-DR3					GGT2
	HLA-DRB1*1324					CIB1
	HLADRB1					RAB7A
	HLA-DRB1-11					LTF
	HLA-DRB11					HEL110
	HLA-DR08					SEPP1
	DRB1*1116					KRT10
	MHC class II HLA DRB1-0305					LPL
	HLA-A					RDX
	HLA-DRB1*1302Var					RPS14
	DRB1*11					CD59
	HLA-DB1					CPZ
	MHC-DPB1*6001					FABP3
	TSPAN9					RPL13A
	PGM1					RPL13a
	LDHB					RPL13AP3
	CHMP1A					CLU
	GNB4					HSPA6
	HEL70					HSPA1A
	MSN					HSPA1B
	RAC1					HSPA1L
	hCG_20693					HSPA7
	RAC3					HEL-S-103
	RAC2					COL4A1
	RPS3A					COL4A5
	RPS4X					TPM1
	RPS4Y1					CROCC
	RPS4Y2					IGKV3-20_IGKJ2
	YWHAG					IGKV3-15_IGKJ4
	BAIAP2					IGKV3-15_IGKJ1
	STXBP2					IGHV1-18
	HEL-S-68p					scFv
	PGK1					VH6DJ
	MYO1C					IGHV6-1
	RPS3					DKFZp667J0810
	SLC9A3R2					IGL@
	HEL-S-165mP					HEL-S-102
	AKR1A1					HSPB1
	HEL60					RPL19
	ACO1					IGHV3OR16-9
	IRP1					LSR
	YWHAQ					ABCG2
	RPS16					RPS6
	SNX18					SOSTDC1
						CD36
						SLC5A1
						MUC5B
						MUC5AC
						SNAP23
						ACTA1
						ACTC1
						ACTG2
						ACTA2
						PPIA
						HEL-S-69p
						MATN3
						RPL13
						IST1
						RPS27A
						UBA52
						UBC
						UBB
						UbC
						HEL112
						DKFZp434K0435
						HEL-S-43
						S100A11
						CD14
						SLC6A14
						ALB
						CALM3
						CALM2
						CALM1
						MVP
						HEL-S-164nA
						GANAB
						GDI2
						CA6
						HEL-S-49
						TPI1
						UGP2
						CNDP2
						SMPDL3B
						CLIC4
						B2M
						FGB
						HEL-S-78p
						C4BPA
						SDC4
						SDC4-ROS1_S4
						R34
						SDC4-ROS1_S4
						R32
						RAB18
						GPM6B
						MYL6
						RAB1A
						RAB1B
						RAB1C
						TMC5
						PODXL
						APOD
						KRT9
						KRT2
						YWHAZ
						C9orf19
						GLIPR2
						HEL-S-34
						PEBP1
						HEL-210
						HSPA8
						HEL-S-72p
						RPS2
						rps2
						OK/KNS-cl.6
						RPL10
						NPNT
						RPL28
						KRT1
						HEL-S-87p
						ALDOA
						RPS11
						CLIC1
						TNFRSF11B
						SLC9A3R1
						PLIN3
						CEL
						C3
						HEL-S-62p
						IGJ
						JCHAIN
						PIGR
						IGHM
						SNC73
						DKFZp686J11235
						IGHA1
						DKFZp686K18196
						DKFZp686G21220
						APOA2
						FGA
						HEL-S-162eP
						GAPDH
						CSN2
						APOA4
						DBI
						CSN3
						PFN1
						C4A
						C4B
						IGA2
						ACE
						CEACAM1
						B4GALT1
						HEL-S-105
						EZR
						EZR-ROS1
						LPO
						HEL-S-15
						CFL1
						TNC
						MGAT1
						KAI1
						CD82
						MARCKS
						RPL12
						HEL-S-1
						YWHAB
						SFN
						RPL4
						XDH
						MARCKSL1
						FASN
						DEFA3
						DEFA1
						PS1TP5BP1
						ACTB
						RAB10
						RAB13
						hCG_24991
						RPS8
						HEL2
						YWHAE
						YWHAE/FAM22B fusion
						YWHAE/FAM22A fusion
						RPS18
						RPL7A
						GNB2
						RPL8
						IGK@
						IGKC
						PDZK1IP1
						HEL-S-134P
						SELENBP1
						BTN1A1
						PLEC
						PLEC1
						SLC1A5
						PTGFRN
						ADFP
						PLIN2
						IGL@
						IGK@
						HEL-213
						CES3
						CHRDL2
						DKFZp686M08189
						IGH@
						DKFZp686L19235
						DKFZp686C02218
						DKFZp686K04218
						CS0DD006YL02
						PDCD6IP
						DRIP4
						GPR98
						S100A16
						ANGPTL4
						CHMP4B
						CHMP5
						GNG12
						ANR12
						IgG L chain
						LTF
